# Supplementary material for: Optimization of microbial fuel cell performance application to high sulfide industrial wastewater treatment by modulating microbial function
Source: PLoS One. 2024 Jun 18;19(6):e0305673. doi: 10.1371/journal.pone.0305673 (PMC11185453; doi:10.1371/journal.pone.0305673)
Supplement: S1 Table — (XLSX) [file pone.0305673.s001.xlsx]

## Sheet: S1 Table
S1 Table Number of raw read and reads classified into OTUs
Sample ID	Sample name*	Number of raw reads	Number of contigs	Number of contigs with target size (384 – 431 bp)	Number of unique contigs	Number of matched contigs to 16s rRNA reference	Number of unique contigs	Number of de-noise contigs	Number of non-chimera reads	Number of classified taxa reads	Number of OTUs
INOC	Inoculum sludge	118138	105871	1254037	465036	456209	456161	46629	178932	95381	7868
PWW	Anaerobic treated pineapple wastewater	112232	103778					40808		97027	4848
M1L_A1	Collecting microbial sample in inlet point of anodic biofilm from M1L	94057	86168					31831		73053	6540
M1L_A2	Collecting microbial sample in middle point of anodic biofilm from M1L	96008	88577					41302		74869	7562
M1L_A3	Collecting microbial sample in outlet point of anodic biofilm from M1L	87572	81770					33000		75491	5788
M1L_S	Collecting microbial sample from pooled sample from inlet, middle outlet suspension of M1L	92727	85305					38037		73787	7083
M2L_A1	Collecting microbial sample in inlet point of anodic biofilm from M2L	99793	91358					38918		81110	6825
M2L_A2	Collecting microbial sample in middle point of anodic biofilm from M2L	101243	94308					41724		82865	6817
M2L_A3	Collecting microbial sample in outlet point of anodic biofilm from M2L	107418	100756					43002		92579	6944
M2L_S	Collecting microbial sample from pooled sample from inlet, middle outlet suspension of M2L	108309	100221					48804		85085	7675
M2H_A1	Collecting microbial sample in inlet point of anodic biofilm from M2H	90042	86088					34805		78646	4564
M2H_A2	Collecting microbial sample in middle point of anodic biofilm from M2H	107850	103439					30021		94896	5705
M2H_A3	Collecting microbial sample in outlet point of anodic biofilm from M2H	104262	99892					41159		90679	5996
M2H_S	Collecting microbial sample from pooled sample from inlet, middle outlet suspension of M2H	91110	87056					38242		78188	5291
Total (unique OTUs)											43836
* M1L and M2L operated under low seasonal production at different HRT, 2 and 4 days, respectively. M2H operated under high seasonal production with HRT for 2 days.
