# Supplementary material for: Optimization of microbial fuel cell performance application to high sulfide industrial wastewater treatment by modulating microbial function
Source: PLoS One. 2024 Jun 18;19(6):e0305673. doi: 10.1371/journal.pone.0305673 (PMC11185453; doi:10.1371/journal.pone.0305673)
Supplement: S2 Table — (XLSX) [file pone.0305673.s002.xlsx]

## Sheet: S2 Table
OTU ID	INOC	PWW	M1L_A1	M1L_A2	M1L_A3	M1L_S	M2L_A1	M2L_A2	M2L_A3	M2L_S	M2H_A1	M2H_A2	M2H_A3	M2H_S	Taxonomy	OTU short name	Microbial Group (In this work)*	Representative sequence of OTU
OTU00001	26	1	2955	2771	17046	2416	3395	3810	4995	2092	359	597	1186	563	Bacteria; Bacteroidetes; Chlorobia; Chlorobiales; Chlorobiaceae; Chlorobaculum	OTU00001: Chlorobaculum (G)	Sulfide-oxidizing bacteria	TGAGGAATATTGCGCAATGGGCGAAAGCCTGACGCAGCAACGCCGCGTGGATGATGAAGTTCTTCGGAATGTAAAATCCTTTTGCAGGGGACGAATAGGTCGGCTTGCCGACTCTGACGGTACCCTGCGAATAAGCCACGGCTAACTCTGTGCCAGCAGCCGCGGTGATACAGGGGTGGCAAGCGTTGTCCGGATTTACTGGGTGTAAAGGGTGCGCAGGCGGATCAATAAGTCGGGGGTTAAATCCATGTGCTTAACACATGCACGGCTTCCGATACTGTTGATCTAGAGTCTCGAAGAGGAAGGTGGAATTTCCGGTGTAACGGTGGAATGTGTAGATATCGGAAAGAACACCAGTGGCGAAGGCAGCCTTCTGGTCGAGTACTGACGCTCATGCAC…
OTU00002	21	33236	20	89	39	121	102	135	251	59	231	187	140	152	Archaea; Euryarchaeota; Methanomicrobia; Methanomicrobiales; Methanoregulaceae; Methanoregula	OTU00002: Methanoregula (G)	Methanogen	GCGCGAAAACTTTGCAATGCGAGCAATCGTGACAAGGGAACTCCGAGTGCCTGTAAAATCAGGCTGTCCGCCAGTTTAAATAACTGGCGAAGAAAGGGCCGGGCAAGACCGGTGCCAGCCGCCGCGGTAATACCGGCGGCTCGAGTGGTGGCCACTATTACTGGGCTTAAAGCGTTCGTAGCTGGCTTGTTAAGTCTCTGGGGAAATCTTCCGGCTCAACCGGAAGGCGTCTCAGGGATACTGGCAGGCTAGGGACCGGAAGAGGTGAGAGGTACTCCAGGGGTAGGAGTGAAATCCTGTAATCCTTGGGGGACCACCTGTGGCGAAGGCGTCTCACCAGGACGGCTCCGACAGTGAGGAACGAAAGCTGGGGGAGCAAACCGG
OTU00003	28	118	165	523	414	1122	752	446	494	1562	4746	4701	2883	2455	Archaea; Euryarchaeota; Methanomicrobia; Methanosarcinales; Methanosaetaceae; Methanosaeta	OTU00003: Methanosaeta (G)	Methanogen	GCGCGAAAACTTTACAATGCTGGCAACAGCGATAAGGGGACCTCGAGTGCCAGGTTACAAATCTGGCTGTCGTGATGCCTAAAAAGCATTGCATAGCAAGGGCCGGGCAAGACCGGTGCCAGCCGCCGCGGTAACACCGGCGGCTCGAGTGGTAACCGTTATTATTGGGTCTAAAGGGTCTGTAGCCGGCCGGATAAGTCTCTTGGGAAATCTGGCAGCTTAACTGTCAGGCTTTCAGGAGATACTGTCTGGCTCGAGGCCGGGAGAGGTGAGAGGTACTTCAGGGGTAGGGGTGAAATCTTGTAATCCTTGAAGGACCACCAGTGGCGAAGGCGTCTCACCAGAACGGACCTGACGGCAAGGGACGAAAGCTAGGGGCACGAACCGG
OTU00004	757	19167	14	10	11	31	27	15	32	24	33	30	14	32	Bacteria; Proteobacteria; Deltaproteobacteria; Desulfovibrionales; Desulfovibrionaceae; Desulfovibrio	OTU00004: Desulfovibrio (G)	Sulfate-reducing bacteria	TGGGGAATATTGCGCAATGGGGGAAACCCTGACGCAGCGACGCCGTGTGAGGGAAGAAGGCCTTCGGGTCGTAAACCTCTGTCGGGAAGGAAGAACCTTCCGGGGCCGAACAGGTCTCGGGACTGACGGTACTTCCAAAGGAAGCGCCGGCTAACTCCGTGCCAGCAGCCGCGGTAATACGGAGGGCGCAAGCGTTAATCGGAATCACTGGGCGTAAAGCGCGCGTAGGCCGCTTTGTAAGTCGGGCGTGAAAGCCCTCGGCTCAACCGGGGAACTGCGTTCGATACTGCGAGGCTTGAGTCCTGGAGAGGGTGGCGGAATTCCGGGTGTAGGAGTGAAATCCGTAGATATCCGGAGGAACACCGGTGGCGAAGGCGGCCACCTGGACAGGCACTGACG…
OTU00005	1396	64	549	989	3947	1078	711	2279	3671	2389	196	347	1229	485	Bacteria; Bacteroidetes; Chlorobia; Chlorobiales; Chlorobiaceae; Chlorobium	OTU00005: Chlorobium (G)	Sulfide-oxidizing bacteria	TGAGGAATATTGCGCAATGGGCGAAAGCCTGACGCAGCAACGCCGCGTGGATGATGAAGTTCTTCGGAATGTAAAATCCTTTTGCAGGGGACGAACCTGCCGGTTTACCGGCACTGACGGTACCCTGCGAATAAGCCACGGCTAACTCTGTGCCAGCAGCCGCGGTGATACAGGGGTGGCAAGCGTTGTCCGGATTTACTGGGTGTAAAGGGTGCGCAGGCGGGCTCATAAGTCGGGGGTTAAATCCATGTGCTTAACACATGCATGGCTTCCGATACTGTGAGTCTAGAGTCTCGAAGAGGAAGATGGAATTTCCGGTGTAACGGTGGAATGTGTAGATATCGGAAAGAACACCAGTGGCGAAGGCAGTCTTCTGGTCGAGAACTGACGCTCAGGCAC…
OTU00006	34	0	404	569	144	1909	1501	585	614	1621	3581	3913	1959	1515	Archaea; Euryarchaeota; Methanomicrobia; Methanosarcinales; Methanosaetaceae; Methanosaeta	OTU00006: Methanosaeta (G)	Methanogen	GCGCGAAAACTTTACAATGCCGGCAACGGCGATAAGGGGACCTCGAGTGCCAGGTTACAAATCTGGCTGTCGTGATGCCTAAAAAGCATTGCATAGCAAGGGCCGGGCAAGACCGGTGCCAGCCGCCGCGGTAACACCGGCGGCTCGAGTGGTAACCGTTATTATTGGGTCTAAAGGGTCTGTAGCCGGCCGGATAAGTCTCTTGAGAAATCCAGCAGCTCAACTGTTGGGCTTTCAGGAGATACTGTTCGGCTCGAGGCCGGGAGAGGTGAGAGGTACTTCAGGGGTAGGGGTGAAATCTTGTAATCCTTGAAGGACCACCAGTGGCGAAGGCGTCTCACCAGAACGGACCTGACGGCAAGGGACGAAAGCTAGGGGCACGAACCGG
OTU00007	0	1	34	33	10	35	11	12	9	22	5750	5504	2632	4058	Bacteria; Patescibacteria; CPR2; CPR2_or; CPR2_fa; CPR2_ge	OTU00007: CPR2 (C)	Other	CAGTGAGGAATCTTCCACAATGGGCGAAAGCCTGATGGAGCAATACCGCGTGAAGGATGACGGTCTTCGGATTGTAAACTTCTTTTAAATGGGAAGATTATGACGGTACCATTTGAATAAGCATCGGCTAACTACGTGCCAGCAGCCGCGGTAATACGTAGGATGCAAGCGTTATCCGGAATTATTGGGCGTAAAGCGTGTGTAGGTGGCGTGTTAAGTTAAATATTAAATCCTCAGGCTCAACTTGGGGGCTGTATTTAATACTGGCATGCTCGAGGTCGGTAGAGGTAAGCGGAATTAGCGGTGTAGCAGTGAAATGCGTAGATATCGCTAGGAACACCAATTGCGAAGGCAGCTTACTGGACCGAATCTGACACTGAGACACGAAAGCGTGGGGAG…
OTU00008	811	20	2098	1535	910	1371	2663	1463	1359	1532	617	857	714	601	Bacteria; Acetothermia; Acetothermiia; Acetothermiia_or; Acetothermiia_fa; Acetothermiia_ge	OTU00008: Acetothermiia (C)	Other	TGGGGAATCTTGGCCAATGGACGAAAGTCTGAGCCAGCGACACCGCGTGGGGGATGAAGGCCTTCGGGTCGTAAACCTCTTTTCTGGGGAAAGAATAAGGACGGGAGGAAATGCCCGTTCGATGACGGTACTCCAGGAATAAGCATCGGCTAACTCTGTGCCAGCAGCCGCGGTAAGACAGAGGATGCAAGCGTTATCCGGAATTACTGGGCGTAAAGGGCGTCTAGGCGGCTCGGTAAGTCGTTTGTGAAATCCCTCGGCTCAACCGAGGAGGGTCTTGCGATACTGCCGGGCTTGGGTGCAGGAGAGGAGAGTGGAACTCACAGAGTAGCGGTGGAATGCGTAGATACTGTGAGGTACCCCGATGGCGAAGGCAACTCTCTGGCCTGCTACCGACGC…
OTU00009	1	0	154	122	28	109	179	58	33	114	4471	5249	2177	2966	Bacteria; Patescibacteria; Saccharimonadia; Saccharimonadales; Saccharimonadaceae; Saccharimonadaceae_ge	OTU00009: Saccharimonadaceae (F)	Other	TGAGGAATCTTCCACAATGGGCGAAAGCCTGATGGAGCAACGCCGCGTGCAGGATGAAGGCCTTCGGGTCGTAAACTGCTTTTATAAGTGAAGAATATGACGGTAACTTATGAATAAGCACCGGCTAACTACGTGCCAGCAGCCGCGGTCATACGTAGGGTGCAAGCATTATCCGGAGTGACTGGGCGTAAAGAGTTGCGTAGGTGGTTTTATAAGCGAATAGTGAAATCTGGTGGCTCAACCATACAGACTATTATTCGAACTGTAGAACTCGAGAGTAGCAGAGGTAACTGGAATTTCTAGTGTAGGAGTGAAATCCGTAGATATTAGAAGGAACACCAATGGCGTAGGCAGGTTACTGGGCTATTTCTGACACTAAGGCACGAAAGCGTGGGGAGC…
OTU00010	12418	231	63	84	20	86	30	59	61	197	3	14	74	31	Bacteria; Firmicutes; Erysipelotrichia; Erysipelotrichales; Erysipelotrichaceae; Erysipelatoclostridium	OTU00010: Erysipelatoclostridium (G)	Other	TAGGGAATTTTCGGCAATGGGGGAAACCCTGACCGAGCAACGCCGCGTGAAGGAAGAAGGAATTCGTTTCGTAAACTTCTGTTATAAAGGAAGAAAGATGATATCAGGAAATGGATGTCAAGTGACGGTACTTTATGAGAAAGCCACGGCTAACTACGTGCCAGCAGCCGCGGTAATACGTAGGTGGCAAGCGTTATCCGGAATTATTGGGCGTAAAGAGGGAGCAGGCGGTAACAAAGGTCTGTGGTGAAAGCCTGAAGCTTAACTTCAGTAAGCCATAGAAACCAGGTAACTAGAGTGCAAGAGAGGATCGTGGAATTCCATGTGTAGCGGTGAAATGCGTAGATATATGGAGGAACACCAGTGGCGAAGGCGACGATCTGGCTTGTAACTGACGCT…
OTU00011	1495	68	692	1477	702	1022	1062	2758	2305	1540	20	47	61	30	Bacteria; Chloroflexi; Anaerolineae; uncultured; uncultured_fa; uncultured_ge	OTU00011: Anaerolineae (C)	Other	TGAGGAATATTGCCCAATGGACGCAAGTCTGAGGCAGCAACGCCGCGTGGGCGATGAAGGCCTTCGGGTTGTAAAGCCCTTTTCTGGGGGAAGAGGAAGGACGGTACCTCAGGAATAAGTCACGGCTAACTACGTGCCAGCAGCCGCGGTAATACGTAGGTGGCAAGCGTTATCCGGATTCACTGGGCGTAAAGCGCGTGCAGGCGGTTTCGTAAGTCGGACGTGAAAGCTCCTGGCTTAACTGGGAGAGGTCGTTCGATACTGCGGGGCTTGAGGTCGGGAGAGGGACGTGGAATTCCCGGTGTAGTGGTGGAATGCGTAGATATCGGGAGGAACACCAGTGGCGAAGGCGACGTCCTGGCCCGCACCTGACGCTGAGACGCGAAAGCGTGGGTAGCG…
OTU00012	0	0	0	0	0	0	1	1	0	0	855	3449	3792	4354	Bacteria; Proteobacteria; Gammaproteobacteria; Pseudomonadales; Pseudomonadaceae; Pseudomonadaceae_unclassified	OTU00012: Pseudomonadaceae (F)	Other	TGGGGAATATTGGACAATGGGCGAAAGCCTGATCCAGCCATGCCGCGTGTGTGAAGAAGGTCTTCGGATTGTAAAGCACTTTAAGTCGGGAGGAAGGGCTTGTGGCTAATATCCGCAAGTTTTGACGTTACCGACAGAATAAGCACCGGCTAACTCTGTGCCAGCAGCCGCGGTAATACAGAGGGTGCGAGCGTTAATCGGAATTACTGGGCGTAAAGCGCGCGTAGGCGGCTTGCCAAGTTGGATGTGAAAGCCCCGGGCTCAACCTGGGAACTGCATCCAAAACTGTCAGGCTAGAGTACGGTAGAGGGTGGTGGAATTTCCTGTGTAGCGGTGAAATGCGTAGATATAGGAAGGAACACCAGTGGCGAAGGCGACCACCTGGACTGATACTGACGC…
OTU00013	0	0	982	2424	4380	1000	945	888	549	616	18	152	171	84	Bacteria; Proteobacteria; Gammaproteobacteria; Methylococcales; Methylococcaceae; Methylococcaceae_unclassified	OTU00013: Methylococcaceae (F)	Other	TGGGGAATATTGGACAATGGGCGCAAGCCTGATCCAGCAATGCCGCGTGTGTGAAGAAGGCCTGCGGGTTGTAAAGCACTTTAAGCAGGAAAGAAGGGCGAGAGGATAATACCCTCTTGCATTGACGTTACCTGCAGAATAAGCACCGGCTAACTCCGTGCCAGCAGCCGCGGTAATACGGAGGGTGCGAGCGTTAATCGGAATTACTGGGCGTAAAGCGCGCGTAGGCGGTTTGATAAGTCTGATGTGAAAGCCCTGGGCTTAACCTGGGAACTGCATTGGATACTGTCAGACTCGAGTGTGGTAGAGGGTAGTGGAATTTCCGGTGTAGCAGTGAAATGCGTAGAGATCGGAAGGAACACCAGTGGCGAAGGCGGCTACCTGGACCAACACTGACGC…
OTU00014	1524	62	663	1040	497	1086	847	2043	2515	1344	8	3	12	4	Bacteria; Chloroflexi; Anaerolineae; uncultured; uncultured_fa; uncultured_ge	OTU00014: Anaerolineae (C)	Other	CAGTGAGGAATATTGCCCAATGGACGCAAGTCTGAGGCAGCAACGCCGCGTGCGCGATGAAGGCCTTCGGGTTGTAAAGCGCTTTTCTGAGGGACGAGTGAGGACGGTACCTCAGGAATAAGTCACGGCTAACTACGTGCCAGCAGCCGCGGTAATACGTAGGTGGCAAGCGTTATCCGGAATTACTGGGCGTAAAGCGCGTGCAGGCGGTTCGGTAAGTCAGACGTGAAAGCTCCTGGCTTAACTGGGAGAGGTCGTTTGAAACTACCGGGCTTGAGGTTGGGAGAGGGACGTGGAATTCCCGGTGTAGTGGTGGAATGCGTAGATATCGGGAGGAACACCAGTGGCGAAGGCGGCGTCCTGGCCCACACCTGACGCTGAGACGCGAAAGCGTGGGTA…
OTU00015	338	8775	160	130	100	251	144	119	236	135	235	181	71	127	Bacteria; Proteobacteria; Deltaproteobacteria; Desulfovibrionales; Desulfovibrionaceae; Desulfovibrio	OTU00015: Desulfovibrio (G)	Sulfate-reducing bacteria	TGGGGAATATTGCGCAATGGGGGAAACCCTGACGCAGCGACGCCGTGTGAGGGAAGAAGGCTTTCGGGTCGTAAACCTCTGTCAGAAAGGAAGAACCTTCCATATCCGAACAGGGTATGGGACTGACGGTACTTTCAAAGGAAGCGCCGGCTAACTCCGTGCCAGCAGCCGCGGTAATACGGAGGGCGCAAGCGTTAATCGGAATCACTGGGCGTAAAGCGCGCGTAGGCCGCTTTGTAAGTCGGGCGTGAAAGCCCTCGGCTCAACCGGGGAACTGCGTTCGATACTGCGAGGCTTGAGTCCTGGAGAGGGTGGCGGAATTCCGGGTGTAGGAGTGAAATCCGTAGATATCCGGAGGAACACCGGTGGCGAAGGCGGCCACCTGGACAGGTACTGACG…
OTU00016	0	1	5	7	3	4	1	2	4	3	1910	2620	6161	227	Bacteria; Proteobacteria; Gammaproteobacteria; Betaproteobacteriales; Hydrogenophilaceae; Spirillum	OTU00016: Spirillum (G)	Sulfide-oxidizing bacteria	TGGGGAATTTTGGACAATGGGGGAAACCCTGATCCAGCCATGCCGCGTGGGTGAAGAAGGCCTTCGGGTTGTAAAGCCCTTTCGGGAGGAAAGAAAAACATTGCTCTAACACAGTAATGTCATGACGGTACCTCCATAAGAAGCACCGGCTAACTACGTGCCAGCAGCCGCGGTAATACGTAGGGTGCAAGCGTTAATCGGAATTACTGGGCGTAAAGCGTGCGCAGGCGGTTAGATAAGCCAGATGTGAAATCCCCGAGCTCAACTTGGGAATTGCGTTTGGAACTGTTTAACTAGAGTTTGGCAGAGGGGGGTAGAATTCCACGTGTAGCAGTGAAATGCGTAGAGATGTGGAGGAATACCGATGGCGAAGGCAGCCCCCTGGGCTAAAACTGACGC…
OTU00017	20	7	669	354	170	372	599	172	169	336	2659	2507	1359	1514	Bacteria; Firmicutes; Clostridia; Clostridiales; Syntrophomonadaceae; Syntrophomonas	OTU00017: Syntrophomonas (G)	Exoelectrogenic bacteria	TGGGGAATATTGCGCAATGGGGGAAACCCTGACGCAGCGACGCCGCGTGAGCGATGAAGGCCTTAGGGTTGTAAAGCTCTGTTTTAAGGGACGAATGTTACGGGGAGTAATATGCCCTGTAAATGACGGTACCTTAAGAGGAAGCCCCGGCTAACTACGTGCCAGCAGCCGCGGTAAGACGTAGGGGGCGAGCGTTGTCCGGAATTACTGGGCGTAAAGAGCACGTAGGCGGGAACTTAAGTCAGGTGTGAAAGACCGGGGCTCAACCTCGGGGTGGCACTTGAAACTGGGTTTCTTGAGGGCAGGAGAGGAAAGTAGAATTCCTGGTGTAGCGGTGAAATGCGTAGAAATCAGGAGGAATACCAGTGGCGAAGGCGACTTTCTGGACTGACCCTGACG…
OTU00018	17	58	1247	463	352	1168	1450	164	303	1027	1403	1154	325	756	Bacteria; Firmicutes; Clostridia; Clostridiales; Syntrophomonadaceae; Syntrophomonas	OTU00018: Syntrophomonas (G)	Exoelectrogenic bacteria	TGGGGAATATTGCGCAATGGGGGAAACCCTGACGCAGCGACGCCGCGTGAGCGATGAAGGCCTTAGGGTTGTAAAGCTCTGTTTTAAGGGACGAATGTCGGTGGGAGTAATATGTCCGCCGAATGACGGTACCTTAAGAGGAAGCCCCGGCTAACTACGTGCCAGCAGCCGCGGTAAGACGTAGGGGGCGAGCGTTGTCCGGAATTACTGGGCGTAAAGAGCACGTAGGCGGGAACTTAAGTCAGGTGTGAAAGACCGGGGCTCAACTCCGGGGTTGCACTTGAAACTGGGTTTCTTGAGGGCAGGAGAGGAAAGCAGAATTCCTGGTGTAGCGGTGAAATGCGTAGAAATCAGGAGGAATACCAGTGGCGAAGGCGGCTTTCTGGACTGACCCTGACG…
OTU00019	603	39	714	923	533	525	1151	1434	1225	49	335	676	595	547	Bacteria; Chloroflexi; Anaerolineae; uncultured; uncultured_fa; uncultured_ge	OTU00019: Anaerolineae (C)	Other	TGAGGAATATTGAGCAATGGGCGAAAGCCTGACTCAGCAACGCCGCGTGGGCGATGAAGGCCTTCGGGTCGTAAAGCCCTTTTCTGGGGGACGAGGAAGGACGGTACCTCAGGAATAAGTCACGGCTAACTACGTGCCAGCAGCCGCGGTAATACGTAGGTGGCCAGCGTTATCCGGAATCATTGGGCGTAAAGCGCGTGTAGGTGGTTTCGTTAGTCGGACGTGAAATCTCCTGGCTTAACTGGGAGGGGCCGTTCGATACTGCGGAGCTTGAGGTCGGGAGAGGGACGTGGAATTCCCGGTGTAGTGGTGGAATGCGTAGATATCGGGAGGAACACCAGTGGCGAAGGCGGCGTCCTGGCCCGCACCTGACACTCAGACGCGAAAGCGTGGGGAGCG…
OTU00020	4	10	764	297	289	743	984	122	181	691	1777	1420	542	919	Bacteria; Firmicutes; Clostridia; Clostridiales; Syntrophomonadaceae; Syntrophomonas	OTU00020: Syntrophomonas (G)	Exoelectrogenic bacteria	TGGGGAATATTGCGCAATGGGGGAAACCCTGACGCAGCGACGCCGCGTGAGCGAAGAAGGCCTTAGGGTTGTAAAGCTCTGTTTTAAGGGACGAATGTCGTGGGGAGTAATATGCTCTGCGAATGACGGTACCTTAAGAGGAAGCCCCGGCTAACTACGTGCCAGCAGCCGCGGTAAGACGTAGGGGGCGAGCGTTGTCCGGAATTACTGGGCGTAAAGAGCACGTAGGCGGGAACTTAAGTCAGGTGTGAAAGACCGGGGCTCAACTCCGGGGTTGCACTTGAAACTGGGTTTCTTGAGGGCAGGAGAGGAAAGCAGAATTCCTGGTGTAGCGGTGAAATGCGTAGAAATCAGGAGGAATACCAGTGGCGAAGGCGGCTTTCTGGACTGACCCTGACG…
OTU00021	14	6	188	451	142	557	760	450	376	635	1446	1543	943	874	Archaea; Euryarchaeota; Methanomicrobia; Methanomicrobiales; Methanoregulaceae; Methanolinea	OTU00021: Methanolinea (G)	Methanogen	GCGCGAAAACTTTACAATGCGAGAAATCGTGATAAGGGAACCCCGAGTGCCCGTAAATTCGGGCTGTCCGCCAGTGCAAATAGCTGGTGAAGAAAGGGCCGGGCAAGACCGGTGCCAGCCGCCGCGGTAATACCGGCGGCTCGAGTGGTGGCCACTATTACTGGGCTTAAAGCGTCCGTAGCTTGATTGTTAAGTCTCTTGGGAAATCCACCGGCTCAACCGATGGGCGTTCAGGAGAAACTGGCAATCTAGGGACCGGGAGAGGTGAGAGGTACTCCAGGGGTAGGAGTGAAATCCTGTAATCCTTGGGGGACCACCTGTGGCGAAGGCGTCTCACTAGAACGGCTCCGACAGTGAGGGACGAAAGCTGGGGGAGCAAACCGG
OTU00022	20	2	575	278	93	285	585	127	90	381	1576	1676	881	1044	Bacteria; Firmicutes; Clostridia; Clostridiales; Syntrophomonadaceae; Syntrophomonas	OTU00022: Syntrophomonas (G)	Exoelectrogenic bacteria	TGGGGAATATTGCGCAATGGGGGAAACCCTGACGCAGCGACGCCGCGTGAGCGAAGAAGGCCTTAGGGTTGTAAAGCTCTGTTTTAAGGGACGAATGTTCATGGGAGTAATATGCCCATGAAATGACGGTACCTTAAGAGGAAGCCCCGGCTAACTACGTGCCAGCAGCCGCGGTAAGACGTAGGGGGCGAGCGTTGTCCGGAATTACTGGGCGTAAAGAGCACGTAGGCGGGAACTTAAGTCAGGTGTGAAAGACCGGGGCTCAACCTCGGGTATGCACTTGAAACTGGGTTTCTTGAGGGCAGGAGAGGAAAGCAGAATTCCTGGTGTAGCGGTGAAATGCGTAGAAATCAGGAGGAATACCAGTGGCGAAGGCGGCTTTCTGGACTGACCCTGACG…
OTU00023	852	35	267	591	189	473	502	1274	1986	547	51	244	386	154	Bacteria; Thermotogae; Thermotogae; Petrotogales; Petrotogaceae; SC103	OTU00023: SC103 (G)	Other	TGGGGAATATTGGACAATGGGCGAAAGCCTGATCCAGCGACGCCGCGTGTCGGAAGGAGTCCTTCGGGATGTAAACGACTTTTGGTGGAGACGAATAAGCAGCTCAGGGAATGGGGCTGTGATGACGGTATCCATGGAATAAGCCCCGGCTAACTACGTGCCAGCAGCCGCGGTAAGACGTAGGGGGCAAGCGTTACCCGGAATTACTGGGCGTAAAGGGAGCGTAGGCGGGAGGTCAAGTCCGGTGTGAAAGACCCTGGCTCAACCAGGGATGAGGGCTGGAAACTGACAATCTTGAGTACAGCAGAGGAAGAGGGAATTACCGGTGTAGGGGTGAAATCCGTAGAGACCGGTAAGAAGGCCAGTGGCGAAGGCGCTTTTCTGGGCTGTTACTGACGC…
OTU00024	236	6747	26	26	29	42	64	18	34	21	68	44	58	79	Bacteria; Bacteroidetes; Bacteroidia; Bacteroidales; Rikenellaceae; U29-B03	OTU00024: U29-B03 (G)	Other	TGAGGAATATTGGACAATGGATGGAAATCTGATCCAGCCATGCCGCGTGCGGGAAGAAGGTCCTATGGATTGTAAACCGCTTTTGTACGGGAACAATAATAGCTACGAGTAGCTAGATGAGTGTACCGTACGAATAAGCATCGGCTAACTCCGTGCCAGCAGCCGCGGTAATACGGAGGATGCAAGCGTTATCCGGATTTATTGGGTTTAAAGGGTGCGTAGGTGGGCTGTCAAGTCCGTGGTGAAAAGTTCGCGCTCAACGCGGATCGTGCCATGGAAACTGGCGGTCTTGAATAGGGGTGCCGTTGGCGGAATGTGAAGTGTAGCGGTGAAATGCATAGATATTACACAGAACACCGATTGCGAAAGCAGCTGACGAACCCTCGATTGACACTGAGG…
OTU00025	3146	57	211	331	165	274	183	246	239	343	175	729	756	540	Bacteria; Chloroflexi; Anaerolineae; Anaerolineales; Anaerolineaceae; uncultured	OTU00025: Anaerolineaceae (F)	Other	TAGGGAATATTAGAAATGGACGAAAGTCTGATCTAGCGACACCGCGTGTGCGATGAAGGCCTTCGGGTTGTAAAGCACTTTTTGGAAGGAATAGGAAGGAAGGTACTTCCAGAATAAGTCTCGGCTAACTACGTGCCAGCAGCCGCGGTAACACGTAGGAGGCAAACGTTATCCGGATTTACTGGGCGTAAAGCGCGTGTAGGTGGTTCTGTAAGTAGGGCGTGAAAGCTCCCGGCTCAACTGGGAGAGGCCGTTCTAAACTGCAGAGCTAGAGGATGGTAGAGGGAGGTGGAATTCCAGGTGTAGCGGTGGAATGCGCAGATATCTGGAGGAACACCAGTGGCGAAAGCGGCCTCCTGGACCATTCCTGACACTCAGACGCGAAAGCTAGGGTAGCAA…
OTU00026	201	13	470	550	335	609	811	957	1131	700	207	390	491	306	Bacteria; Acidobacteria; Aminicenantia; Aminicenantales; Aminicenantales_fa; Aminicenantales_ge	OTU00026: Aminicenantales (O)	Other	CAGTGAGGAATTTTGCGCAATGGGGGAAACCCTGACGCAGCGACGCCGCGTGGAGGAAGACGGCCTTCGGGTTGTAAACTCCTGTCAGAGGTGAAGAATGCCCGCAAGGGCTTGACGGTAACCTCAGAGGAAGCCCCGGCTAACTACGTGCCAGCAGCCGCGGTAATACGTAGGGGGCGAGCGTTGCTCGGAATTACTGGGCGTAAAGGGAGTGCAGGCGGCCGGTTAAGTCGAAGATGAAATCCCGAGGCTCAACTTCGGAATGGTCTTCGATACTGATCGGCTTGAGGCTGGTTGAGGAGAGCGGAATTCCCGGTGGAGCGGTGAAATGCGTAGATATCGGGAGGAACACCAGAGGCGAAGGCGGCTCTCTAAACTAGTCCTGACGCTGAGACTCGA…
OTU00027	75	7	314	646	319	565	374	1046	1656	1020	107	226	554	202	Bacteria; Chloroflexi; Dehalococcoidia; MSBL5; MSBL5_fa; MSBL5_ge	OTU00027: MSBL5 (O)	Other	CAGGGAATATTGCGCAATGGGTGAAAGCCTGACGCAGCAACGCCGCGTGGGGGATGACGGCTTTCGAGTTGTAAACCCCTTTTCTTGGGGAAGATAATGACGGTACCCGAGGAATAAGTCTCGGCTAACTACGTGCCAGCAGCCGCGGTAAGACGTAGGAGGCGAGCGTTATCCGGATTTACTGGGCGTAAAGGGCGTGTAGGCGGTTCTTCAAGTCTCTGGTAAAATCTCCCGGCTTAACTGGGAGGGCGCCAGAGATACTAGAGAACTTGAGGGCAACATAGGAGAGCGGAATTCCCGGTGTAGTGGTGATATGCGTAGATATCGGGAGGAACACCAGTGGCGAAAGCGGCTCTCTGGGCTGCACCTGACGCTGAGGCGCGAAAGCGTGGGGAGCAA…
OTU00028	544	29	515	540	370	567	614	653	1122	824	139	274	472	247	Bacteria; Proteobacteria; Deltaproteobacteria; Syntrophobacterales; Syntrophaceae; Syntrophus	OTU00028: Syntrophus (G)	Exoelectrogenic bacteria	TGAGGAATCTTGCGCAATGGGGGAAACCCTGACGCAGCAACGCCGCGTGAGTGAGGAAGGTCTTCGGATCGTAAAGCTCTGTCAGTTGGAAAGAAATGTCTGAGAGTCAATCCCTTTCAGGCTTGACGGTACCAACAGAGGAAGCACCGGCTAACTCCGTGCCAGCAGCCGCGGTAATACGGGGGGTGCAAGCGTTGTTCGGAATTATTGGGCGTAAAGAGCGTGTAGGCGGCCGGATATGTCAGATGTGAAAGCCCCGGGCTTAACCCGGGAAGTGCATTTGAAACTGTCCGGCTCGAGTAGGGGAGAGGGAAGTGGAATTCCTGGTGTAGAGGTGAAATTCGTAGATATCAGGAGGAACACCGGTGGCGAAGGCGACTTCCTGGCCCTATACTGACG…
OTU00029	3	64	55	77	18	196	199	81	67	226	1967	1760	699	1101	Archaea; Euryarchaeota; Methanomicrobia; Methanomicrobiales; Methanoregulaceae; Methanoregula	OTU00029: Methanoregula (G)	Methanogen	GCGCGAAAACTTTGCAATGCGGGAAACCGTGACAAGGGAACTCCGAGTGCCCGTAAATTCGGGCTGTCCGCCAGTTTAAATAACTGGTGAAGAAAGGGCCGGGCAAGACCGGTGCCAGCCGCCGCGGTAATACCGGCGGCTCGAGTGGTGGCCACTATTACTGGGCTTAAAGCGTTCGTAGCTGGCTTGTTAAGTCTCTGGGGAAATCTTCCGGCTTAACCGGAAGGCGTCTCAGGGATACTGGCAGGCTAGGGACCGGTAGAGGTGAGGGGTACTCCAGGGGTAGGAGTGAAATCCTGTAATCCTTGGGGGACCACCTGTGGCGAAGGCGTCTCACCAGAACGGCTCCGACAGTGAGGAACGAAAGCTGGGGGAGCAAACCGG
OTU00030	24	125	12	13	0	8	22	12	6	15	119	183	1847	3638	Bacteria; Proteobacteria; Gammaproteobacteria; Pseudomonadales; Moraxellaceae; Acinetobacter	OTU00030: Acinetobacter (G)	Sulfate-reducing bacteria	TGGGGAATATTGGACAATGGGGGCAACCCTGATCCAGCCATGCCGCGTGTGTGAAGAAGGCCTTTTGGTTGTAAAGCACTTTAAGCGAGGAGGAGGCTTACCTAGTTAATACCTGGGATAAGTGGACGTTACTCGCAGAATAAGCACCGGCTAACTCTGTGCCAGCAGCCGCGGTAATACAGAGGGTGCGAGCGTTAATCGGATTTACTGGGCGTAAAGCGTGCGTAGGCGGCTTTTTAAGTCGGATGTGAAATCCCCGAGCTTAACTTGGGAATTGCATTCGATACTGGGAAGCTAGAGTATGGGAGAGGATGGTAGAATTCCAGGTGTAGCGGTGAAATGCGTAGAGATCTGGAGGAATACCGATGGCGAAGGCAGCCATCTGGCCTAATACTGACG…
OTU00031	194	17	381	359	187	429	391	271	380	630	418	601	887	482	Bacteria; Bacteroidetes; Bacteroidia; Bacteroidales; Bacteroidetes_vadinHA17; Bacteroidetes_vadinHA17_ge	OTU00031: Bacteroidetes vadinHA17 (F)	Other	TGAGGAATATTGGTCAATGGGCGGAAGCCTGAACCAGCCATCCCGCGTGCAGGAAGACAGCCCTATGGGTTGTAAACTGCTTTTCCAGTGGGCGAAACACTCGTACGTGTACGAGATTGACGGTACACTGGGAATAAGCATCGGCTAACTCCGTGCCAGCAGCCGCGGTAATACGGAGGATGCAAGCGTTATCCGGATTTATTGGGTTTAAAGGGTGCGTAGGCGGATGAATAAGTCAGTGGTGAAAGGCTGCAGCTTAACTGTAGACTTGCCGTTGATACTGTTTATCTTGAGTATGGTCAAGGCAGGCGGAATGTGTAATGTAGCGGTGAAATGCTTAGATATTACACAGAACACCGATTGCGAAGGCAGCTTGCTGGGCCATTACTGACGCTGATG…
OTU00032	1387	85	210	379	142	272	273	945	931	449	102	147	176	109	Bacteria; Synergistetes; Synergistia; Synergistales; Synergistaceae; Syner-01	OTU00032: Syner-01 (G)	Other	TGGGGAATATTGGGCAATGGGGGCAACCCTGACCCAGCGACGCCGCGTGGGGGAAGACGGCCTTCGGGTTGTAAACCTCTTTTGTACGGGAAGAAGGAAGTGACGGTACTGTACGAATAAGTCCCGGCTAACTACGTGCCAGCAGCCGCGGTAATACGTAGGGGACGAGCGTTGTCCGGAATTACTGGGCGTAAAGGGCGCGCAGGCTGTGCTGCAAGTCAGCTGTTAAATGTCTGGGCTTAACCCGGGCATGCGGTTGAGACTGCAGTGCTGGAGTGCTGTAGAGGCAAGTGGAATTCCCAGTGTAGCGGTGAAATGCGTAGATATTGGGAAGAACACCGGTGGCGAAGGCGACTTGCTGGGCAGCAACTGACGCTGAGGCGCGAAAGCCAGGGGAGC…
OTU00033	574	33	325	424	228	455	626	479	636	536	185	280	336	174	Bacteria; Proteobacteria; Deltaproteobacteria; Desulfovibrionales; Desulfomicrobiaceae; Desulfomicrobium	OTU00033: Desulfomicrobium (G)	Sulfate-reducing bacteria	TGGGGAATATTGCGCAATGGGCGAAAGCCTGACGCAGCAACGCCGTGTGAGGGATGAAGGCTTTCGGGTCGTAAACCTCTGTCAGAAGGGAAGAACGGGTGAGGGTCTAACAGGCCTTTATTTTGACGGTACCTTCAGAGGAAGCACCGGCTAACTCCGTGCCAGCAGCCGCGGTAATACGGAGGGTGCAAGCGTTATTCGGAATTACTGGGCGTAAAGCGCACGTAGGCGGCCTTGTAAGTCAGGGGTGAAATCCCACGGCTCAACCGTGGAACTGCCCTTGAAACTGCGGGGCTTGAATCCTGGAGAGGGTGGCGGAATTCCTGGTGTAGGAGTGAAATCCGTAGATATCAGGAGGAACACCGGTGGCGAAGGCGGCCACCTGGACAGGCATTGACG…
OTU00034	10	2	306	89	44	181	268	50	31	185	1286	1350	618	865	Bacteria; Firmicutes; Clostridia; Clostridiales; Syntrophomonadaceae; Syntrophomonas	OTU00034: Syntrophomonas (G)	Exoelectrogenic bacteria	TGGGGAATATTGCGCAATGGGGGAAACCCTGACGCAGCGACGCCGCGTGAGCGAAGAAGGCCTTAGGGTTGTAAAGCTCTGTTTTAAGGGACGAATGTCACCTTAAGTAATATGTAAGGTGAATGACGGTACCTTAAGAGGAAGCCCCGGCTAACTACGTGCCAGCAGCCGCGGTAAGACGTAGGGGGCGAGCGTTGTCCGGAATTACTGGGCGTAAAGAGCACGTAGGCGGGAACTTAAGTCAGGTGTGAAAGACCGGGGCTCAACCTCGGGTATGCACTTGAAACTGGGTTTCTTGAGGGCAGGAGAGGAAAGCAGAATTCCTGGTGTAGCGGTGAAATGCGTAGAAATCAGGAGGAATACCAGTGGCGAAGGCGGCTTTCTGGACTGACCCTGACG…
OTU00035	187	1937	29	27	18	26	31	9	11	14	287	543	1200	638	Bacteria; Firmicutes; Negativicutes; Selenomonadales; Veillonellaceae; Megasphaera	OTU00035: Megasphaera (G)	Exoelectrogenic bacteria	TGGGGAATCTTCCGCAATGGACGAAAGTCTGACGGAGCAACGCCGCGTGAACGATGACGGCCTTCGGGTTGTAAAGTTCTGTTATACGGGACGAATGGTACGACGGCCAATACCCGTCGTAAGTGACGGTACCGTAAGAGAAAGCCACGGCTAACTACGTGCCAGCAGCCGCGGTAATACGTAGGTGGCAAGCGTTGTCCGGAATTATTGGGCGTAAAGGGCGCGCAGGCGGCGTCGTAAGTCGGTCTTAAAAGTGCGGGGCTTAACCCCGTGAGGGGACCGAAACTGCGATGCTAGAGTATCGGAGAGGAAAGCGGAATTCCTAGTGTAGCGGTGAAATGCGTAGATATTAGGAGGAACACCAGTGGCGAAAGCGGCTTTCTGGACGACAACTGACGC…
OTU00036	221	12	500	398	212	393	720	646	526	384	202	278	263	177	Bacteria; Acidobacteria; c5LKS83; c5LKS83_or; c5LKS83_fa; c5LKS83_ge	OTU00036: c5LKS83 (C)	Other	CAGTGGGGAATTTTGCGCAATGGGCGAAAGCCTGACGCAGCGACGCCGCGTGGGTGATGAAGTTCTTCGGAACGTAAAGCCCTGTCAGGAGGGACGAAGCTCTGACGGTACCTCCAAAGGAAGCCCCGGCTAACTCCGTGCCAGCAGCCGCGGTAATACGGGGGGGGCTAGCGTTGTTCGGAATCACTGGGCGTAAAGGGCGCGTAGGCGGCTAGGCAGGTCTGGTGTGAAAGCCCTCGGCTCAACCGAGGAATTGCGCTGGAAACCGCTTGGCTAGAGTACAGGAGAGGAGGGTGGAATTCCCGGTGTAGCGGTGAAATGCGTAGATATTGGGAAGAACACCGGTGGCGAAGGCGGCTCTCTGGACTGTAACTGACGCTGAGGCGCGAAAGCGTGGGG…
OTU00037	33	0	138	289	95	328	357	297	332	465	746	613	538	389	Archaea; Euryarchaeota; Methanomicrobia; Methanomicrobiales; Methanoregulaceae; Methanolinea	OTU00037: Methanolinea (G)	Methanogen	GCGCGAAAACTTTACAATGCGAGAAATCGTGATAAGGGAACCCCGAGTGCCCGTAAATTCGGGCTGTCCGCCAGTGCAAAAAACTGGTGAAGAAAGAGCCGGGCAAGACCGGTGCCAGCCGCCGCGGTAATACCGGCGGCTCGAGTGGTGGCCACTATTACTGGGCTTAAAGCGTCCGTAGCTTGGTTGTTAAGTCTCCTGGGAAATCCATCGGCTCAACCGATGGGCGTTCAGGAGATACTGGCAACCTAGGGACCGGGAGAGGTGAGAGGTACTCCAGGGGTAGGAGTGAAATCCTGTAATCCTTGGGGGACCACCTGTGGCGAAGGCGTCTCACTAGAACGGCTCCGACAGTGAGGGACGAAAGCTGGGGGAGCAAACCGG
OTU00038	124	1435	3	0	1	6	2	1	3	6	1014	574	339	1032	Bacteria; Bacteroidetes; Bacteroidia; Bacteroidales; Prevotellaceae; Prevotellaceae_UCG-004	OTU00038: Prevotellaceae UCG-004 (G)	Other	TGAGGAATATTGGTCAATGGACGGAAGTCTGAACCAGCCAAGTAGCGTGCAGGAAGACGGCCCTATGGGTTGTAAACTGCTTTTATACGGGGGTAAAGTGTGCCACGTGTGGCATATTGCAAGTACCGTAAGAAAAAGGATCGGCTAATTCCGTGCCAGCAGCCGCGGTAATACGGAAGATCCGAGCGTTATCCGGATTTATTGGGTTTAAAGGGAGCGTAGGCGGAAGTTCAAGTCAGCTGTGAAAGTTTGTGGCTTAACCATAGAATTGCAGTTGAAACTGAATTTCTTGAGTGTACATAAGGATGGTGGAATTTGTGGTGTAGCGGTGAAATGCATAGATATCACGAAGAACTCCGATTGCGAAGGCAGCCATCCGGGGTACAACTGACGCTGAGG…
OTU00039	1	0	33	24	0	69	93	139	1	63	164	266	880	2794	Bacteria; Proteobacteria; Gammaproteobacteria; Pseudomonadales; Moraxellaceae; Acinetobacter	OTU00039: Acinetobacter (G)	Sulfate-reducing bacteria	TGGGGAATATTGGACAATGGGGGGAACCCTGATCCAGCCATGCCGCGTGTGTGAAGAAGGCCTTTTGGTTGTAAAGCACTTTAAGCGAGGAGGAGGCTACTCTAGTTAATACCTAGAGATAGTGGACGTTACTCGCAGAATAAGCACCGGCTAACTCTGTGCCAGCAGCCGCGGTAATACAGAGGGTGCGAGCGTTAATCGGATTTACTGGGCGTAAAGCGTGCGTAGGCGGCTTTTTAAGTCGGATGTGAAATCCCTGAGCTTAACTTAGGAATTGCATTCGATACTGGGAAGCTAGAGTATGGGAGAGGATGGTAGAATTCCAGGTGTAGCGGTGAAATGCGTAGAGATCTGGAGGAATACCGATGGCGAAGGCAGCCATCTGGCCTAATACTGACG…
OTU00040	194	0	395	265	173	327	239	210	293	368	404	533	613	486	Archaea; Euryarchaeota; Thermoplasmata; Methanomassiliicoccales; Methanomassiliicoccaceae; uncultured	OTU00040: Methanomassiliicoccaceae (F)	Other	TCGCGAAAACTTCACAATGGGGGAAACCCCGATGAGGGAATTCCAAGTGCCAGCACATTGTGTTGGCTGTTCTCTGGTCTAAAAAACCGGAGAAGTAAGGGCCGGGTAAGACGGGTGCCAGCCGCCGCGGTAATACCCGCGGCCCAAGTGGTGGTCGATATTATTGAGCCTAAAACGTCCGTAGCCGGTCTTGTAAATCCTTGGGTAAATCGACCAGCTTAACTGTTCGAAGTCCGGGGAGACTGCAAGACTTGGGATCGGGAGAGGTGAGAGGTACTTCTGGGGTAGGGGTAAAATCCTGTAATCCTAGAAGGACCACCGGTGGCGAAGGCGTCTCACTAGAACGAATCCGACGGTGAGGGACGAAGCCCTGGGGCGCAAACGGG
OTU00041	361	22	433	199	121	382	593	157	289	350	456	542	274	319	Bacteria; Proteobacteria; Deltaproteobacteria; Syntrophobacterales; Syntrophaceae; Smithella	OTU00041: Smithella (G)	Exoelectrogenic bacteria	TGAGGAATATTGCGCAATGGGGGCAACCCTGACGCAGCAACGCCGCGTGAGTGAGGAAGGTTTTCGGACCGTAAAGCTCTGTCGAGCGGGAAGAAATGCATAGTGGCTAATATCCATTATGCTTGACGGTACCGCTAAAGGAAGCACCGGCTAACTCCGTGCCAGCAGCCGCGGTAATACGGGGGGTGCTAGCGTTGTTCGGAATCATTGGGCGTAAAGAGCGTGTAGGCGGCTGGATAAGTCAGATGTGAAAGCCCTGGGCTTAACCCAGGAAGTGCATTTGAAACTGTTCAGCTTGAGTAAGGGAGAGGAAAGTGGAATTCCTGGTGTAGAGGTGAAATTCGTAGATATCAGGAGGAACACCGGTGGCGAAGGCGACTTTCTGGCCCTATACTGACG…
OTU00042	0	0	680	884	1318	281	262	359	342	172	7	30	68	41	Bacteria; Proteobacteria; Gammaproteobacteria; Methylococcales; Methylococcaceae; Candidatus_Methylospira	OTU00042: Candidatus Methylospira (G)	Methanotrophs	TGGGGAATATTGGACAATGGGGGCAACCCTGATCCAGCAATGCCGCGTGTGTGAAGAAGGCCTGCGGGTTGTAAAGCACTTTGAGTGGGAAAGAAGGGTTTCGGGTTAATACCCTGGGACATTGACGTTACCCACAGAACAAGCACCGGCTAACTCCGTGCCAGCAGCCGCGGTAATACGGAGGGTGCGAGCGTTAATCGGAATTACTGGGCGTAAAGCGCGCGTAGGCGGTTTGTTAAGTTTGATGTGAAAGCCCTGGGCTTAACCTGGGAACGGCATTGGATACTGGCAAGCTGGAGTGTGGTAGAGGGGTGTGGAATTTCCGGTGTAGCAGTGAAATGCGTAGAGATCGGAAGGAACACCAGTGGCGAAGGCGGCACCCTGGACCAACACTGACGC…
OTU00043	961	25	129	244	105	223	143	308	326	276	226	531	509	396	Bacteria; Chloroflexi; Anaerolineae; Anaerolineales; Anaerolineaceae; uncultured	OTU00043: Anaerolineaceae (F)	Other	TAGGGAATATTAGTAATGGGCGAAAGCCTGAACTAGCAACACCGCGTGTGCGAAGAAGGCCTTCGGGTCGTAAAGCACTTTTCGGGAGGATGAGGAAGGACGGTACTCCCGGAATAAGTCTCGGCTAACTACGTGCCAGCAGCCGCGGTAAAACGTAGGAGGCAAACGTTATCCGGATTTACTGGGCGTAAAGCGCGTGTAGGTGGTTTGGTAAGTAGGGCGTGAAAGCTCCTGGCTCAACTGGGAGAGGTCGTTCTAAACTGCCGAACTAGAGGATGGTAGAGGGAAGTGGAATTCCGGGTGTAGCGGTGGAATGCGCAGATATCCGGAGGAACACCAGTGGCGAAAGCGGCTTCCTGGACCACTCCTGACACTCAGACGCGAAAGCTAGGGTAGCAA…
OTU00044	1331	72	173	265	148	221	191	475	595	344	27	97	214	112	Bacteria; Proteobacteria; Gammaproteobacteria; Betaproteobacteriales; Burkholderiaceae; Limnobacter	OTU00044: Limnobacter (G)	Other	TGGGGAATTTTGGACAATGGGCGAAAGCCTGATCCAGCAATGCCGCGTGTGTGAAGAAGGCCTTCGGGTTGTAAAGCACTTTTGTCCGGAAAGAAATCCGTCTGGCTAATACCCGGATGGGATGACGGTACCGGAAGAATAAGCACCGGCTAACTACGTGCCAGCAGCCGCGGTAATACGTAGGGTGCGAGCGTTAATCGGAATTACTGGGCGTAAAGCGTGCGCAGGCGGTTATGCAAGACAGGTGTGAAATCCCCGGGCTCAACCTGGGAACTGCACTTGTGACTGCATGACTAGAGTGCGTCAGAGGGAGGTGGAATTCCGCGTGTAGCAGTGAAATGCGTAGAGATGCGGAGGAACACCGATGGCGAAGGCAGCCTCCTGGGATGACACTGACGC…
OTU00045	1	0	215	93	0	2090	1131	363	2	240	0	0	0	101	Bacteria; Proteobacteria; Gammaproteobacteria; Pseudomonadales; Pseudomonadaceae; Pseudomonas	OTU00045: Pseudomonas (G)	Sulfide-oxidizing bacteria	TGGGGAATATTGGACAATGGGCGAAAGCCTGATCCAGCCATGCCGCGTGTGTGAAGAAGGTCTTCGGATTGTAAAGCACTTTAAGTTGGGAGGAAGGGCAGTAAGTTAATACCTTGCTGTTTTGACGTTACCGACAGAATAAGCACCGGCTAACTCTGTGCCAGCAGCCGCGGTAATACAGAGGGTGCAAGCGTTAATCGGAATTACTGGGCGTAAAGCGCGCGTAGGTGGTTTGTTAAGTTGGATGTGAAAGCCCCGGGCTCAACCTGGGAACTGCATCCAAAACTGGCAAGCTAGAGTACGGTAGAGGGTGGTGGAATTTCCTGTGTAGCGGTGAAATGCGTAGATATAGGAAGGAACACCAGTGGCGAAGGCGACCACCTGGACTGATACTGACAC…
OTU00046	409	8	178	321	170	202	359	761	642	322	132	227	290	185	Bacteria; Chloroflexi; Anaerolineae; uncultured; uncultured_fa; uncultured_ge	OTU00046: Anaerolineae (C)	Other	TGAGGAATATTGCACAATGGGCGAAAGCCTGATGCAGCAACGCCGCGTGAGCGATGAAGGCCTTCGGGTCGTAAAGCTCTTTTCTGGGGGACGAGGAAGGACGGTACCTCAGGAATAAGTCACGGCTAACTACGTGCCAGCAGCCGCGGTAATACGTAGGTGGCCAGCGTTATCCGGATTTACTGGGCGTAAAGCGCGTGCAGGCGGTTCCGTTAGTCGGACGTGAAAGCTCCTGGCTTAACTGGGAGAGGTCGTTCGATACTGCGGGGCTTGAGGTCGGGAGAGGGACGTGGAATTCCCGGTGTAGTGGTGGAATGCGTAGATATCGGGAGGAACACCAGTGGCGAAGGCGACGTCCTAGCCCGCACCTGACGCTTAGACGCGAAAGCGTGGGGAGCG…
OTU00047	141	18	369	307	210	304	513	398	471	432	98	195	256	130	Bacteria; Proteobacteria; Deltaproteobacteria; Deltaproteobacteria_Incertae_Sedis; Syntrophorhabdaceae; Syntrophorhabdus	OTU00047: Syntrophorhabdus (G)	Other	TGGGGAATATTGGGCAATGGGCGCAAGCCTGACCCAGCGACGCCGCGTGGGTGATGAAGGCCTTCGGGTTGTAAAGCCCTGTCATGTGGAAAGAACAGTCCCGTGGTGAATATCCACGGGATTTGACGGTACCACAGGAGGAAGCACCGGCTAACTCCGTGCCAGCAGCCGCGGTAATACGGAGGGTGCAAGCGTTGTTCGGAATTATTGGGCGTAAAGGGCGCGTAGGCGGTTGTGAAAGTCAGATGTGAAATACTTCGGCTCAACTGAAGAACTGCATCTGAAACTTCATAACTCGAGTACAGGAGAGGGAAACGGAATTCCCGGTGTAGAGGTGAAATTCGTAGATATCGGGAGGAACACCAGTGGCGAAGGCGGTTTCCTGGCCTGATACTGACG…
OTU00048	20	5	486	228	185	327	625	392	300	322	113	119	134	93	Bacteria; Firmicutes; Clostridia; DTU014; DTU014_fa; DTU014_ge	OTU00048: DTU014 (O)	Other	TGAGGGATTTTCGGCAATGGGCGAAAGCCTGACCGAGCGACGCCGCGTGAGCGAAGAAGGCCTTCGGGTCGTAAAGCTCTGTCTAGGGGGACGAGAACGGACGGTACCCCTGGAGGAAGCCACGGCTAACTACGTGCCAGCAGCCGCGGTAATACGTAGGTGGCGAGCGTTGTCCGGAATTACTGGGCGTAAAGGGCGCGCAGGCGGTACGTTAAGTCCAAGGTGAAATCCCACGGCTCAACTGTGGGGGGACCCTGGATACTGGCGTGCTGGAGTGCGGGAGAGGGAAGCGGAATTCCACGTGTAACGGTGAAATGTATAGATATGTGGAGGAACACCGGTGGCGAAGGCGGCTTCCTGGACCGTAACTGACGCTGAGGCGCGAAAGCTGGGGGAGCG…
OTU00049	0	0	4	0	0	6	10	0	1	2	527	752	1047	989	Bacteria; Bacteroidetes; Bacteroidia; Bacteroidales; Prevotellaceae; Prevotella_7	OTU00049: Prevotella 7 (G)	Other	TGAGGAATATTGGTCAATGGGCGGAAGCCTGAACCAGCCAAGTAGCGTGCAGGATGACGGCCCTATGGGTTGTAAACTGCTTTTGAAGGGGAGTAAAGTGAGTGACTTGTCATTCATTGCAAGTACCCTTGGAATAAGGACCGGCTAATTCCGTGCCAGCAGCCGCGGTAATACGGAAGGTCCGGGCGTTATCCGGATTTATTGGGTTTAAAGGGAGCGTAGGCTGCCCGGCAAGCGTGCTGTGAAATACAGTGGCCCAACCACTGGACTGCAGCGCGAACTGTCGGGCTTGAGGGCGCACGACGCAGGCGGAATTTGTGGTGTAGCGGTGAAATGCTTAGATATCACGAAGAACCCCGATTGCGAAGGCAGCTTGCGGGAGCGCGACTGACGCTGAAG…
OTU00050	16	44	326	180	217	422	851	149	174	347	178	181	116	128	Bacteria; Synergistetes; Synergistia; Synergistales; Synergistaceae; uncultured	OTU00050: Synergistaceae (F)	Other	TGGGGAATATTGGGCAATGGGGGAAACCCTGACCCAGCGACGCCGCGTGGGTGAAGAAATCCTTCGGGATGTAAAGCCCTGTTGTATGGGAAGATAGTGACGGTACCATACGAGGAAGCCCCGGCAAACTACGTGCCAGCAGCCGCGGTAATACGTAGGGGGCAAGCGTTGTCCGGAATTACTGGGCGTAAAGCGCACGCAGGCTGATTAATAAGTCGGTTGTAAAAGGCTGAGGCTCAACTTCAGTTTGTCGGCCGATACTGTTAGTCTAGAGTATGTGAGAGGGAAGTGGAATTCCCGGTGTAGCGGTGAAATGCGTAGATATCGGGAGGAACACCAGTGGCGAAGGCGGCTTCCTGGCACAAGACTGACGCTCATGTGCGAAAGCTAGGGCAGCGA…
OTU00051	5	29	0	0	0	0	0	0	0	0	62	98	107	2917	Bacteria; Proteobacteria; Gammaproteobacteria; Pseudomonadales; Pseudomonadaceae; Pseudomonadaceae_unclassified	OTU00051: Pseudomonadaceae (F)	Other	TGGGGAATATTGGACAATGGGCGAAAGCCTGATCCAGCCATGCCGCGTGTGTGAAGAAGGTCTTCGGATTGTAAAGCACTTTAAGTTGGGAGGAAGGGCTGTAGGCTAATATCCTGCAGTTTTGACGTTACCAACAGAATAAGCACCGGCTAACTTCGTGCCAGCAGCCGCGGTAATACGAAGGGTGCAAGCGTTAATCGGAATTACTGGGCGTAAAGCGCGCGTAGGTGGTTTTGTAAGTTGGATGTGAAAGCCCCGGGCTCAACCTGGGAACTGCATCCAAAACTGCATGACTAGAGTACGGTAGAGGGTGGTGGAATTTCCTGTGTAGCGGTGAAATGCGTAGATATAGGAAGGAACACCAGTGGCGAAGGCGACCACCTGGACTGATACTGACAC…
OTU00052	376	5	129	172	95	199	264	377	405	290	94	223	330	205	Bacteria; Acetothermia; Acetothermiia; Acetothermiia_or; Acetothermiia_fa; Acetothermiia_ge	OTU00052: Acetothermiia (C)	Other	TGGGGAATCTTGGCCAATCAACGAAAGTTGGAGCCAGCGACACCGCGTGAGGGATGAAGGCCTTCGGGTTGTAAACCTCTTTTCTGGGGAAAGAATAAGGACGGGAGGAAATGCCCGCCCGATGACGGTACTCCAGGAATAAGCATCGGCTAACTCTGTGCCAGCAGCCGCGGTAAGACAGAGGATGCAAGCGTTATCCGGAATCACTGGGCGTAAAGGGCGTCTAGGCGGGTAAGCAAGTCACTTGTGAAATCCCTCGGCTCAACCGAGGAGGGTCTCGTGATACTGCTTGTCTTGGGTGTAGGAGAGGAGAGTGGAACTCACAGAGTAGCGGTGGAATGCGTAGATACTGTGAGGTACCCCGATGGCGAAGGCAACTCTCTGGCCTACTACCGACGC…
OTU00053	175	1404	336	142	67	160	136	65	53	207	100	139	90	74	Bacteria; Firmicutes; Clostridia; Clostridiales; Ruminococcaceae; Ruminococcaceae_UCG-014	OTU00053: Ruminococcaceae UCG-014 (G)	Other	TCGGGAATATTGCGCAATGGAGGGAACTCTGACGCAGTGACGCCGCGTGCAGGAAGAAGGTTTTCGGATTGTAAACTGCTTTAGACAGGGAAGATAAAAGACAGTACCTGTAGAATAAGCTCCGGCTAACTACGTGCCAGCAGCCGCGGTAATACGTAGGGAGCAAGCGTTATCCGGATTTATTGGGTGTAAAGGGTGCGTAGACGGGAATGAAAGTTAGTTGTGAAATCCCTCGGCTTAACTGAGGAACTGCAACTAAAACTATATTTCTTGAGTGCTGGAGAGGAAAGTGGAATTCCTAGTGTAGCGGTGAAATGCGTAGATATTAGGAGGAACACCGGTGGCGAAGGCGACTTTCTGGACAGTAACTGACGTTGAAGCACGAAAGTGTGGGGAGCA…
OTU00054	337	21	166	180	137	232	124	88	158	300	265	397	475	257	Bacteria; Bacteroidetes; Bacteroidia; Sphingobacteriales; Lentimicrobiaceae; Lentimicrobiaceae_ge	OTU00054: Lentimicrobiaceae (F)	Other	TAAGGAATATTGGGCAATGGACGCAAGTCTGACCCAGCCATGCCGCGTGCAGGATGACTGCCCTATGGGTTGTAAACTGCTTTTATACGGGAAAAAAATGTCCGACGAGTTCGGAAGCTGATGGTACCGTATGAATAAGCATCGGCTAACTCCGTGCCAGCAGCCGCGGTAATACGGAGGATGCAAGCGTTATCCGGATTTATTGGGTTTAAAGGGTGCGCAGGCGGAATGATAAGTCAGTGGTGAAAGCTTCCGGCTCAACCGGAAAATTGCCATTGATACTATCGTTCTTGAGTACAGTTGAGGTAGGCGGAATGTGTCATGTAGCGGTGAAATGCTTAGATATGACACAGAACACCGATAGCGAAGGCAGCTTACCAAATTGAAACTGACGCTCAT…
OTU00055	108	7	114	394	401	126	146	432	713	242	56	132	152	74	Bacteria; Proteobacteria; Deltaproteobacteria; Desulfobacterales; Desulfobulbaceae; uncultured	OTU00055: Desulfobulbaceae (F)	Sulfate-reducing bacteria	TGAGGAATATTGCGCAATGGGGGCAACCCTGACGCAGCGACGCCGCGTGAGTGAGGAAGGCCTTCGGGTCGTAAAGCTCTGTCAGCAGGGAAGAAGTGCAGCATGGTTAACAACCGTGTTGTTTGACGGTACCTGCAAAGGAAGCACCGGCTAACTCCGTGCCAGCAGCCGCGGTAATACGGAGGGTGCGAGCGTTGTTCGGAATCACTGGGCGTAAAGGGCGCGCAGGCGGTTTTACAAGTCAGATGTGAAAGCCCACGGCTTAACTGTGGAAGAGCATTTGAAACTGTGAGACTTGAGTACCAGAGGGGAAGGTGGAATTCCCGGTGTAGAGGTGAAATTCGTAGATATCGGGAGGAATACCGGTGGCGAAGGCGACCTTCTGGCTGGATACTGACG…
OTU00056	1	0	1081	547	10	425	424	358	4	224	0	0	0	0	Bacteria; Firmicutes; Bacilli; Bacillales; Bacillaceae; Anoxybacillus	OTU00056: Anoxybacillus (G)	Other	TAGGGAATCTTCCGCAATGGACGAAAGTCTGACGGAGCAACGCCGCGTGAGCGAAGAAGGCCTTCGGGTCGTAAAGCTCTGTTGTTAGGGAAGAACAAGTAACGCAGTAACTGGCGTTACCGTGACGGTACCTAACGAGAAAGCCACGGCTAACTACGTGCCAGCAGCCGCGGTAATACGTAGGTGGCAAGCGTTGTCCGGAATTATTGGGCGTAAAGCGCGCGCAGGCGGTTCCTTAAGTCTGATGTGAAAGCCCACGGCTCAACCGTGGAGGGTCATTGGAAACTGGGGGACTTGAGTGCAGAAGAGGAGAGCGGAATTCCACGTGTAGCGGTGAAATGCGTAGAGATGTGGAGGAACACCAGTGGCGAAGGCGGCTCTCTGGTCTGTAACTGACGC…
OTU00057	198	13	357	315	308	194	249	243	314	424	57	124	197	79	Bacteria; Bacteria_unclassified; Bacteria_unclassified; Bacteria_unclassified; Bacteria_unclassified; Bacteria_unclassified	OTU00057: Bacteria (D)	Other	TCGAGAGGCTTTGGCAATGGGGGAAACCCTGACCAAGCGACGCCGCGTGCGGGATGAAGGCCTTCGGGTTGTAAACCGCTGTCACGTAGGCCGAAATCCGGAGAACGAATAGGAATCCGGACTGACGTATCTACGAGAGGAAGCTCCGGCTAATTCCGTGCCAGCAGCCGCGGTGATACGGAGGGAGCAAGCGTTGTTCGGAATTACTGGGCGTAAAGGGTGCGTAGGCGGTCATGTAAGTCGTGTGTGGAAGGCACTGGCTCAACTGGTTGTAGTGCACACGAAACTGCATGACTTGAGTGCGGGAGAGGAGAGCGGAATTCCTGGTGTAGCGGTGGAATGCGTAGATATCAGGAAGAACACCGGTGGCGAAGGCGGCTCTCTGGCCCGCAACTGACG…
OTU00058	83	3	381	269	146	312	386	242	278	336	89	163	205	107	Bacteria; Proteobacteria; Deltaproteobacteria; Syntrophobacterales; Syntrophaceae; uncultured	OTU00058: Syntrophaceae (F)	Other	TGAGGAATCTTGCGCAATGGGGGAAACCCTGACGCAGCAACGCCGCGTGAGTGAGGAAGGCCTTCGGGTCGTAAAGCTCTGTCAGATGGGAAGAAATGGATGGGGGCTAATATCGTCCATCCTTGACGGTACCATCAGAGGAAGCACCGGCTAACTCCGTGCCAGCAGCCGCGGTAATACGGGGGGTGCAAGCGTTGTTCGGAATCATTGGGCGTAAAGCGCGCGCAGGCGGCTTGGTAAGTCAGATGTGAAATCCCTGGGCTTAACCCAGGAAGTGCATTTGATACTGCCTCGCTAGAGTACGGGAGAGGAAAGTGGAATTCCTGGTGTAGAGGTGAAATTCGTAGATATCAGGAGGAACACCGGTGGCGAAGGCGACTTTCTGGCCCGATACTGACG…
OTU00059	0	2	4	2	0	2	0	4	3	0	1003	893	355	703	Bacteria; Firmicutes; Clostridia; Clostridiales; Ruminococcaceae; Ruminococcaceae_unclassified	OTU00059: Ruminococcaceae (F)	Other	CAGTGGGGAATATTGGGCAATGGGGGAAACCCTGACCCAGCAACGCCGCGTGAAGGAAGAAGGCTTTCGGGTTGTAAACTTCTTTTATGTGGGACGAAGAAGTGACGGTACCACATGAATAAGCCACGGCTAACTACGTGCCAGCAGCCGCGGTAATACGTAGGTGGCGAGCGTTGTCCGGATTTACTGGGTGTAAAGGGCGCGTAGGCGGGAATGCAAGTCAGGTGTGAAATCTATGGGCTTAACCCATAAACTGCACTTGAAACTGTATTTCTTGAGTGATGGAGAGGCAGGCGGAATTCCTAGTGTAGCGGTGAAATGCGTAGATATTAGGAGGAACACCAGTGGCGAAGGCGGCCTGCTGGACATTAACTGACGCTGAGGCGCGAAAGCGTGGGG…
OTU00060	184	14	187	266	131	280	151	268	420	365	71	170	294	133	Bacteria; Proteobacteria; Deltaproteobacteria; Deltaproteobacteria_Incertae_Sedis; Syntrophorhabdaceae; Syntrophorhabdus	OTU00060: Syntrophorhabdus (G)	Other	TGGGGAATATTGGGCAATGGGCGAAAGCCTGACCCAGCGACGCCGCGTGGGTGATGAAGGCCTTCGGGTTGTAAAGCCCTTTCGTGCGGAAAGAACAGCCCTGTAGTTAATACCTGCAGGGTTTGACGGTACCGCAGGAAGAAGCACCGGCTAACTCCGTGCCAGCAGCCGCGGTAATACGGAGGGTGCAAGCGTTGTTCGGAATTATTGGGCGTAAAGGGCGCGTAGGTGGTTGTGATAGTCAGATGTGAAATCCTTTGGCTTAACTGAAGAACTGCATCTGAAACTTCACAACTCGAGTACAGGAGAGGGAAACGGAATTCCCGGTGTAGAGGTGAAATTCGTAGATATCGGGAGGAACACCAGTGGCGAAGGCGGTTTCCTGGCCTGATACTGACA…
OTU00061	142	18	165	254	169	209	302	346	405	342	91	149	208	81	Bacteria; Proteobacteria; Deltaproteobacteria; Deltaproteobacteria_unclassified; Deltaproteobacteria_unclassified; Deltaproteobacteria_unclassified	OTU00061: Deltaproteobacteria (C)	Other	TGAGGAATATTGCGCAATGGGGGAAACCCTGACGCAGCGACGCCGCGTGAGTGATGAAGGCCTTCGGGTTGTAAAGCTCTGTCAGAGGGAAAGAAAGGGGATGCGGAATAATACCCGCAGCCATTGACGGTACCCTCGGAGGAAGCACCGGCTAACTCCGTGCCAGCAGCCGCGGTAATACGGAGGGTGCAAGTGTTATTCGGAATCACTGGGCGTAAAGAGCACGTAGGCGGATGGGTAAGTCAGATGTGAAATCCCGGGGCTCAACTTCGGAACTGCATTTGATACTGCCCGTCTTGAGTGTGGTAGAGGGGGATGGAATTCCCGGTGTAGAGGTGAAATTCGTAGATATCGGGAGGAACACCAGAGGCGAAGGCGATCCCCTGGGCCATTACTGAC…
OTU00062	99	4	320	195	136	239	191	208	261	263	197	297	299	163	Bacteria; Chloroflexi; Anaerolineae; SBR1031; SBR1031_fa; SBR1031_ge	OTU00062: SBR1031 (O)	Other	CAGGGAATATTGCGCAATGGACGGAAGTCCGACGCAGCGACGCCGCGTGGGTGAAGAAGGCCTTCGGGTTGTAAAGCCCTTTTCTGGGGGAAGAGCAAGGACGGTACCCCAGGAATAAGTGTCGGCTAACTACGTGCCAGCAGCCGCGGTAATACGTAGGACACGAGCGTTATCCGGATTTACTGGGCGTAAAGCGCCTGTAGGTGGACGAACAAGTCGGCTGTGAAAGCCCTGGGCTTAACCCGGGGAGGCCAGGCGATACTGTTCGACTTGAGGGTGACAGAGGGGAGTGGAATTCCCGGTGTAGCGGTAAAATGCGCAGATATCGGGAGGAACACCAGTGGCGAAGGCGGCTCCCTGGGTCATACCTGACACTGAGAGGCTAAAGCTAGGGGAGCG…
OTU00063	121	11	213	214	155	217	231	331	417	292	87	183	225	128	Bacteria; Calditrichaeota; Calditrichia; Calditrichales; Calditrichaceae; Calditrichaceae_ge	OTU00063: Calditrichaceae (F)	Other	TGAGGAATATTGCGCAATGGTCGCAAGACTGACGCAGCAACGCCGCGTGAGGGATGAAGTACTTCGGTATGTAAACCTCTGTTAGAAGGGAAGAACGGGTGGATGTCGAACAGGCATTCATCGTGACGGTACCTTCAGAGAAAGCCCCGGCTAACTCCGTGCCAGCAGCCGCGGTAATACGGGGGGGGCAAGCGTTGTCCGGAATTATTGGGCGTAAAGGGCGCGTAGGTGGGACAGCAAGTCTGGGGTGCAATCTTACGGCTTAACTGTAAGCTTGCCCTGGATACTACTGTTCTTGAGTTCGGAAGAGGGTAGTGGAATTCCTGGTGTAGCGGTGAAATGCGTAGATATCAGGAAGAACACCGGTGGCGAAGGCGGCTACCTGGTCCGATACTGACA…
OTU00064	138	5	95	280	131	182	91	211	460	261	82	223	408	168	Bacteria; Proteobacteria; Deltaproteobacteria; Syntrophobacterales; Syntrophaceae; Syntrophaceae_unclassified	OTU00064: Syntrophaceae (F)	Other	TGAGGAATCTTGCGCAATGGGGGAAACCCTGACGCAGCAACGCCGCGTGAGTGAGGAAGGTTTTCGGATCGTAAAGCTCTGTCAGGTGGGAAGAAATGTATAGAGGTTAATAGCTTTTATGCTTGACGGTACCACCAGAGGAAGCACCGGCCAACTCCGTGCCAGCAGCCGCGGTAATACGGGGGGTGCAAGCGTTGTTCGGAATCATTGGGCGTAAAGAGCGTGTAGGCGGCTGGATAAGTCAGATGTGAAAGCCCTGGGCTCAACCTGGGAAGTGCATTTGAAACTGTCCTGCTAGAGTAAGGGAGAGGGAAGTGGAATTCCTGGTGTAGAGGTGAAATTCGTAGATATCAGGAGGAACACCGGTGGCGAAGGCGACTTCCTGGCCCTATACTGACG…
OTU00065	111	5	259	279	198	251	254	201	338	275	65	159	183	124	Bacteria; Calditrichaeota; Calditrichia; Calditrichales; Calditrichaceae; Calditrichaceae_ge	OTU00065: Calditrichaceae (F)	Other	TGAGGAATATTGCGCAATGGCCGAAAGGCTGACGCAGCAACGCCGCGTGAGGGATGAAGTTCTTCGGAATGTAAACCTCTGTTAGAGGGGACGAAAAAGTGGGAAACGAATAGCTTCCTGCTTTGACGGTACCTTCAGAGAAAGCCCCGGCTAACTCCGTGCCAGCAGCCGCGGTAACACGGGGGGGGCAAGCGTTGTCCGGAATTATTGGGCGTAAAGGGCGCGTAGGTGGGAAAGCAAGTCTGGGGTGCAAACTTGTGGCTTAACTGCAAGCTTGCCCTGGATACTACTTTTCTTGAATTCGGGAGAGGGAAACGGAATTCCTGGTGTAGCGGTGAAATGCGTAGATATCAGGAAGAACACCGGTGGCGAAGGCGGTTTCCTGGCCCGATATTGACA…
OTU00066	0	9	58	73	8	716	926	339	7	547	0	3	0	0	Bacteria; Proteobacteria; Gammaproteobacteria; Enterobacteriales; Enterobacteriaceae; Klebsiella	OTU00066: Klebsiella (G)	Other	TGGGGAATATTGCACAATGGGCGCAAGCCTGATGCAGCCATGCCGCGTGTGTGAAGAAGGCCTTCGGGTTGTAAAGCACTTTCAGCGGGGAGGAAGGCGTTAAGGTTAATAACCTTGGCGATTGACGTTACCCGCAGAAGAAGCACCGGCTAACTCCGTGCCAGCAGCCGCGGTAATACGGAGGGTGCAAGCGTTAATCGGAATTACTGGGCGTAAAGCGCACGCAGGCGGTCTGTCAAGTCGGATGTGAAATCCCCGGGCTCAACCTGGGAACTGCATTCGAAACTGGCAGGCTAGAGTCTTGTAGAGGGGGGTAGAATTCCAGGTGTAGCGGTGAAATGCGTAGAGATCTGGAGGAATACCGGTGGCGAAGGCGGCCCCCTGGACAAAGACTGACGC…
OTU00067	122	8	205	268	165	120	293	449	375	168	87	139	150	130	Bacteria; Chloroflexi; Anaerolineae; uncultured; uncultured_fa; uncultured_ge	OTU00067: Anaerolineae (C)	Other	TGAGGAATATTGAGCAATGGGCGAAAGCCTGACTCAGCAACGCCGCGTGGGCGATGAAGGCCTTCGGGTCGTAAAGCCCTTTTCTGAGGGATGAGGAAGGACGGTACCTCAGGAATAAGTCACGGCTAACTACGTGCCAGCAGCCGCGGTAATACGTAGGTGGCCAGCGTTATCCGGAATCATTGGGCGTAAAGCGCGTGCAGGTGGGTTCGTAAGTCGGACGTGAAATCTCCTGGCTTAACTGGGAGGGGCCGTCCGGAACTGCGGGCCTTGAGGTCGGGAGAGGGACGTGGAATTCCCGGTGTAGTGGTGGAATGCGTAGATATCGGGAGGAACACCAGTGGCGAAGGCGGCGTCCTGGCCCGCACCTGACACTCAGACGCGAAAGCGTGGGGAGCG…
OTU00068	246	16	80	183	82	131	127	363	599	286	31	79	178	72	Bacteria; Proteobacteria; Deltaproteobacteria; NKB15; NKB15_fa; NKB15_ge	OTU00068: NKB15 (O)	Other	TGGGGAATATTGCGCAATGGGCGAAAGCCTGACGCAGCAACGCCGCGTGAGTGATGAAGGCCTTCGGGTCGTAAAGCTCTGTCGAGAGGGAATAATCTTCGGCGGAAACAATACTCCGCCGGATTGACGGTACCTCTAAAGGAAGCACCGGCTAACTCCGTGCCAGCAGCCGCGGTAATACGGAGGGTGCAAGCGTTGTTCGGAATTACTGGGCGTAAAGCGCGTGTAGGTGGACTGAGCAGTCGGGTGTGAAAGCCCTCGGCTTAACTGAGGAAGTGCGCCCGAAACCATCAGTCTAGAGGTCCGGAGGGGATCGGGGAATTCCCAGTGTAGAGGTGAAATTCGTAGATATTGGGAGGAACACCGGTGACGAAAGTGCCGATCTGGACGGATTCTGAC…
OTU00069	0	0	298	241	789	227	168	131	230	101	45	92	76	48	Bacteria; Proteobacteria; Deltaproteobacteria; Syntrophobacterales; Syntrophobacteraceae; Syntrophobacteraceae_unclassified	OTU00069: Syntrophobacteraceae (F)	Other	TGAGGAATTTTGCGCAATGGCCGCAAGGCTGACGCAGCAACGCCGCGTGGGTGATGAAGGCCTTCGGGTCGTAAAGCCCTGTCAGGTGGGAAGAAAGGCATCTTTTCGAATAGGGGGGATGTTTGACGGTACCACCAGAGGAAGCACCGGCTAACTCCGTGCCAGCAGCCGCGGTAATACGGAGGGTGCGAGCGTTATTCGGAATTACTGGGCGTAAAGCGCGTGCAGGCGGGAAGGTAAGTCTGATGTGAAAGCCCCGGGCTTAACCCGGGAAGTGCATTGGAAACTGCTTTTCTTGAGTACTGGAGAGGAAGGGGGAATTCCCGGTGTAGAGGTGAAATTCGTAGAGATCGGGAGGAATACCAGTGGCGAAGGCGCCCTTCTGGACGGTTACTGACG…
OTU00070	0	0	0	1	0	0	0	0	0	0	272	670	1406	53	Bacteria; Epsilonbacteraeota; Campylobacteria; Campylobacterales; Arcobacteraceae; Arcobacter	OTU00070: Arcobacter (G)	Sulfide-oxidizing bacteria	TGGGGAATATTGCACAATGGACGAAAGTCTGATGCAGCAACGCCGCGTGGAGGATGACACATTTCGGTGCGTAAACTCCTTTTATATAAGAAGATAATGACGGTATTATATGAATAAGCACCGGCTAACTCCGTGCCAGCAGCCGCGGTAATACGGAGGGTGCAAGCGTTACTCGGAATCACTGGGCGTAAAGAGCGTGTAGGCGGATTGATAAGTTTGAAGTGAAATCCTATAGCTTAACTATAGAACTGCTTTGAAAACTGTTAATCTAGAATGTGGGAGAGGTAGATGGAATTTCTGGTGTAGGGGTAAAATCCGTAGAGATCAGAAGGAATACCGATTGCGAAGGCGATCTACTGGAACAATATTGACGCTGAGACGCGAAAGCGTGGGGAGCAA…
OTU00071	1624	73	43	39	32	54	51	62	103	89	44	56	77	51	Bacteria; Bacteroidetes; Bacteroidia; Bacteroidales; Bacteroidetes_vadinHA17; Bacteroidetes_vadinHA17_ge	OTU00071: Bacteroidetes vadinHA17 (F)	Other	TGAGGAATATTGGTCAATGGGCGCAAGCCTGAACCAGCCATCCCGCGTGCAGGAAGACGGCCCTATGGGTTGTAAACTGCTTTTCCAGGGAGAGAAACCTGCGCACGTGTTGCGCAATTGACGGTACCCTGGGAATAAGCATCGGCTAACTCCGTGCCAGCAGCCGCGGTAATACGGAGGATGCAAGCGTTATCCGGATTCATTGGGTTTAAAGGGTGCGTAGGCGGACTATTAAGTCAGTGGTGAAAGCCTGCAGCTTAACTGCAGAACTGCCATTGATACTGATAGTCTTGAGTTTGGTTAAGGTAGGCGGAATGTGTAATGTAGCGGTGAAATGCTTAGATATTACACAGAACACCAATTGCGTAGGCAGCTTACTGAGCCGACACTGACGCTGAG…
OTU00072	34	1	305	240	406	262	222	142	217	213	37	83	112	64	Bacteria; Calditrichaeota; Calditrichia; Calditrichales; Calditrichaceae; Calditrichaceae_ge	OTU00072: Calditrichaceae (F)	Other	TGAGGAATATTGCGCAATGGGCGAAAGCCTGACGCAGCAACGCCGCGTGGATGATGAAGCTCTAAGGAGTGTAAAGTCCTGTTAGAAGGGAAGAATGACCCAAGTACGAATAGGATTTGGGTTTGACGGTACCTTCAGAGAAAGCCCCGGCTAACTCCGTGCCAGCAGCCGCGGTAATACGGGGGGGGCTAGCGTTGTCCGGAATCATTGGGCGTAAAGGGCGCGTAGGCGGAATGGTAAGTTAGAGGTGAAAACTACGGGCTTAACTTGTAGCCTGCCTTTAAAACTGCCATTCTTGAGTATGGAAGAGGGAAGTGGAATTCCTGGTGTAGCGGTGAAATGCGTAGATATCAGGAAGAACACCGGTAGCGAAGGCGACTTCCTGGTCCACAACTGACG…
OTU00073	83	1	227	188	137	208	255	246	336	265	70	57	157	77	Bacteria; Spirochaetes; Spirochaetia; Spirochaetales; Spirochaetaceae; Spirochaeta_2	OTU00073: Spirochaeta 2 (G)	Other	CTAAGAATCTTCCGCAATGGGGGAAACCCTGACGGAGCGACGCCGCGTGGACGATGAAGGCCGTAAGGTTGTAAAGTCCTTTTGCAGGTGAAGAATAAGCCGGGGAGTGGAATGCCCTGGTGATGACGTTAGCCTGCGAATAAGCCCCGGCCAATTACGTGCCAGCAGCCGCGGTAATACGTATGGGGCGAGCGTTGTTCGGAGTTATTGGGCGTAAAGGGCGTGTAGGCGGCTCGAGAAGTCTGGTGTGAAATCGCAGGGCTCAACCCTGCGGGTGCGCTGGAAACTGACGGGCTTGAGTCCCGGGGGGGAAGCTGGAATTCCTGGTGTAGGAGTGAAATCTGTAGAGATCAGGAAGAACACCGGTGGCGAAGGCGAGCTTCTATTCGAGGACTGACG…
OTU00074	449	25	211	177	102	191	113	196	294	237	64	70	120	47	Bacteria; Proteobacteria; Deltaproteobacteria; Syntrophobacterales; Syntrophaceae; Smithella	OTU00074: Smithella (G)	Exoelectrogenic bacteria	TGAGGAATATTGCGCAATGGGGGCAACCCTGACGCAGCAACGCCGCGTGAGTGAGGAAGGTTTTCGGACCGTAAAGCTCTGTCGAGCGGGAAGAAATGCATGGTGGCTAATATCCATCATGCTTGACGGTACCGCTAAAGGAAGCACCGGCTAACTCCGTGCCAGCAGCCGCGGTAATACGGGGGGTGCGAGCGTTGTTCGGAATTATTGGGCGTAAAGAGCGTGTAGGCGGCCGAATAAGTCAGATGTGAAATCCCTGGGCTTAACCCAGGACGTGCATTTGAAACTATTCGGCTGGAGTAGGGGAGAGGAAAGTGGAATTCCTGGTGTAGAGGTGAAATTCGTAGATATCAGGAGGAACACCGGTGGCGAAGGCGACTTTCTGGCCCTATACTGACG…
OTU00075	533	38	106	133	71	105	79	54	102	211	125	240	323	162	Bacteria; Bacteroidetes; Bacteroidia; Bacteroidales; Prolixibacteraceae; uncultured	OTU00075: Prolixibacteraceae (F)	Other	TGAGGAATATTGGTCAATGGGCGGAAGCCTGAACCAGCCATCCCGCGTGAAGGAAGAAGGCCTTATGGGTTGTAAACTTCTTTTCTGTTTGAAGAATAAGCTTGTCGAGACAAGTGATGCCGGTAGGACAGGAATAAGCATCGGCTAACTCCGTGCCAGCAGCCGCGGTAATACGGAGGATGCAAGCGTTATCCGGATTTATTGGGTTTAAAGGGTGCGCAGGTGGTTTAATAAGTCAGTGGTGAAAGTCTGCCGCTTAACGGTAGGATTGCCATTGATACTGTTGGACTTGAATATGGATGAGGTAGGCGGAATGTGTAGTGTAGCGGTGAAATGCTTAGATATTACACAGAACACCGATTGCGAAGGCAGCTTACTAATCCATGATTGACGCTGAGG…
OTU00076	183	8	123	207	108	182	135	220	380	294	41	104	183	97	Bacteria; Bacteria_unclassified; Bacteria_unclassified; Bacteria_unclassified; Bacteria_unclassified; Bacteria_unclassified	OTU00076: Bacteria (D)	Other	TGAGGAATATTGCGCAATGGCCGCAAGGCTGACGCAGCAACGCCGCGTGAGTGATGAAATTCTAAGGAATGTAAAGCTCTGTTAGGAGGAAAGAATTGTATTGATATGAATAATATCGATGCTTGACGGTACCTCCAAAGAAAGCCCCGGCCAACTCCGTGCCAGCAGCCGCGGTAATACGGGGGGGGCGAGCGTTGTCCGGAATCACTGGGCGTAAAGGGCGCGTAGGTGGGGTAATAAGTCAAGGGTGAAATCTACAGGCTTAACCTGTAGCTTGCCTTTGAAACCTTTACCCTTGAGTACGGAAGAGGGAAGTGGAATTCCTGGTGTAGCGGTGAAATGCGTAGATATCAGGAAGAACACCGGTAGCGAAGGCGGCTTCCTGGTCCGTAACTGACA…
OTU00077	148	12	171	223	103	185	231	169	230	269	91	149	178	103	Bacteria; Proteobacteria; Deltaproteobacteria; Deltaproteobacteria_Incertae_Sedis; Syntrophorhabdaceae; Syntrophorhabdus	OTU00077: Syntrophorhabdus (G)	Other	TGGGGAATATTGGGCAATGGGCGAAAGCCTGACCCAGCGACGCCGCGTGGGTGATGAAGGCCTTCGGGTTGTAAAACCCTTTCGTGCGGAAAGAATAGTCCTGTAGCGAATAACTACGGGATTTGACGGTACCGCAGGAAGAAGCACCGGCTAACTCCGTGCCAGCAGCCGCGGTAATACGGAGGGTGCAAGCGTTGTTCGGAATTATTGGGCGTAAAGGGCGCGTAGGTGGTTGTGATAGTCAGATGTGAAATCCTTCGGCTCAACCGAAGAACTGCATCTGAAACTTCATAGCTCGAGTACAGGAGAGGGAAACGGAATTCCCGGTGTAGAGGTGAAATTCGTAGATATCGGGAGGAACACCAGTGGCGAAGGCGGTTTCCTGGCCTGATACTGACG…
OTU00078	79	3	222	88	77	125	132	75	67	83	465	378	159	294	Bacteria; Chloroflexi; Anaerolineae; Anaerolineales; Anaerolineaceae; Longilinea	OTU00078: Longilinea (G)	Other	TAGGGAATATTGGTTAATGTGCGAAAGCGCGAACCAGCAACGCCGCGTGTGCGATGAAGGCCTTCGGGTCGTAAAGCACTTTTTGCAGGGAAGAGGAAGGACGGTACCTGCAGAATAAGTCTCGGCTAACTACGTGCCAGCAGCCGCGGTAAAACGTAGGAGACGAGCGTTATCCGGATTTACTGGGCGTAAAGCGCGTGCAGGCGGCATGGCAAGTTGGATGTGAAAGCTCCCGGCTTAACTGGGAGAGGTCGTTCAATACTGCCAGGCTTGAGAGTGGTAGAGGGAAGCGGAATTCCGGGTGTAGTGGTGAAATGCGTAGATATCCGGAGGAACACCAGTGGCGAAAGCGGCTTCCTGGCCCATTTCTGACGCTCAGACGCGAAAGCTAGGGTAGCA…
OTU00079	1	0	1	1	0	0	0	0	0	0	70	188	238	1735	Bacteria; Proteobacteria; Gammaproteobacteria; Pseudomonadales; Pseudomonadaceae; Azotobacter	OTU00079: Azotobacter (G)	Other	TGGGGAATATTGGACAATGGGCGAAAGCCTGATCCAGCCATGCCGCGTGTGTGAAGAAGGTCTTCGGATTGTAAAGCACTTTAAGTTGGGAGGAAGGGCTGCTGGTTAATACCCTGCAGTTTTGACGTTACCAACAGAATAAGCACCGGCTAACTTCGTGCCAGCAGCCGCGGTAATACGAAGGGTGCAAGCGTTAATCGGAATTACTGGGCGTAAAGCGCGCGTAGGTGGTTGGGTAAGTTGAATGTGAAAGCCCCGGGCTCAACCTGGGAACTGCATCCAAAACTGCCCGACTAGAGTACGGTAGAGGGTGGTGGAATTTCCTGTGTAGCGGTGAAATGCGTAGATATAGGAAGGAACACCAGTGGCGAAGGCGACCACCTGGACTGATACTGACAC…
OTU00080	63	2	420	539	609	122	107	149	70	80	3	10	24	9	Bacteria; Proteobacteria; Gammaproteobacteria; Betaproteobacteriales; Rhodocyclaceae; Denitratisoma	OTU00080: Denitratisoma (G)	Sulfide-oxidizing bacteria	TGGGGAATTTTGGACAATGGGGGCAACCCTGATCCAGCCATGCCGCGTGAGTGAAGAAGGCCTTCGGGTTGTAAAGCTCTTTCGGCCGGGAAGAAATCGCGCCAGCTAATACCTGGTGTGGATGACGGTACCGGAAGAAGAAGCACCGGCTAACTACGTGCCAGCAGCCGCGGTAATACGTAGGGTGCGAGCGTTAATCGGAATTACTGGGCGTAAAGCGTGCGCAGGCGGCTCTATAAGACAGATGTGAAATCCCCGGGCTTAACCTGGGAACTGCGTTTGTGACTGTAGGGCTTGAGTGCGGCAGAGGGGGGTGGAATTCCACGTGTAGCAGTGAAATGCGTAGAGATGTGGAGGAACACCGATGGCGAAGGCAGCCCCCTGGGTCGACACTGACGC…
OTU00081	15	22	232	151	160	211	494	126	110	199	139	142	74	123	Bacteria; Firmicutes; Clostridia; Clostridiales; Christensenellaceae; Christensenellaceae_unclassified	OTU00081: Christensenellaceae (F)	Other	TGGGGAATATTGGGCAATGGGCGCAAGCCTGACCCAGCAACGCCGCGTGAGGGAAGAAGGCTTTCGGGTTGTAAACCTCTGTCCTTGGTGACGAAACAAATGACGGTAGCCAAGGAGGAAGCCCCGGCTAACTACGTGCCAGCAGCCGCGGTAATACGTAGGGGGCGAGCGTTGTCCGGAATTACTGGGCGTAAAGGGTGCGTAGGTGGCCTTTTAAGTTGGATGTGAAATACCCGGGCTTAACTTGGGGGGTGCATCTAATACTGGAGGGCTAGAGTGCAGGAGAGGAAAGCGGAATTCCTAGTGTAGCGGTGAAATGCGTAGATATTAGGAGGAACACCAGTGGCGAAGGCGGCTTTCTGGACTGTAACTGACACTGAGGCACGAAAGCGTGGGGAG…
OTU00082	590	27	169	71	79	108	131	76	96	124	282	199	96	116	Bacteria; Bacteroidetes; Bacteroidia; Bacteroidales; Bacteroidetes_vadinHA17; Bacteroidetes_vadinHA17_ge	OTU00082: Bacteroidetes vadinHA17 (F)	Other	TGAGGAATATTGGTCAATGGGCGCAAGCCTGAACCAGCCATCCCGCGTGCAGGAAGACGGCGCTATGCGTTGTAAACTGCTTTTCCAGGGAGAGAAACTTGCGCACGTGTTGCGCAATTGACGGTACCCTGGGAATAAGCATCGGCTAACTCCGTGCCAGCAGCCGCGGTAATACGGAGGATGCGAGCGTTATCCGGATTCATTGGGTTTAAAGGGTGCGTAGGCGGACTATTAAGTCAGTGGTGAAATCCTGCAGCTTAACTGCAGAACTGCCATTGATACTGATAGCCTTGAGTTTGGTTAAGGTAGGCGGAATGTGTAATGTAGCGGTGAAATGCTTAGATATTACACAGAACACCAATTGCGTAGGCAGCTTACTGAGCCGACACTGACGCTGAG…
OTU00083	35	203	137	88	33	151	131	120	20	206	102	143	498	239	Bacteria; Firmicutes; Bacilli; Lactobacillales; Lactobacillaceae; Lactobacillus	OTU00083: Lactobacillus (G)	Other	TAGGGAATCTTCCACAATGGACGAAAGTCTGATGGAGCAACGCCGCGTGAGTGAAGAAGGTTTTCGGATCGTAAAACTCTGTTGTCAGAGAAGAACGTGTGTGAGAGTAACTGTTCACGCAGTGACGGTATCTGACCAGAAAGTCACGGCTAACTACGTGCCAGCAGCCGCGGTAATACGTAGGTGGCAAGCGTTGTCCGGATTTATTGGGCGTAAAGGGAACGCAGGCGGTCTTTTAAGTCTGATGTGAAAGCCTTCGGCTTAACCGAAGTCGGGCATTGGAAACTGGGAGACTTGAGTGCAGAAGAGGAGAGTGGAACTCCATGTGTAGCGGTGAAATGCGTAGATATATGGAAGAACACCAGTGGCGAAAGCGGCTCTCTGGTCTGTAACTGACGC…
OTU00084	42	2	72	153	58	159	128	386	414	215	48	103	198	102	Bacteria; Chloroflexi; Dehalococcoidia; FS117-23B-02; FS117-23B-02_fa; FS117-23B-02_ge	OTU00084: FS117-23B-02 (O)	Other	CAAGGGATATTGCGCAATGGGCGAAAGCCTGACGCAGCGACGCCGCGTGAGGGATGAAGGCCTTCGGGTCGTAAACCTCTTTTATTGGTGAAGAGTAAGGACGGTAACCAATGAATAAGCCTCGGCTAACTACGTGCCAGCAGCCGCGGTAATACGTAGGAGGCGAGCGTTATCCGGATTTACTGGGCGTAAAGCGCGTGTAGGCGGCTTTCTAAGTTGGCAGTGAAAGGTTCCGGCTCAACTGGGATTTGCCTGTCAATACTGGGGAGCTTGAGGGCACCAGAGGAAAGTGGAACTCGCGGTGTAGCGGTGAAATGTGTAGATATCGCGAGGAACACCAGTGGCGAAGGCGGCTTTCTGGGGTGTTCCTGACGCTGAGGCGCGAAAGCGTGGGGAGCG…
OTU00085	62	3	66	200	88	94	173	272	490	145	54	117	211	71	Bacteria; Latescibacteria; Latescibacteria; Latescibacterales; Latescibacteraceae; Latescibacteraceae_ge	OTU00085: Latescibacteraceae (F)	Other	TCGAGAGGCTTCGGCAATGGGGGAAACCCTGACCGAGCGACGCCGCGTGGGTGATGAAGTCCCTCGGGATGTAAAACCCTGTCATACGGGATGAAAAATTGATCGGTTAACAGCCTTTCAATTTGACAGTACCGTAAGAGGAAGCTCCGGCCAACTCCGTGCCAGCAGCCGCGGTAATACGGGGGGAGCGAGCGTTATTCGGATTCACTGGGCGTAAAGGGTTCGTAGGCGGTCAAGTAAGTCAGGGGTGAAATCTAACGGCTTAACCGTTAAACTGCCTCTGAAACCGCTTGACTTGAGGACATGAGAGGAAAGCGGAATTCTCGGTGTAGCGGTGAAATGCGTGGATATCGAGAGGAACACCAGTGGCGTAGGCGGCTTTCTGGCATGTTACTGACG…
OTU00086	0	0	14	2	2	1	2	1163	0	850	0	0	0	0	Bacteria; Firmicutes; Bacilli; Bacillales; Planococcaceae; Sporosarcina	OTU00086: Sporosarcina (G)	Other	TAGGGAATCTTCCACAATGGACGAAAGTCTGATGGAGCAACGCCGCGTGAGCGAAGAAGGTTTTCGGATCGTAAAGCTCTGTTGTGAGGGAAGAACAAGTACGGGAGTAACTGCCCGTACCTTGACGGTACCTCATCAGAAAGCCACGGCTAACTACGTGCCAGCAGCCGCGGTAATACGTAGGTGGCAAGCGTTGTCCGGAATTATTGGGCGTAAAGCGCGCGCAGGCGGTCCCTTAAGTCTGATGTGAAAGCCCACGGCTCAACCGTGGAGGGTCATTGGAAACTGGGGGACTTGAGTACAGAAGAGGAAAGCGGAATTCCACGTGTAGCGGTGAAATGCGTAGAGATGTGGAGGAACACCAGTGGCGAAGGCGGCTTTCTGGTCTGTAACTGACGC…
OTU00087	4	0	3	0	1	0	5	20	18	1	852	853	177	98	Bacteria; Epsilonbacteraeota; Campylobacteria; Campylobacterales; Sulfurovaceae; Sulfurovum	OTU00087: Sulfurovum (G)	Sulfide-oxidizing bacteria	TGGGGAATATTACACAATGGAGGAAACTCTGATGTAGCAACGCCGCGTGGAGGATGACACATTTCGGTGCGTAAACTCCTTTTATGTGAGAAGATAATGACGGTATCACATGAATAAGCACCGGCTAACTCCGTGCCAGCAGCCGCGGTAATACGGAGGGTGCAAGCGTTACTCGGAATCACTGGGCGTAAAGCGCGCGCAGGCGGCTTTGTAAGTTGGATGTGAAATCCTATGGCTCAACCATAGAACTGCATCCAAAACTACTTAGCTAGAGTCTGGGAGGGGAAGATGGAATTAGTGGTGTAGGGGTAAAATCCGTAGAGATCACTAGGAATACCAAAAGCGAAGGCGATCTTCTGGAACAGTACTGACGCTGAGGCGCGAAAGCGTGGGGAGCAA…
OTU00088	125	5	255	147	98	149	238	109	211	221	99	154	129	81	Bacteria; Proteobacteria; Deltaproteobacteria; Syntrophobacterales; Syntrophobacteraceae; Syntrophobacter	OTU00088: Syntrophobacter (G)	Other	TGAGGAATTTTGCGCAATGGCCGCAAGGCTGACGCAGCAACGCCGCGTGGGTGATGAAGGCCTTCGGGTCGTAAAGCCCTGTCAGGTGGGAAGAAAGGCCTGGAGAGGAAAGGTTTCAGGTTTGACGGTACCACCAGAGGAAGCACCGGCTAACTCCGTGCCAGCAGCCGCGGTAATACGGAGGGTGCGAGCGTTATTCGGAATTACTGGGCGTAAAGCGCGTGTAGGCGGGGGGACAAGTCTGATGTGAAAGCCCTGGGCTTAACCTGGGAAGCGCATTGGAAACTGTTTTTCTTGAGTACTGGAGAGGAAGGGGGAATTCCCGGTGTAGAGGTGAAATTCGTAGAGATCGGGAGGAATACCAGTGGCGTAGGCGCCCTTCTGGACGGTAACTGACGC…
OTU00089	488	26	62	101	42	100	148	501	384	143	0	0	0	0	Bacteria; Synergistetes; Synergistia; Synergistales; Synergistaceae; Thermovirga	OTU00089: Thermovirga (G)	Other	TGGGGAATATTGGGCAATGGGGGGAACCCTGACCCAGCGACGCCGCGTGAGGGAAGAAGGTTTTCGGATCGTAAACCTCTGTTGTACGGGAAGAAGGAAGTGACGGTACCGTACGAGGAAGCCCCGGCAAACTACGTGCCAGCAGCCGCGGTAACACGTAGGGGGCGAGCGTTGTCCGGAATTACTGGGCGTAAAGGGCGCGCAGGCTGTTATGCGAGTCTGCTGTGAAATGTACCGGCTCAACCGGTGCCTTGCGGCGGATACTGCATAGCTGGAGTACTGGAGAGGGAAGTGGAATTCCCGGTGTAGCGGTGAAATGCGTAGATATCGGGAGGAACACCGGTGGCGAAGGCGGCTTTCTGGCCAGTTACTGACGCTCATGCGCGAAAGCTGGGGTAG…
OTU00090	1	0	61	180	213	260	82	238	236	225	39	116	212	107	Bacteria; Proteobacteria; Deltaproteobacteria; Myxococcales; PS-B29; PS-B29_ge	OTU00090: PS-B29 (F)	Other	TAAGGAATCTTGCACAATGGGCGAAAGCCTGATGCAGCGACGCCGCGTGGGTGATGGAGGCCTTCGGGTCGTAAAGCCCTGTGGGGAGGGAAGAACAGCCGCAAGGTTTGACGGTACCTCCTTAGCAAGCACCGGCCAACTACGTGCCAGCAGCCGCGGTAAGACGTAGGGTGCAAACGTTGCTCGGAATCACTGGGCGTAAAGCGCGTGTAGGCGGCCGAGCGTGTCGAGCGTGAAAGCCCTTGGCTCAACTGAGGAACAGCGTTCGAAACTGCCCGGCTGGAGGGTGAGAGAGGGGGATGGAATTCCCGGTGTAGAGGTGAAATTCGTAGATATCGGGAGGAACACCAATAGCGAAGGCAGTCCCCTGGACCATTTCTGACGCTGAGACGCGAAAGC…
OTU00091	147	5	126	163	89	133	209	252	372	281	32	54	79	27	Bacteria; Atribacteria; Caldatribacteriia; Caldatribacteriales; Caldatribacteriaceae; Candidatus_Caldatribacterium	OTU00091: Candidatus Caldatribacterium (G)	Other	TGAGGAATTTTGGGCAATGGGCGAAAGCCTGACCCAGCGACGCCGCGTGGAGGATGAAGGCCTTCGGGTCGTAAACTCCTGTTCTGGGGGAAGAAAACGGGATGCGTGAATAATTCATCCCGCTGACGGTACCCCAGGAGAAAGCTCCGGCTAATTACGTGCCAGCAGCCGCGGTAATACGTAAGGAGCAAGCGTTGTCCGGATTTACTGGGCGTAAAGAGCTCGTAGGCGGCCGATCAGGTCTCGCGTAAAATCCCCCGGCTCAACCGGGGAGGGTCGCGGGAAACCGACCGGCTTGAGGACAGAAAAGGAAAGTGGAATTCCCGGTGTAGCGGTGAAATGCGTAGATATCGGGAGGAACACCAGTGGTGAAGACGGCTTTCTGGTCTGTTGCTGACG…
OTU00092	178	6	106	127	71	123	114	61	112	198	204	243	240	179	Bacteria; Bacteroidetes; Bacteroidia; Bacteroidales; Bacteroidetes_vadinHA17; Bacteroidetes_vadinHA17_ge	OTU00092: Bacteroidetes vadinHA17 (F)	Other	TGAGGAATATTGGTCAATGGGCGCAAGCCTGAACCAGCCATCCCGCGTGAAGGAAGAAGGCGCTATGCGTTGTAAACTTCTTTTCCAGGGGGTGAATAATTCCGATGTATCGGGAGATGACGGTACCCTGGGAATAAGCATCGGCTAACTCCGTGCCAGCAGCCGCGGTAATACGGAGGATGCGAGCGTTATCCGGATTTATTGGGTTTAAAGGGTGCGTAGGCGGAACAATAAGTCAGTGGTGAAATTCTGCAGCTTAACTGTAGACTTGCCGTTGATACTGTTGGTCTTGAGTATGGTCAAGGCAGGCGGAATGTGTAATGTAGCGGTGAAATGCTTAGATATTACACAGAACACCGATTGCGAAGGCAGCTTGCTGGGCCATTACTGACGCTGATG…
OTU00093	5	0	51	193	58	255	219	176	155	226	135	196	144	146	Archaea; Euryarchaeota; Thermococci; Methanofastidiosales; Methanofastidiosaceae; Candidatus_Methanofastidiosum	OTU00093: Candidatus Methanofastidiosum (G)	Other	GCGCGAAACCTCTGCAATGCGGGAAACCGTGACAGGGGGATCCCAAGTGCTCATGCATTGCATGGGCTGTTCTTTGGTCTAAGTAACCAGAGGAGTAAGGGCTGGGCAAGACCGGTGCCAGCCGCCGCGGTAATACCGGCAGCTCAAGTGGTAGCCGCGATTATTGGGCCTAAAACGTTCGTAGCCGGATAAGTAAGTCTTTGGTTAAATCCTGCGACTTAACCGTGGGAAATCTAGAGATACTGCTTGTCTTGAGACCGGGAGAGGTTGGAGGTACTCCCAGGGTAGGGGTGAAATCCTGTAATCCTGGGGGGACCACCTGTGGCGAAGGCGTCCAACTGGAACGGGTCTGACGGTGAGGGACGAAACCTAGGGGAGCGAGCCGG
OTU00094	86	8	189	168	79	162	280	272	204	154	85	100	100	70	Bacteria; Acidobacteria; c5LKS83; c5LKS83_or; c5LKS83_fa; c5LKS83_ge	OTU00094: c5LKS83 (C)	Other	TGGGGAATTTTGCGCAATGGGCGAAAGCCTGACGCAGCGACGCCGCGTGGGTGATGAAGTTCTTCGGAACGTAAAGCCCTGTCAGGAGGGACGAAGCTCTGACGGTACCTCCAAAGGAAGCCCCGGCTAACTCCGTGCCAGCAGCCGCGGTAATACGGGGGGGGCTAGCGTTGTTCGGAATCACTGGGCGTAAAGGGCGCGTAGGCGGCTAGGCAGGTCTGGTGTGAAATCCCTCGGCTCAACCGAGGAATTGCGCTGGAAACCGCCTGGCTAGAGTACAGGAGAGGAGGGTGGAATTCCCGGTGTAGCGGTGAAATGCGTAGATATTGGGAAGAACACCGGTGGCGAAGGCGGCTCTCTGGACTGTAACTGACGCTGAGGCGCGAAAGCGTGGGGAGC…
OTU00095	112	11	91	196	98	104	121	322	374	147	50	90	130	77	Bacteria; Acidobacteria; Aminicenantia; Aminicenantales; Aminicenantales_fa; Aminicenantales_ge	OTU00095: Aminicenantales (O)	Other	TGAGGAATTTTGCGCAATGGGGGAAACCCTGACGCAGCGACGCCGCGTGGAGGATGAAGGCCTTCGGGTCGTAAACTCCTGTCAGAGGTGAAGAATGCCCGCAAGGGTTTGACGGTAACCTCAGAGGAAGCCCCGGCTAACTACGTGCCAGCAGCCGCGGTAATACGTAGGGGGCAAACGTTACTCGGAATTACTGGGCGTAAAGGGTGCGTAGGCGGCTGGGAAAGTCAAGGATGAAATCCCGTGGCTCAACTGCGGAACGGTCCTTGAAACTACTCGGCTTGAGGATAACCGAAGAGAACGGAATTCCCGGTGGAGCGGTGAAATGCGTAGATATCGGGAGGAACACCTGAGGCGAAAGCGGTTCTCTAGACTACTCCTGACGCTGAGGCACGAAAG…
OTU00096	0	1	113	72	44	73	52	37	82	60	510	421	257	184	Bacteria; Epsilonbacteraeota; Campylobacteria; Campylobacterales; Thiovulaceae; Sulfuricurvum	OTU00096: Sulfuricurvum (G)	Other	TGAGGAATATTGCACAATGGAGGAAACTCTGATGCAGCAACGCCGCGTGGAGGATGACGCATTTCGGTGTGTAAACTCCTTTTAAGAGGGAAGATTATGACGGTACCTCTTGAATAAGCACCGGCTAACTCCGTGCCAGCAGCCGCGGTAATACGGAGGGTGCAAGCGTTACTCGGAATCACTGGGCGTAAAGGGCGCGTAGGCTGGCTTTTAAGTCAGATGTGAAATCCAATGGCTTAACCATTGAACTGCATTTGAAACTGAAAGCCTAGAGTTCGGAAGGGGCAGATGGAATTAGTGGTGTAGGGGTAAAATCCGTAGATATCACTAGGAATATCAAAAGCGAAGGCGATCTGCTGGGACGATACTGACGCTGAGGCGCGAAAGCGTGGGGAGCAA…
OTU00097	124	3	142	122	68	127	166	215	198	178	109	174	160	113	Bacteria; Chloroflexi; Anaerolineae; Anaerolineales; Anaerolineaceae; Anaerolineaceae_unclassified	OTU00097: Anaerolineaceae (F)	Other	TAGGGAATATTGCTTAATGTGCGAAAGCGCGAAGCAGCAACGCCGCGTGTGCGATGAAGGCCTTCGGGTCGTAAAGCACTTTTTGGAGGGATGAGATAGGACAGTACCTCCAGAATAAGCCTCGGCTAACTACGTGCCAGCAGCCGCGGTAAAACGTAGGAGGCGAGCGTTATCCGGATTTACTGGGCGTAAAGCGCGTGCAGGCGGTTCGGCGAGTTGGATGTGAAAGCTCCTGGCTTAACTGGGAGAGGTCGTTCAATACTGCCGGACTCGAGAGTGGTAGAGGGAGGTGGAATTCCGCATGTAGTGGTGAAATGCGTAGATATGCGGAGGAACACCAGTGGCGAAAGCGGCCTCCTGGCCCATTTCTGACGCTCAGACGCGAAAGCTAGGGTAGCA…
OTU00098	238	17	99	93	37	90	61	84	57	116	244	309	211	228	Bacteria; Chloroflexi; Anaerolineae; Anaerolineales; Anaerolineaceae; Anaerolineaceae_unclassified	OTU00098: Anaerolineaceae (F)	Other	TAGGGAATATTGCAAATGGGCGAAAGCCTGATGTAGCAACGCCGCGTGTGCGATGAAGGTCTTCGGATTGTAAAGCACTTTTTGGAGGGATGAGGAAGGACAGTACCTCCAGAATAAGCCTCGGCTAACTACGTGCCAGCAGCCGCGGTAACACGTAGGAGGCAAGCGTTATTCGGATTTACTGGGCGTAAAGCGCGTGCAGGCGGTTTGGAAAGTTGGATGTGAAAGCTCCTGGCTCAACTGGGAGAGGTCGTTCAAAACTTCCAGACTTGAGAGTGGTAGAGGGAGGTGGAATTCCGGGTGTAGTGGTGAAATGCGTAGATATCCGGAGGAACACCAGTGGCGAAAGCGGCCTCCTGGACCACTTCTGACGCTCAGACGCGAAAGCTAGGGTAGCAA…
OTU00099	260	24	121	172	90	129	119	165	267	160	46	93	114	85	Bacteria; Acidobacteria; Aminicenantia; Aminicenantales; Aminicenantales_fa; Aminicenantales_ge	OTU00099: Aminicenantales (O)	Other	TGGGGAATTTTGCGCAATGGGCGAAAGCCTGACGCAGCGACGCCGCGTGAGGGATGAAGGTCTTAGGATTGTAAACCTCTGTCAGGAAGCATTAAATGTACGGGTATCAACACCACCCGTGCTTGACTTAACTTCCAAAGGAAGCCCCGGCTAACTACGTGCCAGCAGCCGCGGTAATACGTAGGGGGCAAGCGTTACTCGGATTTATTGGGCGTAAAGAGAATTAAGGCGGTCATGTAAGTCAGTGGTGAAATCCCCCGGCTCAACCGGGGAATTGCCTTTGATACTGCGTGACTCGAGGACAGGAGAGGAAGGCGGAATTCCCGGTGTAGCGGTGGAATGCGTAGATATCGGGAGGAACACCTGAGGCGAAGGCGGCTTTCTGGACTGGTCCTGACG…
OTU00100	226	7	147	180	73	106	167	335	247	133	26	59	80	49	Bacteria; Chloroflexi; Anaerolineae; SBR1031; SBR1031_fa; SBR1031_ge	OTU00100: SBR1031 (O)	Other	TGAGGAATCTTGCACAATGGGGGGAACCCTGATGCAGCGACACCGCGTGCGGGATGAAGGCCTTCGGGTCGTAAACCGCTTTTCTGGGGGACGAGAAGGGACGGTACCCCAGGAATAAGTCCCGGCTAACTACGTGCCAGCAGCCGCGGTAAAACGTAGGGGGCGAGCGTTATCCGGAATTACTGGGCGTAAAGGGCGTCTAGGCGGCAGCTCAAGTCCCATGTGAAAGCTCCCGGCTCAACTGGGAGAGGGCGTGGGAAACTGGGCAGCTAGAGTGTCGGAGGGGGGTGTGGAATTCCCGGTGGAGTGGTGGAATGCGTTGAGATCGGGAGGAACACCAGAAGCGAAGGCGGCACCCTGGCCGATTACTGACGCTGAAGCGCGAAAGCGTGGGGAGCG…
OTU00101	0	44	42	156	173	333	296	130	139	260	69	72	66	38	Archaea; Euryarchaeota; Methanomicrobia; Methanomicrobiales; Methanospirillaceae; Methanospirillum	OTU00101: Methanospirillum (G)	Other	GCGCGAAAACTTTACCATGCGGGCAACCGTGATAAGGAAACCCCGAGTGCCAGCACAGGCTGGCTGTCCACCAGTGTAAATAACTGGTGAAGAAAGGGCCGGGCAAGACCGGTGCCAGCCGCCGCGGTAATACCGGCGGCTCGAGTGGTGGCCGCTATTACTGGGCTTAAAGGGTCCGTAGCTGGATGTACAAGTCCCTTGAGAAATCCGCCGGCTCAACTGGTGGGCGTTCAGGGGAAACTGTATTTCTAGGGACCGGGAGAGGTGAGAGGTACTGCCGGGGTAGGAGTGAAATCCTGTAATCCCGGTGGGACGACCTATGGCGAAGGCATCTCACCAGAACGGGTCCGACAGTGAGGGACGAAAGCTGGGGGAGCAAACCGG
OTU00102	138	4	78	133	93	120	93	219	229	189	68	153	194	107	Bacteria; Chloroflexi; Anaerolineae; SBR1031; SBR1031_fa; SBR1031_ge	OTU00102: SBR1031 (O)	Other	TAAGGGATATTGCGCCAATGGGCGAAAGCCTGACGCAGCAACGCCGCGTGCGGGAGGAAGGCCTTCGGGTTGTAAACCGCTTTTCTGGGGGAAGAGGAAGGACGGTACCCTGGGAATAAGTCTCGGCTAACTACGTGCCAGCAGCCGCGGTAAAACGTAGGAGGCGAGCGTTATCCGGATTTACTGGGTGTAAAGCGCGTGCAGGCGGTGACGCAAGTCGTGCGTGAAAGCGCTCTGGCTCAACCGGGCGAGGACGTGCGGAACTGCGTCACTAGAGGCAGGTAGAGGCGTGTGGAATTCCGGGTGTAGTGGTGAAATGCGTAGAGATCCGGAGGAACACCAGTGGCGAAGGCGACGCGCTGGGCCTGACCTGACGCTAAGACGCGAAAGCATGGGGAG…
OTU00103	52	7	175	175	387	148	133	135	337	144	26	22	42	17	Bacteria; Proteobacteria; Deltaproteobacteria; Syntrophobacterales; Syntrophaceae; Desulfomonile	OTU00103: Desulfomonile (G)	Sulfate-reducing bacteria	TGAGGAATATTGCGCAATGGAGGCAACTCTGACGCAGCAACGCCGCGTGGGTGAAGAAGGCCCTCGGGTTGTAAAGCCCTGTCAGGTGGGAAGAACCCTCTGTAGTTGAATAGACTACAGAACTGACGGTACCACCAAAGGAAGCACCGGCTAACTCCGTGCCAGCAGCCGCGGTAAGACGGAGGGTGCAAGCGTTGTTCGGAATCACTGGGCGTAAAGCGCGTGTAGGCGGCCTGACAAGTCGAATGTGAAAGCCCGGGGCTCAACTTCGGAAGCGCATTCGAAACTGTTAGGCTTGAGTACGGGAGAGGGAAGTGGAATTCCTGGTGTAGAGGTGAAATTCGTAGATATCAGGAGGAACACCGGTGGCGAAGGCGGCTTCCTGGACCGATACTGACG…
OTU00104	11	416	33	11	27	34	82	16	34	36	519	171	109	278	Bacteria; Spirochaetes; Spirochaetia; Spirochaetales; Spirochaetaceae; uncultured	OTU00104: Spirochaetaceae (F)	Other	CTAAGAATATTCCGCAATGGACGAAAGTCTGACGGAGCGACGCCGCGTGGATGATGAAGGCCGAAAGGTTGTAAAGTTCTTTTACTGGGGAAGAATAACCGTAGGAGGGAATGCCTGCGGGATGACATGAACCGGTGAATAAGCCCCGGCCAACTACGTGCCAGCAGCCGCGGTAACACGTAGGGGGCGAGCGTTGTTCGGAATTACTGGGCGTAAAGGGCATGTAGGCGGTTTGGTAAGCCTGGCGTGAAATACTGCAGCTTAACTGCAGGGGTGCGTTGGGAACTGCTGAGCTTGAGTTACGGAGAGGGAGTTAGAATTCCTGGTGTAGGGGTGAAATCTGTAGATATCAGGAAGAATACCGATGGCGAAGGCAAGCTCCTGGCCGATGACTGACGC…
OTU00105	0	0	58	233	228	258	101	186	207	163	29	102	149	57	Bacteria; TA06; TA06_cl; TA06_or; TA06_fa; TA06_ge	OTU00105: TA06 (P)	Other	TCTAGAAAATTGGGCAATGGGCGCAAGCCTGACCCAGCGACACCGCGTGGAGGATGAAGATCTTCGGGTTGTAAACTCCTGTCAGGCGGAGCGATGCTTCGCGTATTAACTGTACGCGGAGTGACGGTACTGCCAAAGGAAGCACCGGCTAACTACGTGCCAGCAGCCGCGGTAATACGTAGGGTGCAAGCGTTGTCCGGAATTACTGGGCGTAAAGGGTGTGTAGGCGGACTGGTAAGTCATCGGTGAAAGCTCCGGGCTCAACCCGGAAACAGCCGACGATACTACTGATCTTGAGGATGGGAGAGGAGTTCGGAACTTTCGGTGTAGCGGTAGAATGCGTAGATATCGAAAGGAACGCCAATAGCGAAGGCAGGACTCTGGAACATTCCTGACGCT…
OTU00106	107	235	61	47	34	57	113	29	34	44	232	255	268	236	Bacteria; Firmicutes; Clostridia; Clostridiales; Eubacteriaceae; Eubacterium	OTU00106: Eubacterium (G)	Other	TGGGGAATATTGCGCAATGGGGGCAACCCTGACGCAGCAATACCGCGTGAGTGAAGAAGGTTTTCGGATCGTAAAGCTCTGTTATTGGGGAAGAAGAAGTGACGGTACCCAATGAGGAAGTCCCGGCTAACTACGTGCCAGCAGCCGCGGTAATACGTAGGGGACAAGCGTTGTCCGGAATCACTGGGCGTAAAGGGCGCGTAGGCGGTTTTTTAAGTCAGATGTGAAAGGTACCGGCTCAACCGGTGACGTGCATTTGAAACTGAAAGACTTGAGTACTGGAGAGGCAAGTGGAATTCCTAGTGTAGCGGTGAAATGCGTAGATATTAGGAGGAACACCGGTGGCGAAGGCGGCTTGCTGGACAGATACTGACGCTGAGGTGCGAAAGCGTGGGGAGC…
OTU00107	558	3	104	149	112	87	140	87	129	100	54	86	75	54	Bacteria; Thermotogae; Thermotogae; Kosmotogales; Kosmotogaceae; Mesotoga	OTU00107: Mesotoga (G)	Other	TGCGGAATTTTAGATAATGGAGGGAACTCTGATCTAGCGACGCCGCGTGCAGGAAGAAGGTCTTCGGATTGTAAACTGCTGTGGTAAGGGAAAAATGCTATGTAGAGTGGAAAGCTACATAGAGGGATGGTACCTTACTAGAAAGCCCCGGCTAACTACGTGCCAGCAGCCGCGGTAATACGTAGGGGGCGAGCGTTACCCGGAATCACTGGGCGTAAAGGGAGCGTAGGTGGCCTAACATGTCAACTGTGAAAACCCGGAGCTCAACTCCGGACTTGCAGTTGAAACTGGTAGGCTTGAGGACGGTAGAGGAAGACGGAACTGCCAGTGTAGGGGTAAAATCCTTAGATATTGGCAGGAACGCCGGTGACGAAGGTGGTTTTCTGGGCCGGTTCTGAC…
OTU00108	0	0	126	270	992	125	55	50	35	44	0	1	3	0	Bacteria; Proteobacteria; Gammaproteobacteria; Betaproteobacteriales; Rhodocyclaceae; uncultured	OTU00108: Rhodocyclaceae (F)	Other	TGGGGAATTTTGGACAATGGGGGCAACCCTGATCCAGCCATTCCGCGTGAGTGAAGAAGGCCTTCGGGTTGTAAAGCTCTTTCGGCAGGAACGAAACGGTGAGGGTTAATACCTCTCATCAATGACGGTACCTGAAGAAGAAGCACCGGCTAACTACGTGCCAGCAGCCGCGGTAATACGTAGGGTGCGAGCGTTAATCGGAATTACTGGGCGTAAAGCGTGCGCAGGCGGTTTCGTAAGACAGATGTGAAATCCCCGGGCTTAACCTGGGAACTGCGTTTGTGACTGCGAGACTCGAGTGTGGCAGAGGGGGGTGGAATTCCACGTGTAGCAGTGAAATGCGTAGAGATGTGGAGGAACACCGATGGCGAAGGCAGCCCCCTGGGTTAACACTGACGC…
OTU00109	4	7	96	87	58	101	183	46	93	74	236	277	207	226	Bacteria; Proteobacteria; Alphaproteobacteria; Rhodobacterales; Rhodobacteraceae; Thioclava	OTU00109: Thioclava (G)	Other	TGGGGAATCTTAGACAATGGGGGAAACCCTGATCTAGCCATGCCGCGTGAGCGATGAAGGCCTTAGGGTTGTAAAGCTCTTTCAGCTGGGAAGATAATGACGGTACCAGCAGAAGAAGCCCCGGCTAACTCCGTGCCAGCAGCCGCGGTAATACGGAGGGGGCTAGCGTTGTTCGGAATTACTGGGCGTAAAGCGCACGTAGGCGGATTATTAAGTCGGGGGTGAAATCCCGGGGCTCAACCCCGGAACTGCCTTCGATACTGGTAGTCTTGAGGTCGAGAGAGGTGAGTGGAATTCCGAGTGTAGAGGTGAAATTCGTAGATATTCGGAGGAACACCAGTGGCGAAGGCGGCTCACTGGCTCGATACTGACGCTGAGGTGCGAAAGCGTGGGGAGCAA…
OTU00110	183	3	85	150	106	134	76	90	186	192	53	136	179	103	Bacteria; Verrucomicrobia; Verrucomicrobiae; Pedosphaerales; Pedosphaeraceae; ADurb.Bin063-1	OTU00110: ADurb.Bin063-1 (G)	Other	TCGAGAATTTTTCACAATGGGCGCAAGCCTGATGGAGCGACGCCGCGTGGGGGATGAATGGCTTCGGCCCGTAAACCCCTGTCATTTGCGATCAACCGTTATTATTTAAAAGATGATAACCTGATAGTAGCGAAAGAGGAAGGGACGGCTAACTCTGTGCCAGCAGCCGCGGTAATACAGAGGTCCCAAGCGTTGTTCGGATTTACTGGGCGTAAAGGGTGCGTAGGTGGCGGTGTAAGTCGGATGTGAAATCTCCGAGCTCAACTCGGAAACTGCATTGGAAACTACATTGCTCGAGGGTTGGAGGGGGGACTGGAATACTTGGTGTAGCAGTGAAATGCGTAGATATCAAGTGGAACACCAGTGGCGAAGGCGAGTCCCTGGACAACTCCTGACACT…
OTU00111	1045	35	56	137	205	31	28	38	20	22	0	3	2	0	Bacteria; Proteobacteria; Gammaproteobacteria; Betaproteobacteriales; Rhodocyclaceae; Rhodocyclaceae_unclassified	OTU00111: Rhodocyclaceae (F)	Other	TGGGGAATTTTGGACAATGGGCGCAAGCCTGATCCAGCCATTCCGCGTGAGTGAAGAAGGCCTTCGGGTTGTAAAGCTCTTTCGGCAGGAACGAAACGGTGGGGGCTAATATCCCTTGCTAATGACGGTACCTGAAGAAGAAGCACCGGCTAACTACGTGCCAGCAGCCGCGGTAATACGTAGGGTGCGAGCGTTAATCGGAATTACTGGGCGTAAAGCGTGCGCAGGCGGTTTTGTAAGACAGATGTGAAATCCCCGGGCTTAACCTGGGAACTGCGTTTGTGACTGCAAGACTGGAGTGTGGCAGAGGGGGGTGGAATTCCACGTGTAGCAGTGAAATGCGTAGAGATGTGGAGGAACACCGATGGCGAAGGCAGCCCCCTGGGTCAACACTGACGC…
OTU00112	235	9	137	187	173	125	105	200	169	98	8	32	77	24	Bacteria; Proteobacteria; Gammaproteobacteria; Betaproteobacteriales; Hydrogenophilaceae; Thiobacillus	OTU00112: Thiobacillus (G)	Other	TGGGGAATTTTGGACAATGGGGGCAACCCTGATCCAGCCATTCCGCGTGAGTGAAGAAGGCCTTCGGGTTGTAAAGCTCTTTCAGCTGGAGCGAAACGGTACGCTCTAACATAGCGTGCTAATGACGGTACCAGCAGAAGAAGCACCGGCTAACTACGTGCCAGCAGCCGCGGTAATACGTAGGGTGCGAGCGTTAATCGGAATTACTGGGCGTAAAGCGTGCGCAGGCGGATTGTTAAGCAAGACGTGAAATCCCCGGGCTTAACCTGGGAATGGCGTTTTGAACTGGCAGTCTAGAGTGCGTCAGAGGGGGGTGGAATTCCACGTGTAGCAGTGAAATGCGTAGAGATGTGGAGGAACACCGATGGCGAAGGCAGCCCCCTGGGATGACACTGACGC…
OTU00113	76	4	151	99	26	74	119	72	86	121	168	287	152	143	Bacteria; Firmicutes; Clostridia; Clostridiales; Syntrophomonadaceae; Syntrophomonas	OTU00113: Syntrophomonas (G)	Exoelectrogenic bacteria	TGGGGAATATTGCGCAATGGGGGAAACCCTGACGCAGCGACGCCGCGTGAGCGAAGAAGGCCTTAGGGTTGTAAAGCTCTGTTTTAGGGGACGAATGTTCATAGGAGTAATATGCCTGTGAAATGACGGTACCCTAAGAGGAAGCCCCGGCTAACTACGTGCCAGCAGCCGCGGTAAGACGTAGGGGGCGAGCGTTGTCCGGAATTACTGGGCGTAAAGAGCACGTAGGCGGGAACCTAAGTCAGGTGTGAAAGACCGTGGCTCAACCACGGGGTGGCATTTGAAACTGGGTTTCTTGAGGGCAGGAGAGGAAAGCAGAATTCCTGGTGTAGCGGTGAAATGCGTAGAAATCAGGAGGAATACCAGTGGCGAAGGCGGCTTTCTGGACTGACCCTGACG…
OTU00114	0	0	276	163	153	247	215	118	104	264	3	7	3	1	Bacteria; Firmicutes; Clostridia; Clostridiales; Clostridiaceae_1; Clostridium_sensu_stricto_6	OTU00114: Clostridium sensu stricto 6 (G)	Exoelectrogenic bacteria	CAGTGGGGAATATTGCACAATGGGCGAAAGCCTGATGCAGCAACGCCGCGTGAGTGATGACGGTCTTCGGATTGTAAAGCTCTGTCTTTGGGGACGATAATGACGGTACCCAAGGAGGAAGCCACGGCTAACTACGTGCCAGCAGCCGCGGTAATACGTAGGTGGCAAGCGTTGTCCGGATTTACTGGGCGTAAAGGGTGCGTAGGCGGACCTTTAAGTGAGATGTGAAATCCCCGAGCTTAACTTGGGGGCTGCATTTCAAACTGGAGGTCTAGAGTGCAGGAGAGGAGAGTGGAATTCCTAGTGTAGCGGTGAAATGCGTAGAGATTAGGAAGAACACCAGTGGCGAAGGCGACTCTCTGGACTGTAACTGACGCTGAGGCACGAAAGCGTGGGGAG…
OTU00115	0	0	2	4	1	2	6	89	75	4	460	600	216	89	Bacteria; Epsilonbacteraeota; Campylobacteria; Campylobacterales; Sulfurovaceae; Sulfurovum	OTU00115: Sulfurovum (G)	Sulfide-oxidizing bacteria	TGGGGAATATTACACAATGGAGGAAACTCTGATGTAGCAACGCCGCGTGGAGGATGACACATTTCGGTGCGTAAACTCCTTTTATATGGGAAGATAATGACGGTACCATATGAATAAGCACCGGCTAACTCCGTGCCAGCAGCCGCGGTAATACGGAGGGTGCAAGCGTTACTCGGAATCACTGGGCGTAAAGCGCGCGCAGGCGGCCCGTTAAGTTGGATGTGAAATCCTATGGCTCAACCATAGAACTGCATCCAAAACTGATGGGCTAGAGTCTGGGAGGGGAAGATGGAATTAGTGGTGTAGGGGTAAAATCCGTAGAGATCACTAGGAATACCAAAAGCGAAGGCGATCTTCTGGAACAGTACTGACGCTGAGGCGCGAAAGCGTGGGGAGCAA…
OTU00116	63	2	81	115	75	93	74	134	222	153	55	124	238	102	Bacteria; TA06; TA06_cl; TA06_or; TA06_fa; TA06_ge	OTU00116: TA06 (P)	Other	TCTAGAAAATTGGGCAATGGACGAAAGTCTGACCCAGCGACGCCGTGTGTAGGATGAAGTCCTTCGGGATGTAAACTACTGTCAGAGGGAACGATGCCTTGCGCTCTAACTAAGCGTAAGGTGACGGTACTCTCAGAGGAAGCCCCGGCTAACTACGTGCCAGCAGCCGCGGTAAGACGTAGGGGGCAAGCGTTGTCCGGATTTACTGGGTGTAAAGGGTGTGTAGGCTGACGGGAATGTCGGGGGTGAAAGCCACTGACTCAATCAGTGAATTGCTTCCGAAACTTCTCGTCTTGAGGGCAATAGAGGAAGATGGAACTTCTGGTGTAGCGGTAGAATGCGTAGATATCAGAAGGAACACCGATAGCGAAGGCAGTCTTCTGGAGTGCACCTGACGCT…
OTU00117	294	12	235	196	97	63	93	178	154	82	15	26	34	14	Bacteria; Proteobacteria; Gammaproteobacteria; Betaproteobacteriales; Hydrogenophilaceae; Thiobacillus	OTU00117: Thiobacillus (G)	Other	TGGGGAATTTTGGACAATGGGGGCAACCCTGATCCAGCCATGCCGCGTGAGTGAAGAAGGCCTTCGGGTTGTAAAGCTCTTTCAGTCGGAACGAAACGGTTCGCTCTAACATAGCGTGCTAATGACGGTACTGACAGAAGAAGCACCGGCTAACTACGTGCCAGCAGCCGCGGTAATACGTAGGGTGCGAGCGTTAATCGGAATTACTGGGCGTAAAGCGTGCGCAGGCGGATTGTTAAGCAAGACGTGAAATCCCCGGGCTTAACCTGGGAATGGCGTTTTGAACTGGCAGTCTAGAGTGCGTCAGAGGGGGGTGGAATTCCACGTGTAGCAGTGAAATGCGTAGAGATGTGGAGGAACACCGATGGCGAAGGCAGCCCCCTGGGATGACACTGACGC…
OTU00118	20	0	192	348	534	88	46	98	59	51	3	6	23	11	Bacteria; Proteobacteria; Gammaproteobacteria; Betaproteobacteriales; Rhodocyclaceae; Denitratisoma	OTU00118: Denitratisoma (G)	Sulfide-oxidizing bacteria	TGGGGAATTTTGGACAATGGGGGCAACCCTGATCCAGCCATGCCGCGTGAGTGAAGAAGGCCTTCGGGTTGTAAAGCTCTTTCGGCCGGGAAGAAATCGTGCGGGCTAATACCCTGTATGGATGACGGTACCGGAAGAAGAAGCACCGGCTAACTACGTGCCAGCAGCCGCGGTAATACGTAGGGTGCGAGCGTTAATCGGAATTACTGGGCGTAAAGCGTGCGCAGGCGGTTTCGTAAGACAGATGTGAAATCCCCGGGCTTAACCTGGGAACTGCGTTTGTGACTGCGAGACTTGAGTGCGGCAGAGGGGGGTGGAATTCCACGTGTAGCAGTGAAATGCGTAGAGATGTGGAGGAACACCGATGGCGAAGGCAGCCCCCTGGGTCGACACTGACGC…
OTU00119	65	19	221	305	1	132	95	324	1	307	0	0	0	0	Bacteria; Proteobacteria; Gammaproteobacteria; Enterobacteriales; Enterobacteriaceae; Escherichia-Shigella	OTU00119: Escherichia-Shigella (G)	Other	TGGGGAATATTGCACAATGGGCGCAAGCCTGATGCAGCCATGCCGCGTGTATGAAGAAGGCCTTCGGGTTGTAAAGTACTTTCAGCGGGGAGGAAGGGAGTAAAGTTAATACCTTTGCTCATTGACGTTACCCGCAGAAGAAGCACCGGCTAACTCCGTGCCAGCAGCCGCGGTAATACGGAGGGTGCAAGCGTTAATCGGAATTACTGGGCGTAAAGCGCACGCAGGCGGTTTGTTAAGTCAGATGTGAAATCCCCGGGCTCAACCTGGGAACTGCATCTGATACTGGCAAGCTTGAGTCTCGTAGAGGGGGGTAGAATTCCAGGTGTAGCGGTGAAATGCGTAGAGATCTGGAGGAATACCGGTGGCGAAGGCGGCCCCCTGGACGAAGACTGACGC…
OTU00120	4	1	108	44	11	52	111	20	17	57	341	335	152	205	Bacteria; Firmicutes; Clostridia; Clostridiales; Syntrophomonadaceae; Syntrophomonas	OTU00120: Syntrophomonas (G)	Exoelectrogenic bacteria	TGGGGAATATTGCGCAATGGGGGAAACCCTGACGCAGCGACGCCGCGTGAGCGAAGAAGGCCTTAGGGTTGTAAAGCTCTGTTTTAAGGGACGAATGTCTAGACGAGTAATATGCGTTTAGAATGACGGTACCTTAAGAGGAAGCCCCGGCTAACTACGTGCCAGCAGCCGCGGTAAGACGTAGGGGGCGAGCGTTGTCCGGAATTACTGGGCGTAAAGAGCACGTAGGCGGGAACTTAAGTCAGGTGTGAAAGACCGGGGCTCAACCTCGGGTATGCACTTGAAACTGGGTTTCTTGAGGGCAGGAGAGGAAAGCAGAATTCCTGGTGTAGCGGTGAAATGCGTAGAAATCAGGAGGAATACCAGTGGCGAAGGCGGCTTTCTGGACTGACCCTGACG…
OTU00121	11	1	107	84	57	135	122	50	56	173	184	186	137	148	Bacteria; Bacteroidetes; Bacteroidia; Bacteroidales; Bacteroidetes_vadinHA17; Bacteroidetes_vadinHA17_ge	OTU00121: Bacteroidetes vadinHA17 (F)	Other	TGAGGAATATTGGTCAATGGGCGGCAGCCTGAACCAGCCATCCCGCGTGAAGGAAGAATGCGCTATGCGTTGTAAACTTCTTTTTCAGGGGGATAAAATTTTGTATGTATACAGAACTGAAGGTACCCTGAGAATAAGCATCGGCTAACTCCGTGCCAGCAGCCGCGGTAATACGGAGGATGCGAGCGTTATCCGGATTTATTGGGTTTAAAGGGTGCGTAGGCGGAAGAATAAGTCAGTGGTGAAACCCTGCAGCTTAACTGTAGACTTGCCATTGATACTGTTTTTCTTGAGTATGGTCAAGGCAGGCGGAATGTGTAATGTAGCGGTGAAATGCTTAGATATTACACAGAACACCGATAGCGAAGGCAGCTTGCTGGGCCGTTACTGACGCTGATG…
OTU00122	0	0	32	13	5	47	59	32	21	33	178	347	352	331	Bacteria; Actinobacteria; Coriobacteriia; Coriobacteriales; Atopobiaceae; Olsenella	OTU00122: Olsenella (G)	Other	TGGGGAATCTTGCACAATGGGCGGAAGCCTGATGCAGCGACGCCGCGTGCGGGACGAAGGCCTTCGGGCTGTAAACCGCTTTCAGCAGGGACGAGGCGAGAGTGACGGTACCTGCAGAAGAAGCCCCGGCTAACTACGTGCCAGCAGCCGCGGTAATACGTAGGGGGCAAGCGTTATCCGGATTCATTGGGCGTAAAGCGCGCGTAGGCGGCCAGCCTGGTCGGGAGTCAAATCCGGGGGCTCAACCCCCGTCCGCTCCCGATACCGGCCGGCTTGAGTCTGGCAGGGGAAGGCGGAATTCCCGGTGTAGCGGTGGAATGCGCAGATATCGGGAAGAACACCGGTGGCGAAGGCGGCCTTCTGGGCCACGACTGACGCTGAGGCGCGAAAGCTAGGGGA…
OTU00123	248	55	107	100	63	69	75	158	214	164	30	50	82	25	Bacteria; Firmicutes; Clostridia; Clostridiales; Clostridiaceae_1; Clostridium_sensu_stricto_1	OTU00123: Clostridium sensu stricto 1 (G)	Exoelectrogenic bacteria	TGGGGAATATTGCACAATGGGGGAAACCCTGATGCAGCAACGCCGCGTGAGTGATGACGGCCTTCGGGTTGTAAAGCTCTGTCTTCAGGGACGATAATGACGGTACCTGAGGAGGAAGCCACGGCTAACTACGTGCCAGCAGCCGCGGTAATACGTAGGTGGCAAGCGTTGTCCGGATTTACTGGGCGTAAAGGGAGCGTAGGCGGACTTTTAAGTGAGATGTGAAATACCCGGGCTCAACCTGGGTGCTGCATTTCAAACTGGAAGTCTAGAGTGCAGGAGAGGAGAGTGGAATTCCTAGTGTAGCGGTGAAATGCGTAGAGATTAGGAAGAACACCAGTGGCGAAGGCGACTCTCTGGACTGTAACTGACGCTGAGGCTCGAAAGCGTGGGGAGCAA…
OTU00124	0	0	22	8	0	42	20	6	1	15	477	414	157	267	Bacteria; Firmicutes; Clostridia; Clostridiales; Syntrophomonadaceae; Syntrophomonas	OTU00124: Syntrophomonas (G)	Exoelectrogenic bacteria	TGGGGAATATTGCGCAATGGGGGAAACCCTGACGCAGCGACGCCGCGTGAGCGAAGAAGGCCTTCGGGTTGTAAAGCTCTGTTGTAAGGGAAGAATAGCACAGGGAGTAATATGTCCTGTGTGTGACGGTACCTTACGAGGAAGCCCCGGCTAACTACGTGCCAGCAGCCGCGGTAAGACGTAGGGGGCGAGCGTTGTCCGGAATTACTGGGCGTAAAGAGCACGTAGGCGGATAATTAAGTCAGGTGTGAAAGACCGCGGCTCAACTGCGGGGTTGCACCTGAAACTGGATATCTTGAGGGCAGGAGAGGGCAGTGGAATTCCTGGTGTAGCGGTGAAATGCGTAGAAATCAGGAGGAACACCGGTGGCGAAGGCGGCTGTCTGGACTGACCCTGACG…
OTU00125	139	7	170	135	62	113	149	124	163	144	45	66	62	36	Bacteria; Proteobacteria; Deltaproteobacteria; Syntrophobacterales; Syntrophobacteraceae; Syntrophobacter	OTU00125: Syntrophobacter (G)	Other	TGAGGAATTTTGCGCAATGGCCGCAAGGCTGACGCAGCAACGCCGCGTGGGTGAAGAAGGCCTTCGGGTCGTAAAGCCCTGTCAGGTGGGAAGAACGACACGGGGAGGAATATGCTCTGTGAGTGACGGTACCACCAGAGGAAGCACCGGCTAACTCCGTGCCAGCAGCCGCGGTAATACGGAGGGTGCGAGCGTTATTCGGAATTACTGGGCGTAAAGCGCGTGTAGGCGGCCAACCAAGTCTGATGTGAAAGCCCTGGGCTTAACCTGGGAAGTGCATTGGAAACTGGCTGGCTTGAGTACTGGAGAGGAAGGGGGAATTCCCGGTGTAGAGGTGAAATTCGTAGAGATCGGGAGGAATACCAGTGGCGAAGGCGCCCTTCTGGACGGTTACTGACG…
OTU00126	14	5	111	382	10	218	168	235	17	74	12	50	70	41	Bacteria; Proteobacteria; Gammaproteobacteria; Pseudomonadales; Pseudomonadaceae; Pseudomonas	OTU00126: Pseudomonas (G)	Sulfide-oxidizing bacteria	TGGGGAATATTGGACAATGGGCGAAAGCCTGATCCAGCCATGCCGCGTGTGTGAAGAAGGTCTTCGGATTGTAAAGCACTTTAAGTTGGGAGGAAGGGCAGTAAGTTAATACCTTGCTGTTTTGACGTTACCAACAGAATAAGCACCGGCTAACTTCGTGCCAGCAGCCGCGGTAATACGAAGGGTGCAAGCGTTAATCGGAATTACTGGGCGTAAAGCGCGCGTAGGTGGTTCAGCAAGTTGGATGTGAAATCCCCGGGCTCAACCTGGGAACTGCATCCAAAACTACTGAGCTAGAGTACGGTAGAGGGTGGTGGAATTTCCTGTGTAGCGGTGAAATGCGTAGATATAGGAAGGAACACCAGTGGCGAAGGCGACCACCTGGACTGATACTGACAC…
OTU00127	5	3	196	63	58	135	370	90	74	152	85	74	49	52	Bacteria; Latescibacteria; Latescibacteria_cl; Latescibacteria_or; Latescibacteria_fa; Latescibacteria_ge	OTU00127: Latescibacteria (P)	Other	TCGAGAGGCTTTGGCAATGGGGGAAACCCTGACCAAGCGACGCCGCGTGGAGGATGAAGGCCCTTGGGTTGTAAACTCCTTTTGCCGGGGAAGAAGTGCGATCAGGTGAACAATCTGGTCGTTTGACGGTACCTGGCGAATAAGCTCCGGCCAACTCCGTGCCAGCAGCCGCGGTAACACGGGGGGAGCAAGCGTTGTTCGGAATCACTGGGCGTAAAGGGCGTGTAGGCGGTCAGGTAAGTGGAATGTGAAATGCCCCGGCTCACCCGGGGACCGGCATCCCAAACTGCCTGGCTTGAGTATGGGAGAGGATGGAGGAATTCCTGGTGTAGCGGTGAAATGCGTAGATATCAGGAGGAACACCGGTGGCGAAGGCGTCCATCTGGCCCAATACTGACG…
OTU00128	54	4	161	122	186	131	132	152	154	116	43	61	63	23	Bacteria; Chloroflexi; Anaerolineae; SJA-15; SJA-15_fa; SJA-15_ge	OTU00128: SJA-15 (O)	Other	TGAGGAATATTGCACAATGGGCGCAAGCCTGATGCAGCAACGCCGCGTGCGGGACGAAGGCCTTCGGGTCGTAAACCGCTTTTCTGGGGAAAGAGCAAGGACGGTACCTCAGGAATAAGTCTCGGCTAACTACGTGCCAGCAGCCGCGGTAAAACGTAGGAGGCGAGCGTTATCCGGATTTACTGGGCGTAAAGCGCACGCAGGCGGCTCCGTGAGTCGGACGTGAAAGCTCTCGGCTTAACCGGGAGAGGCCGTTCGATACTGCGGGGCTTGAGGTAGGGAGAGGAATGCGGAATTCCCGGTGTAGTGGTGGAATGCGTAGATATCGGGAGGAACACCTGTGGCGAAAGCGGCATTCTGGCCCTCACCTGACGCTGAGGTGCGAAAGCGTGGGTAGCA…
OTU00129	920	15	22	35	14	37	27	70	79	69	8	21	51	16	Bacteria; Hydrothermae; Hydrothermae_cl; Hydrothermae_or; Hydrothermae_fa; Hydrothermae_ge	OTU00129: Hydrothermae (P)	Other	GCTAGAAATTTGGGCAATGGGGGAAACCCTGACCCAGTGACGCCGCGTGCAGGAAGGAGCCCTTCGGGGTGTAAACTGCTGTCGTGTAGGGAGAAGGGTACTAAGGTGAACAATCTTAGTACTTGACGGTACTACAGGAGGAAGCCCAGGCTAACCTCGTGCCAGCAGCCGCGGTAATACGGGGTGGGCGAGCGTTGCCCGGAATTACTGGGTTTAAAGGGGGTGTAGGCGGTCTGGATAGTCGGGTGTGTAATGCAATCGCTCAACGATTGAGCTGCATCTGATACTTCCAGGCTAGAGGGCGGTAGAGGAGAGCGGAACTCCCGGTGTAGCGGTGAAATGCGTAGATATCGGGAGGAACGCCGGTGGCGAAGGCGGCTCTCTGGGCCGTTCCTGACG…
OTU00130	173	14	128	86	59	119	128	130	134	135	58	80	74	65	Bacteria; Proteobacteria; Deltaproteobacteria; Syntrophobacterales; Syntrophaceae; Syntrophus	OTU00130: Syntrophus (G)	Exoelectrogenic bacteria	TGAGGAATCTTGCGCAATGGGGGAAACCCTGACGCAGCAACGCCGCGTGAGTGAGGAAGGTCTTCGGGTCGTAAAGCTCTGTCAGGCGGGAAGAAATGCATGGAGGTGAACAGCCGCCATGCTTGACGGTACCGCCAGAGGAAGCACCGGCTAACTCCGTGCCAGCAGCCGCGGTAATACGGGGGGTGCAAGCGTTGTTCGGAATCATTGGGCGTAAAGAGCGTGTAGGCGGCTTGGTAAGTCAGATGTGAAAGCCCTGGGCTCAACCCGGGAAGTGCATTTGAAACTGCCAGGCTCGAGTAGGGGAGAGGGAAGTGGAATTCCTGGTGTAGAGGTGAAATTCGTAGATATCAGGAGGAACACCGGTGGCGAAGGCGACTTCCTGGCCCTATACTGACG…
OTU00131	219	5	52	102	76	92	175	194	250	131	9	27	34	11	Bacteria; TA06; TA06_cl; TA06_or; TA06_fa; TA06_ge	OTU00131: TA06 (P)	Other	TCTAGAAAATTGCACAATGGGCGCAAGCCTGATGCAGCGACGCCGCGTGCGGGATGAAGTCCTTCGGGATGTAAACCGCTGTCCCGGGAGACGATGGTGCGAATGGCTAATATCCATTCGTATTGACGGTATCCCGGAAGAAAGCACCGGCTAACTACGTGCCAGCAGCCGCGGTAATACGTAGGGTGCAAGCGTTGCCCGGATTCACTGGGCGTAAAGGGTGCGTAGGCGGATCGGCAAGTCTATCGTGAAATCTCCGGGCTTAACCCGGAAACTGCGGTCGATACTGCCGGTCTTGAGGACAGAAGGGGAGAGCGGAACTCCTGGTGTAGCGGTAAAATGCGTGGATATCAGGAGGAAGGCCTAAGGCGAAGGCAGCTCTCTGGGATGTTCCTGACG…
OTU00132	1239	36	2	44	5	8	6	13	4	1	0	0	2	1	Bacteria; Proteobacteria; Gammaproteobacteria; Betaproteobacteriales; Rhodocyclaceae; Sterolibacterium	OTU00132: Sterolibacterium (G)	Other	TGGGGAATTTTGGACAATGGGCGAAAGCCTGATCCAGCCATTCCGCGTGAGTGAAGAAGGCCTTCGGGTTGTAAAGCTCTTTCGGCAGGAAAGAAACGGTCTGTGTTAATACCACAGGCTAATGACGGTACCTGCAGAAGAAGCACCGGCTAACTACGTGCCAGCAGCCGCGGTAATACGTAGGGTGCGAGCGTTAATCGGAATTACTGGGCGTAAAGCGTGCGCAGGCGGTTGTTTAAGACAGATGTGAAAGCCCCGGGCTCAACCTGGGAATTGCGTTTGTGACTGGACGACTAGAGTGCAACAGAGGGGGGTGGAATTCCACGTGTAGCAGTGAAATGCGTAGAGATGTGGAGGAACACCGATGGCGAAGGCAGCCCCCTGGGTTGACACTGACGC…
OTU00133	7	2	74	62	44	82	64	31	40	101	269	254	149	181	Bacteria; Bacteroidetes; Bacteroidia; Bacteroidales; Bacteroidetes_vadinHA17; Bacteroidetes_vadinHA17_ge	OTU00133: Bacteroidetes vadinHA17 (F)	Other	TGAGGAATATTGGTCAATGGGCGCAAGCCTGAACCAGCCATCCCGCGTGAAGGAAGAAGGCGCTATGCGTTGTAAACTTCTTTTCCAGGGGAATAAAATTTTGTACGTGTACGGAATTGAAGGTACCCTGGGAATAAGCATCGGCTAACTCCGTGCCAGCAGCCGCGGTAATACGGAGGATGCGAGCGTTATCCGGATTTATTGGGTTTAAAGGGTGCGCAGGCGGAATAGTAAGTCAGTGGTGAAAACCTGCAGCTTAACTGTAGAATTGCCGTTGATACTGTTATTCTTGAGTGTGGTCAAGGTAGGCGGAATGTGTAATGTAGCGGTGAAATGCTTAGATATTACACAGAACACCGATTGCGAAGGCAGCTTACTGGGCCATTACTGACGCTCATG…
OTU00134	641	19	44	66	58	44	79	81	63	42	42	81	47	38	Bacteria; Chloroflexi; Anaerolineae; Anaerolineales; Anaerolineaceae; uncultured	OTU00134: Anaerolineaceae (F)	Other	TAGGGAATATTAGTAATGGGCGAAAGCCTGAACTAGCAACGCCGCGTGTGCGAAGAAGGCCTTCGGGTTGTAAAGCACTTTTAGAGAGGATGAGGAAGGACGGTACTCTCAGAATAAGTCTCGGCTAACTACGTGCCAGCAGCCGCGGTAACACGTAGGAGGCGAACGTTATCCGGATTTACTGGGCGTAAAGCGCGTGTAGGTGGTTTGGTAAGTAGGGCGTGAAAGCTCCCGGCTCAACTGGGAGAGGCCGTTCTAAACTGCCAAGCTAGAGGATGGTAGAGGGAGGTGGAATTCCGGGTGTAGCGGTGGAATGCGCAGATATCCGGAGGAACACCAGTGGCGAAGGCGGCCTCCTGGGCCACTCCTGACACTCAGACGCGAAAGCTAGGGTAGCAA…
OTU00135	316	89	96	106	31	88	103	59	61	200	27	40	93	32	Bacteria; Firmicutes; Clostridia; Clostridiales; Peptostreptococcaceae; Romboutsia	OTU00135: Romboutsia (G)	Other	TGGGGAATATTGCACAATGGGCGAAAGCCTGATGCAGCAACGCCGCGTGAGCGATGAAGGCCTTCGGGTCGTAAAGCTCTGTCCTCAAGGAAGATAATGACGGTACTTGAGGAGGAAGCCCCGGCTAACTACGTGCCAGCAGCCGCGGTAATACGTAGGGGGCTAGCGTTATCCGGAATTACTGGGCGTAAAGGGTGCGTAGGTGGTTTCTTAAGTCAGAGGTGAAAGGCTACGGCTCAACCGTAGTAAGCCTTTGAAACTGGGAAACTTGAGTGCAGGAGAGGAGAGTGGAATTCCTAGTGTAGCGGTGAAATGCGTAGATATTAGGAGGAACACCAGTTGCGAAGGCGGCTCTCTGGACTGTAACTGACACTGAGGCACGAAAGCGTGGGGAGCAAA…
OTU00136	33	2	128	98	99	141	110	116	149	86	64	96	138	73	Bacteria; Chloroflexi; Anaerolineae; Anaerolineae_unclassified; Anaerolineae_unclassified; Anaerolineae_unclassified	OTU00136: Anaerolineae (C)	Other	CAGTGAGGAATATTGCGCAATGAGCGAAAGCTAGACGCAGCAACGCCGCGTGGACGATGAAGGCCTTCGGGTCGTAAAGTCCTTTTCAGGGGGACGAGAGAGGACGGTACCCCTGGAATAAGTCACGGCTAACTACGTGCCAGCAGCCGCGGTAAAACGTAGGTGGCAAGCGTTATCCGGATTCACTGGGCGTAAAGCGCCTGCAGGCGGTCCTGTAAGTGGGACGTGAAATCTCTTGGCTCAACTGAGAGAGGTCGTTCCATACTGCGGGACTGGAGGGCAGAAGAGGGAAGCGGAATTCCCGGTGTAGTGGTGAAATGCGTAGATATCGGGAGGAACACCAGTGGCGAAGGCGGCTTCCTGGCCTGCTCCTGACGCTAAGAGGCGAAAGCTAGGGGA…
OTU00137	247	0	75	80	22	108	113	238	138	106	32	62	66	41	Archaea; Crenarchaeota; Bathyarchaeia; Bathyarchaeia_or; Bathyarchaeia_fa; Bathyarchaeia_ge	OTU00137: Bathyarchaeia (C)	Other	TCGCGAAAACTTTGCAATACACGAAAGTGTGACAGGGCTATCCCGAGTGCCATCCGCTGAGGAAGGCTTTTACCCAGTCTAGAACGCTGGGGGAATAAGGAGAGGGCAAGTCTGGTGTCAGCCGCCGCGGTAATACCAGCTCTCCGAGTGGTGTGGATGTTTATTGGGCCTAAAGCATCCGTAGCTGGCTAAGTTAGTCCCTTGTTAAATCCACCGAATTAATCGTTGGATCGCGGGGGATACTGCTTGGCTAGGGGACGAGAGAGGCAGACGGTATTTTCGGGGTAGGGGTGAAATCCTATAATCCCGGGAAGACCACCAGTGGCGAAGGCTGTCTGCTAGAACGCGCCCGACGGTGAGGGATGAAAGCTGGGGGAGCGAACCGG
OTU00138	0	0	103	176	0	294	425	248	1	54	0	0	0	2	Bacteria; Proteobacteria; Gammaproteobacteria; Pseudomonadales; Moraxellaceae; Acinetobacter	OTU00138: Acinetobacter (G)	Sulfate-reducing bacteria	TGGGGAATATTGGACAATGGGCGCAAGCCTGATCCAGCCATGCCGCGTGTGTGAAGAAGGCCTTTTGGTTGTAAAGCACTTTAAGCGAGGAGGAGGCTACTTGGATTAATACTCTAGGATAGTGGACGTTACTCGCAGAATAAGCACCGGCTAACTCTGTGCCAGCAGCCGCGGTAATACAGAGGGTGCGAGCGTTAATCGGATTTACTGGGCGTAAAGCGTGCGTAGGCGGCTTCTTAAGTCGGATGTGAAATCCCTGAGCTTAACTTAGGAATTGCATTCGATACTGGGAAGCTAGAGTATGGGAGAGGATGGTAGAATTCCAGGTGTAGCGGTGAAATGCGTAGAGATCTGGAGGAATACCGATGGCGAAGGCAGCCATCTGGCCTAATACTGACG…
OTU00139	135	3	148	125	74	112	199	166	208	129	0	0	1	1	Bacteria; Chloroflexi; Anaerolineae; uncultured; uncultured_fa; uncultured_ge	OTU00139: Anaerolineae (C)	Other	TGAGGAATATTGAGCAATGGGCGAAAGCCTGACTCAGCAACGCCGCGTGGGCGATGAAGGCCTTCGGGTTGTAAAGCCCTTTTCCAGGGGAAGAGGAAGGACGGTACCCTGGGAATAAGGTTCGGCTAACTACGTGCCAGCAGCCGCGGTAATACGTAGGAACCGAGCGTTATCCGGATTCACTGGGCGTAAAGCGCGTGTAGGCGGTTCTATAAGTCGGGTGTGAAAGCTCTTGGCTTAACTAAGAGAGGTCGTCCGATACTATAGGGCTTGAGGTCGGGAGAGGGACGTGGAATTCCCGGTGTAGTGGTGGAATGCGTAGAGATCGGGAGGAACATCAGTGGCGAAGGCGACGTCCTGGCCCGCACCTGACGCTCAGACGCGAAAGCGTGGGTAGCG…
OTU00140	117	10	56	100	58	76	64	208	233	154	19	52	89	49	Bacteria; Acidobacteria; Subgroup_22; Subgroup_22_or; Subgroup_22_fa; Subgroup_22_ge	OTU00140: Subgroup 22 (C)	Other	TGAGGAATTATGCGCAATGGGGGAAACCCTGACGCTGCGACGCCGCGTGGGCGATGAAGGCCTTCGGGTCGTAAAGCCCTGTCGAGAGGGGCGAAAAGCCCGGGTGCTAATACCATTCGGGCTTGACGGTACCTCTGGAGGAAGCCCCGGCTAACTCCGTGCCAGCAGCCGCGGTAATACGGAGGGGGCGAGCGTTGTTCGGAATTACTGGGCGTAAAGCGCGCGCAGGCGGTCATGCAAGTCGGATGTGAAATCCCTCGGCTCAACCGAGGAACTGCGTCCGATACTGCTTGGCTTGAGTCCGGTAGGGGATGGCAGAATTCCCGGTGTAGCGGTGGAATGCGTAGATATCGGGAGGAATACCGATGGCGAAGGCGGCCATCTGGGCCGGAACTGACG…
OTU00141	43	8	71	157	94	99	135	157	193	114	32	60	70	46	Bacteria; Actinobacteria; Acidimicrobiia; Actinomarinales; uncultured; uncultured_ge	OTU00141: Actinomarinales (O)	Other	CAGGGAATATTGCACAATGGGCGAAAGCCTGATGCAGCGACGCCGCGTGAGGGATGAAGGCCTCCGGGTCGTAAACCTCTTTCAGGAGGGACGAAGCGAAAGTGACGGTACCTCCAGAAGAAGCCCCGGCCAACTACGTGCCAGCAGCCGCGGTAATACGTAGGGGGCAAGCGTTGTCCGGATTCATTGGGCGTAAAGAGCTCGTAGGCGGCTCGGTAAGTCGGCCGTGAAATCCCGGAGCTCAACTCCGGGAGGCCGGTCGATACTGCCGTGGCTAGGGTCCGGTAGAGGAGAGTGGAATTCCCGGTGTAGCGGTGAAATGCGCAGATATCGGGAGGAACACCCGTAGCGAAGGCGGCTCTCTGGGCCGGCACCGACGCTGAGGAGCGAAAGCTAGGG…
OTU00142	17	1257	0	0	0	0	0	0	0	0	0	0	0	0	Bacteria; Cloacimonetes; Cloacimonadia; Cloacimonadales; MSBL8; MSBL8_ge	OTU00142: MSBL8 (F)	Other	TCGAGAATAGTCTACAATGGAGGAAACTCTGATAGTGCGACGCCGCGTGGACGAAGAAGCTCTTCGGGGTGTAAAGTCCTTTTCTATGGGAGCAGAGCCTTCGAGGTGAACAATTTCGGGGGAAGGATATTACCATAGGAATAAGCCACGGCTAACTCCGTGCCAGCAGCCGCGGTAATACGGGGGTGGCGAGCGTTGTCCGGAATCACTAGGCGTAAAGGGCCAGTAGGCGGATATTTAAGTCGGATGTCAAAGACGTCGGCTCAACCGGCGAGCGGCGTTCGATACTGGATATCTAGAGTAAGGTAGAGGAAGACGGAATTCCTGGTGTAGCGGTGGAATGCGCAGATATCAGGAAGAACCTCAGTGGCGAAGGCGGTCTTCTGGGCCATTACTGAC…
OTU00143	26	7	67	84	51	106	84	54	61	140	118	157	199	90	Bacteria; Bacteroidetes; Bacteroidia; Bacteroidales; Bacteroidetes_vadinHA17; Bacteroidetes_vadinHA17_ge	OTU00143: Bacteroidetes vadinHA17 (F)	Other	TGAGGAATATTGGTCAATGGGCGACAGCCTGAACCAGCCATCCCGCGTGAAGGAAGAATGCGCTATGCGTTGTAAACTTCTTTTCCAGGGGAATAAAATGCCGTACGAGTATGGTACTGAAGGTACCCTGGGAATAAGCATCGGCTAACTCCGTGCCAGCAGCCGCGGTAATACGGAGGATGCGAGCGTTATCCGGATTTATTGGGTTTAAAGGGTGCGTAGGCGGGATGATAAGTCAGTGGTGAAAACCTGCAGCTTAACTGTAGACTTGCCGTTGATACTGTTGTTCTTGAGTATGGTCAAGGCAGGCGGAATGTGTAATGTAGCGGTGAAATGCTTAGATATTACACAGAACACCGATAGCGAAGGCAGCTTGCTGGGCCTGTACTGACGCTGATG…
OTU00144	33	0	59	57	23	57	76	42	51	54	153	252	203	168	Bacteria; Firmicutes; Clostridia; Clostridiales; Syntrophomonadaceae; Syntrophomonas	OTU00144: Syntrophomonas (G)	Exoelectrogenic bacteria	TGGGGAATATTGCGCAATGGGGGAAACCCTGACGCAGCGACGCCGCGTGAGCGAAGAAGGCCTTAGGGTTGTAAAGCTCTGTTTTAGGGGACGAATGTTATGGGGAGGAATATGCCCTGTAAATGACGGTACCCTAAGAGGAAGCCCCGGCTAACTACGTGCCAGCAGCCGCGGTAAGACGTAGGGGGCGAGCGTTGTCCGGAATTACTGGGCGTAAAGAGCACGTAGGCGGGAACCTAAGTCAGGTGTGAAAGACCGAGGCTCAACCTCGGGTGTGCACTTGAAACTGGGTTTCTTGAGGGCAGGAGAGGAAAGCAGAATTCCTGGTGTAGCGGTGAAATGCGTAGAAATCAGGAGGAATACCAGTGGCGAAGGCGGCTTTCTGGACTGACCCTGACG…
OTU00145	43	3	136	89	28	70	126	48	72	76	147	177	101	89	Bacteria; Firmicutes; Clostridia; Clostridiales; Syntrophomonadaceae; Syntrophomonas	OTU00145: Syntrophomonas (G)	Exoelectrogenic bacteria	TGGGGAATATTGCGCAATGGGGGAAACCCTGACGCAGCGACGCCGCGTGAGCGAAGAAGGCCTTAGGGTTGTAAAGCTCTGTTTTAGGGGACGAATGTCGTGGGGAGTAATATGACCTACGAATGACGGTACCCTAAGAGGAAGCCCCGGCTAACTACGTGCCAGCAGCCGCGGTAAGACGTAGGGGGCGAGCGTTGTCCGGAATTACTGGGCGTAAAGAGCACGTAGGCGGGAACCTAAGTCAGGTGTGAAAGACCGTGGCTCAACCACGGGGTGGCATTTGAAACTGGGTTTCTTGAGGGCAGGAGAGGAAAGCAGAATTCCTGGTGTAGCGGTGAAATGCGTAGAAATCAGGAGGAATACCAGTGGCGAAGGCGGCTTTCTGGACTGACCCTGACG…
OTU00146	255	5	48	66	37	62	36	57	50	114	43	121	206	104	Bacteria; Chlamydiae; Chlamydiae; Chlamydiales; Chlamydiales_unclassified; Chlamydiales_unclassified	OTU00146: Chlamydiales (O)	Other	TCGAGAATAATTCGCAATGGACGAAAGTCTGACGATGCGACGCCGCGTGAACGATGAAGGCCTTCGGGTTGTAACGTTCTGTTGTCCTGGAACAAGAGTAGTTGACGAATAGTTGACTACGATGAGGGTACAGGAAGAGGAAGCACCGGCTAATTCCGTGCCAGCAGCTGCGGTAATACGGAAGGTGCAAGCGTTAGTCGGAATTACTGGGCGTAAAGGGTGCGTAGGCGGTGGTATAAGTCGGACGTGAAATCCCGAAGCTCAACTTCGGAACTGCATCCGAAACTGTATCACTAGAGGAACGGCGGAGAAAATGGAATTCCATATGTAGCGGTGAAATGCGTAGATATATGGAAGAACACCTGTGGCGAAAGCGGTTTTCTAGCCCCCTCCTGACGC…
OTU00147	469	32	26	60	22	47	44	146	147	86	4	28	41	25	Bacteria; Synergistetes; Synergistia; Synergistales; Synergistaceae; Aminobacterium	OTU00147: Aminobacterium (G)	Other	TGGGGAATATTGGGCAATGGGCGGAAGCCTGACCCAGCGACGCCGCGTGAGGGAAGAAGGCCTTTGGGTCGTAAACCTCTGTTGTATGGGAAGAAGGAAGTGACGGTACCATACGAGGAAGTCCCGGCTAACTACGTGCCAGCAGCCGCGGTAATACGTAGGGGACGAGCGTTGTCCGGAATTACTGGGCGTAAAGGGCGCGCAGGCGGATATTTAAGTCAGCTGTTAAAGTCATGGGCTCAACTCATGGATGCGGTTGAAACTGGGTATCTAGAGTGCTGGAGAGGTAGGCGGAATTCCCGGTGTAGCGGTGAAATGCGTAGATATCGGGAAGAACACCAGTGGCGAAGGCGGCTTACTGGCCAGCAACTGACGCTGAGGCGCGAAAGCCAGGGGAGC…
OTU00148	129	3	63	85	57	67	45	108	132	100	60	119	134	75	Bacteria; Chloroflexi; Anaerolineae; Anaerolineales; Anaerolineaceae; uncultured	OTU00148: Anaerolineaceae (F)	Other	TAGGGAATATTGCACAATGAGCGAAAGCTTGATGCAGCAACGCCGCGTGCGCGATGACGGCCTTCGGGTTGTAAAGCGCTTTTCGGGGAGATGAGGAAGGACAGTATCCCCGGAATAAGTCTCGGCTAACTACGTGCCAGCAGCCGCGGTAACACGTAGGAGGCAAGCGTTATCCGAATTTACTGGGCGTAAAGCGCGTGCAGGCGGTTCGGTAAGTTGGATGTGAAATCTCCCGGCTCAACTGGGAGGGGACGTTCAATACTGTCGGACTTGAGGACGATAGAGGGAGGTGGAATTCCCGGTGTAGTGGTGAAATGCGTAGATATCGGGAGGAACACCAGTGGCGAAAGCGGCCTCCTGGATCGTTCCTGACGCTCAGACGCGAAAGCTAGGGGAGCG…
OTU00149	4	0	166	62	72	199	286	68	27	136	32	50	37	37	Bacteria; Acidobacteria; Thermoanaerobaculia; Thermoanaerobaculales; Thermoanaerobaculaceae; Thermoanaerobaculum	OTU00149: Thermoanaerobaculum (G)	Other	TGGGGAATATTGGGCAATGGGCGAAAGCCTGACCCAGCGACGCCGCGTGGGGGATGAAGGTCTTCGGATTGTAAACCCCTGTCGGGAGGGACGAACGTGTCACGGCAAACAGTCGTGACGCTTGACGGTACCTCCAAAGGAAGCCCCGGCTAACTCCGTGCCAGCAGCCGCGGTAATACGGAGGGGGCAAGCGTTATTCGGAATTACTGGGCGTAAAGCGCGCGCAGGTGGCTTGGTAAGTGGCAGGTGAAATCCCTTGGCTCAACCGAGGAACTGCCTGCCAAACTGCTGAGCTTGAGGCTGGGAGGGGAGAGCGGAATTCCTGGTGTAGCGGTGAAATGCGTAGATACCAGGAGGAACACCGGTGGCGAAGGCGGCTCTCTGGACCAGATCTGACAC…
OTU00150	108	14	58	109	70	105	67	119	159	135	46	51	93	40	Bacteria; Bacteria_unclassified; Bacteria_unclassified; Bacteria_unclassified; Bacteria_unclassified; Bacteria_unclassified	OTU00150: Bacteria (D)	Other	TAGGGAATATTGCGCAATGGGCGAAAGCCTGACGCAGCAACGCCGCGTGAGTGATGAAGTTCTTCGGAACGTAAAACTCTGTCAGGGGGAAAGAAACTCCCGATTTCTATCGGGATTGACGGTACCTCCAGAGGAAGCTCCGGCCAACTCCGTGCCAGCAGCCGCGGTAACACGGGGGGAGCAAGCGTTGTTCGGAATCACTGGGCGTAAAGGGCGTGTAGGCGGATGGACAAGTCAGATGTGAAAACCCAAAGCTCAACTCTGGGCCTGCATTTGATACTGTCTGTCTTGAGTATGGGAGAGGAGATCGGAATTCCTGGTGTAGCGGTGAAATGCGTAGATATCAGGAAGAACACCGGTGGCGAAGGCGGATCTCTGGCCTAATACTGACGCTGAGGC…
OTU00151	305	17	78	115	76	62	55	63	82	73	64	58	71	50	Bacteria; Bacteroidetes; Bacteroidia; Sphingobacteriales; Lentimicrobiaceae; Lentimicrobium	OTU00151: Lentimicrobium (G)	Other	TAAGGAATATTGGTCAATGGGCGCAAGCCTGAACCAGCCATGCCGCGTGCAGGAAGACGGCCCTATGGGTTGTAAACTGCTTTTGTCAGGGAATAAACCCCCGCTCGTGAGCGGGGCTGAAGGTACCTGAAGAATAAGCATCGGCTAACTCCGTGCCAGCAGCCGCGGTAATACGGAGGATGCAAGCGTTATCCGGATTCATTGGGTTTAAAGGGTGCGCAGGCGGATTGGTAAGTCAGGGGTGAAATCCCACAGCTCAACTGTGGAACTGCCTTTGATACTGTCAGTCTAGAGTATAGTTGAAGTTGGCGGAATGTGTCATGTAGCGGTGAAATGCTTAGATATGACACAGAACACCGATCGCGAAGGCAGCTAGCTAAGCTATAACTGACGCTCATG…
OTU00152	291	21	41	70	16	67	68	194	185	68	31	48	45	23	Bacteria; Synergistetes; Synergistia; Synergistales; Synergistaceae; Syner-01	OTU00152: Syner-01 (G)	Other	TGGGGAATATTGGGCAATGGGGGCAACCCTGACCCAGCGACGCCGCGTGAGGGAAGACGGCCTTCGGGTTGTAAACCTCTTTTGTACGGGAAGAAGGACGTGACGGTACCGTGCGAATAAGTCCCGGCTAACTACGTGCCAGCAGCCGCGGTAATACGTAGGGGACGAGCGTTGTCCGGAATTACTGGGCGTAAAGGGCGCGCAGGCTGTAGATCAAGTCAGCTGTGAAATGTCTGGGCTTAACCCGGGCATGCGGTTGAAACTGATGTACTGGAGTGCTGTAGAGGCAAGTGGAATTCCCAGTGTAGCGGTGAAATGCGTAGATATTGGGAAGAACACCGGTGGCGAAGGCGACTTGCTGGGCAGCAACTGACGCTGAGGCGCGAAAGCCAGGGGAGC…
OTU00153	16	2	67	99	132	114	162	117	123	141	33	57	59	41	Bacteria; Latescibacteria; Latescibacteria; Latescibacterales; Latescibacteraceae; Candidatus_Latescibacter	OTU00153: Candidatus Latescibacter (G)	Other	TCGAGAGGCTTCTACAATGGGGGAAACCCTGATAGAGCGACGCCGCGTGGGTGATGAAGGTCTTCGGATCGTAAAGCCCTTTCAGCAGGGAAGAATGAGGCTGGTGTAAACAGCGCCAGACTCGGGACGGTACCTGCAGAAGAAGCTCCGGCTAACTCCGTGCCAGCAGCCGCGGTAAGACGGAGGGAGCAAGCGTTGTTCGGATTTACTGGGCGTAAAGGGCGTCTAGGCGGGCCAGCCAGTCAGGTGTGAAACCCCCCGGCTCAACCGGGGATCTGCACTTGATACTGCTGGTCTTGAGTACGAAAGAGGAAGGCGGAATTCCTGGTGTAGCGGTGAAATGCGTAGATATCAGGAAGAACACCGGTGGCGAAGGCGGCCTTCTGGTTCGATACTGAC…
OTU00154	3	0	150	133	4	53	58	117	1	642	0	0	0	0	Bacteria; Proteobacteria; Alphaproteobacteria; Sphingomonadales; Sphingomonadaceae; Sphingomonas	OTU00154: Sphingomonas (G)	Other	TGGGGAATATTGGACAATGGGCGAAAGCCTGATCCAGCAATGCCGCGTGAGTGATGAAGGCCTTAGGGTTGTAAAGCTCTTTTACCCGGGATGATAATGACAGTACCGGGAGAATAAGCTCCGGCTAACTCCGTGCCAGCAGCCGCGGTAATACGGAGGGAGCTAGCGTTGTTCGGAATTACTGGGCGTAAAGCGCACGTAGGCGGCTTTGTAAGTTAGAGGTGAAAGCCTGGAGCTCAACTCCAGAACTGCCTTTAAGACTGCATCGCTTGAATCCAGGAGAGGTGAGTGGAATTCCGAGTGTAGAGGTGAAATTCGTAGATATTCGGAAGAACACCAGTGGCGAAGGCGGCTCACTGGACTGGTATTGACGCTGAGGTGCGAAAGCGTGGGGAGCAA…
OTU00155	230	25	55	90	26	69	55	142	133	142	28	48	77	38	Bacteria; Atribacteria; JS1; JS1_or; JS1_fa; JS1_ge	OTU00155: JS1 (C)	Other	TGGGGAATCTTGCGCAATGGGGGAAACCCTGACGCAGCAACGCCGCGTGGATGATGAAGGCCTTCGGGTCGTAAAGTCCTGTTCTGGGGGAAGAACTGTAAGAGGGCTAATACCCCTCTTATTTGACGGTACCCCAGCAGAAAGCTCCGGCCAATTATGTGCCAGCAGCCGCGGTAATACATAAGGAGCAAGCGTTGTCCGGAATCATTGGGCGTAAAGAGCTCGTAGGCGGTCCTGTAAGTCAGCTGTGAAATCACCAGGCTCAACCTGGTGCGGTCAGCTGAAACTCCAGGACTTGAGGGTAGGAGAGGAAAGCGGAATTCCCGGTGTAGCGGTGAAATGCGTAGATATCGGGAGGAACACCAGTGGCGAAGGCGGCTTTCTGGCCTACCACCTGAC…
OTU00156	46	2	115	128	69	110	105	134	178	132	22	38	43	33	Bacteria; Actinobacteria; Thermoleophilia; Gaiellales; uncultured; uncultured_ge	OTU00156: Gaiellales (O)	Other	TGGGGAATCTTGCGCAATGGGCGAAAGCCTGACGCAGCAACGCCGCGTGAGCGAAGAAGGCCTTCGGGTTGTAAAGCTCTGTCAGGGGGAAAGAAGGCACCTGGGTTAATAGCCCAAGGGCTGACGGTACCTCCAAAGGAAGCCACGGCTAACTACGTGCCAGCAGCCGCGGTAATACGTAGGTGGCGAGCGTTGTCCGGAATCATTGGGCGTAAAGAGCGCGTAGGTGGCTTGTCAGGTCCGATGTGAAAACCTGGGGCTTAACTCCAGGCCTGCATTGGAAACCGGCTTGCTAGAGTCTGGGAGAGGAGAGTGGAATTCCTGGTGTAGCGGTGAAATGCGTAGATATCAGGAGGAACACCGGTAGCGAAGGCGGCTCTCTGGAACAGTACTGACGCT…
OTU00157	896	30	7	15	8	27	10	33	48	48	3	9	12	4	Bacteria; Bacteroidetes; Bacteroidia; Bacteroidales; ML635J-40_aquatic_group; ML635J-40_aquatic_group_ge	OTU00157: ML635J-40 aquatic group (F)	Other	TAAGGAATATTGGGCAATGGGCGGGAGCCTGACCCAGCCATGCCGCGTGCAGGAAGACGGCCCTATGGGTTGTAAACTGCTTTTGTTTGGGACTAACAGCCGGGTCGTGACCCGGCCTGCAGGTACCGAATGAATAAGCATCGGCTAACTCCGTGCCAGCAGCCGCGGTAATACGGAGGATGCGAGCGTTATCCGGATTTATTGGGTTTAAAGGGTGCGTAGGCTGGTAATTAAGTCAGTGGTGAAATACTCCGGCTCAACCGGGGGGCTGCCGTTGATACTGGTTACCTTGAGTTTAGATGATGTGGGCGGAATGTGTCATGTAGCGGTGAAATGCATAGAGATGACACAGAACACCGATAGCGAAGGCAGCTCACAAAGCTATTACTGACGCTGATG…
OTU00158	59	322	68	41	21	68	57	10	13	100	120	70	62	131	Bacteria; Bacteroidetes; Bacteroidia; Bacteroidales; Tannerellaceae; Parabacteroides	OTU00158: Parabacteroides (G)	Other	TGAGGAATATTGGTCAATGGTCGAGAGACTGAACCAGCCAAGTCGCGTGAAGGAAGAAGGATCTATGGTTTGTAAACTTCTTTTGCAGGGGGGTAAAGTGAGTGACGAGTCATTCATTGCAAGTACCCTGCGAATAAGCATCGGCTAACTCCGTGCCAGCAGCCGCGGTAATACGGAGGATGCGAGCGTTATCCGGATTTATTGGGTTTAAAGGGTGCGTAGGTGGAGAGATAAGTCAGTGGTGAAATCCTGATGCTCAACGTTAGGATTGCCGTTGAAACTGTTTTTCTAGAGTGTGATTGAGGCAGGCGGAATGTGTGGTGTAGCGGTGAAATGCATAGATATCACGCAGAACTCCGATTGCGAAGGCAGCTTGCCAAGCCACAACTGACACTGAAG…
OTU00159	117	6	58	80	48	96	89	55	74	129	89	106	121	68	Bacteria; Bacteroidetes; Bacteroidia; Bacteroidales; Bacteroidetes_vadinHA17; Bacteroidetes_vadinHA17_ge	OTU00159: Bacteroidetes vadinHA17 (F)	Other	TGAGGAATATTGGTCAATGGGCGCAAGCCTGAACCAGCCATCCCGCGTGCAGGAAGACGGCCCTATGGGTTGTAAACTGCTTTTCCAGGGGGAGAATTTTTCTGTCGTGACAGGAATTGACGGTACCCTGGGAATAAGCATCGGCTAACTCCGTGCCAGCAGCCGCGGTAATACGGAGGATGCGAGCGTTATCCGGATTTATTGGGTTTAAAGGGTGCGTAGGCGGATTGATAAGTCAGTGGTGAAAACCTGCAGCTTAACTGTAGACTTGCCGTTGATACTGTCAGTCTTGAGTGTGGTCAAGGTAGGCGGAATGTGTAATGTAGCGGTGAAATGCTTAGATATTACACAGAACACCGATTGCGAAGGCAGCTTACTGGGCCATTACTGACGCTGATG…
OTU00160	178	16	12	61	26	49	12	129	314	125	13	40	116	43	Bacteria; Bacteria_unclassified; Bacteria_unclassified; Bacteria_unclassified; Bacteria_unclassified; Bacteria_unclassified	OTU00160: Bacteria (D)	Other	TGAGGAATTTTGCGCAATGGGCGAAAGCCTGACGCAGCAACGCCGCGTGAGCGATGAAGCTTTTTGGAGTGTAAAGCTCTGTCAGAGGGGAATAAAAGGGTGTTAACTAATAATTAGCATTCTTGACTGTACCTTCAGAGGAAGCCCCGGCTAACTCCGTGCCAGCAGCCGCGGTAATACGGAGGGGGCGAGCGTTGTTCGGAATTACTGGGCGTAAAGCGCGCGTAGGCGGCTTAGCAAGTCGGCTGTTTAATCCCTCGGCTTAACCGAGGTTCAGTGGTTGATACTACTAAGCTTGAGTACGGGAGAGGAAAGTGGAATTCCATGTGTAGCGGTGAAATGCGCAGATATATGGAGGAACACCTGTGGCGAAGGCGGCTTTCTGGACCGCTACTGACG…
OTU00161	7	1	23	77	19	107	1	109	87	120	86	151	196	142	Archaea; Euryarchaeota; Thermoplasmata; Marine_Benthic_Group_D_and_DHVEG-1; Marine_Benthic_Group_D_and_DHVEG-1_fa; Marine_Benthic_Group_D_and_DHVEG-1_ge	OTU00161: Marine Benthic Group D and DHVEG-1 (O)	Other	GCGCGAAAACTTCGCACTGTGCGAAAGCACGACGAGGGAATCCCAAGTGCTGGCTCGTAAGAGTCAGCTGTTTCTCTGTCTAAAAAACAGAGAGAGTAAGGGCTGGGTAAGACGGGTGCCAGCCGCCGCGGTAATACCTGCAGCCCAAGTGGTGGCCGCTATTATTGGGCCTAAAACGTCCGTAGCCGGTTCTATAAATGCCTGGGTAAATCGTACGGCTTAACCGTACGAATTCCGGGTAGACTGTTCAACTTGGGACCGGGAGAGGCTAGAGGTACTCCTGGGGTAGAGGTGAAATTCTGTAATCCTAGGGGGACCACCAGTGGCGAAGGCGTCTAGCTAGAACGGGTCTGACGGTGAGGGACGAAGCCCTGGGGAGCAAACGGG
OTU00162	309	30	70	121	60	73	91	68	111	77	9	30	41	32	Bacteria; Proteobacteria; Deltaproteobacteria; Desulfovibrionales; Desulfomicrobiaceae; Desulfomicrobium	OTU00162: Desulfomicrobium (G)	Sulfate-reducing bacteria	TGGGGAATATTGCGCAATGGGCGAAAGCCTGACGCAGCAACGCCGTGTGAGGGATGAAGGCTTTCGGGTCGTAAACCTCTGTCGGAAGGGAAGAACGGGCATTGGTCTAATAGGCCTTTGTTTTGACGGTACCTTTAGAGGAAGCACCGGCTAACTCCGTGCCAGCAGCCGCGGTAATACGGAGGGTGCAAGCGTTATTCGGAATTACTGGGCGTAAAGCGCACGTAGGCCGCTTTGTAAGTCAGGGGTGAAATCCCACGGCTCAACCGTGGAACTGCCCTTGAAACTGCAGAGCTTGAATCCTGGAGAGGGTGGCGGAATTCCTGGTGTAGGAGTGAAATCCGTAGATATCAGGAGGAACACCGGTGGCGAAGGCGGCCACCTGGACAGGCATTGACG…
OTU00163	3	24	8	36	9	52	47	67	67	97	209	229	120	146	Archaea; Euryarchaeota; Methanomicrobia; Methanosarcinales; Methanosaetaceae; Methanosaeta	OTU00163: Methanosaeta (G)	Methanogen	GCGCGAAAACTTTACAATGCTGGCAACAGCGATAAGGGAACCTCGAGTGCCAGGTTACAAATCTGGCTGTCGTTGTGTCTAAAAAACACGATATAGCAAGGGCCGGGCAAGACCGGTGCCAGCCGCCGCGGTAACACCGGCGGCTCGAGTGGTAACCGTTATTATTGGGTCTAAAGGGTCTGTAGCCGGCCGGATAAGTCTCTTGGGAAATCCGGCAGCTTAACTGTCGGGCTTTCAGGAGATACTGTTCGGCTCGAGGCCGGGAGAGGTGAGAGGTACTTCAGGGGTAGGGGTGAAATCTTGTAATCCTTGAAGGACCACCAGTGGCGAAGGCGTCTCACCAGAACGGACCTGACGGCAAGGGACGAAAGCTAGGGGCACGAACCGG
OTU00164	2	0	8	49	24	110	82	81	51	106	123	163	188	124	Archaea; Crenarchaeota; Verstraetearchaeia; Methanomethyliales; Methanomethyliaceae; Candidatus_Methanomethylicus	OTU00164: Candidatus Methanomethylicus (G)	Other	GCGCGAAACCTCTGCAATGCGCGAAAGCGCGACAGGGCAACCCCGAGTGCTAGGTGCTGAATCTAGCTTTTCCTTAGTGTAGTGAGCTAGGGGAATAAGCGGGGGGCAAGCCTGGTGTCAGCCGCCGCGGTAATACCAGCTCCGCGAGTAGTCGGGACGATTATTGGGCCTAAAGCGTTCGTAGCCGGTCTTACAAGTCTCTGGTTAAATTTCAAGGCTTAACCTTGAGCGTGCTGGAGATACTGTTAGACTAGGGGGCGGGAGAGGTTGAGGGTACTTCACGGGTAGGGGCGAAATCCTATAATCCGTGAAGGACCACCAGTGGCGAAGGCGCTCAACTGGAACGCGCCCGACGGTGAGGGACGAAAGCCAGGGGAGCAAAGGGG
OTU00165	33	2	91	114	98	92	107	101	145	109	36	52	70	42	Bacteria; Fibrobacteres; Chitinivibrionia; uncultured; uncultured_fa; uncultured_ge	OTU00165: Chitinivibrionia (C)	Other	TGAGGAATATTGCGCAATGGGCGAAAGCCTGACGCAGCAACGCCGCGTGAGGGATGAAGGTGCTCTGCATTGTAAACCTCTGTAGAGAGAGACGAACATCCGGCTCCGCCGGAATTGACGGTATCTCTAAAGTAAGCACCGGCTAACTCCGTGCCAGCAGCCGCGGTAATACGGAGGGTGCAAGCGTTGTCCGGATTCACTGGGTGTAAAGGGCGCGTAGGCGGGGGAGTATGTCGGAAGTGAAATCGTGCGGCTTAACCGTATCAATGGCTTCCGAAACTGCTCCTCTTGAGTGCGGGAGAGGCCGATGGAATTCCTGGTGTAGCGGTGGAATGCGTAGATATCAGGAAGAACACCGGTGGCGAAGGCGATCGGCTGGCCCGTAACTGACGCTGAGGC…
OTU00166	36	2	22	84	21	86	61	240	222	150	15	38	71	38	Bacteria; Acetothermia; Acetothermiia; Acetothermiia_or; Acetothermiia_fa; Acetothermiia_ge	OTU00166: Acetothermiia (C)	Other	TGGGGAATCTTGGGCAATGGGCGAAAGCCTGACCCAGCGACGCCGCGTGCGGGACGAAGCCCTTCGGGGTGTAAACCGCTTTTCTAGGGGAAGAATAAGGCGCGGAGGGAATGCCTCGCCGATGACGGTACCCTAGGAATAAGCCACGGCTAACTACGTGCCAGCAGCCGCGGTAAGACGTAGGTGGCGAGCGTTACCCGGATTCACTGGGCGTAAAGGGCGCGTAGGCGGTTTGGCAAGTCGTCTGTGAAAGCCCCCGGCTCAACTGGGGGAGGTCGGACGAAACTGCCAGGCTGGAGGACGGCAGAGGAAGGTGGAACGACCGGAGTAGCGGTGAAATGCGTAGATACCGGTCGGTATCCCGATGGCGAAGGCAACCTTCTGGGTCGTTCCTGACGC…
OTU00167	291	24	72	64	28	63	78	121	71	64	45	67	49	48	Bacteria; Synergistetes; Synergistia; Synergistales; Synergistaceae; JGI-0000079-D21	OTU00167: JGI-0000079-D21 (G)	Other	TGGGGAATATTGGGCAATGGGCGAAAGCCTGACCCAGCGACGCCGCGTGGGGGAAGAAGTCTCTCGGGATGTAAACCCTTGTTGTACGGGACGAAGGACGTGACGGTACCGTACGAGGAAGCCCCGGCAAACTACGTGCCAGCAGCCGCGGTAATACGTAGGGGGCGAGCGTTGTCCGGAATCACTGGGCGTAAAGCGCACGTAGGCGGGCTGTTAAGTCGGCCGTAAAAGGCACTGGCTCAACCGGTGTTTGTCGGTCGATACTGGCGGTCTGGAGTATGGGAGAGGGAACTGGAATTCCCGGTGTAGCGGTGAAATGCGTAGATATCGGGAGGAACACCAGTGGCGAAGGCGGGTTCCTGGCCCATTACTGACGCTGAGGTGCGAAAGCCGGGGGAG…
OTU00168	2	8	16	58	24	60	67	100	134	138	98	121	155	103	Archaea; Euryarchaeota; Methanobacteria; Methanobacteriales; Methanobacteriaceae; Methanobacterium	OTU00168: Methanobacterium (G)	Methanogen	GCGCGAAACCTCCGCAATGCGAGAAATCGCGACGGGGGGACCCCAAGTGCCACTCTTAACGGGGTGGCTTTTCTTAAGTGTAAAAAGCTTTTGGAATAAGGGCTGGGCAAGACCGGTGCCAGCCGCCGCGGTAACACCGGCAGCTCAAGTGGTGGCCGTTTTTATTGGGCCTAAAGCGTTCGTAGCCGGTCTGATAAGTCTCTGGTGAAATCCTACAGCTTAACTGTGGGAATTGCTGGAGATACTATCAGGCTTGAGGTCGGGAGAGGTTAGAGGTACTCCCAGGGTAGGGGTGAAATCCTATAATCCTGGGAGGACCACCTGTGGCGAAGGCGTCTAACTGGAACGAACCTGACGGTGAGTAACGAAAGCCAGGGGCGCGAACCGG
OTU00169	125	5	64	89	37	63	114	181	165	94	9	39	66	30	Bacteria; Chloroflexi; Anaerolineae; SBR1031; SBR1031_fa; SBR1031_ge	OTU00169: SBR1031 (O)	Other	TGAGGAATCTTGCCCAATGGGGGAAACCCTGAGGCAGCGACACCGCGTGCGGGATGAAGGCCTTCGGGTCGTAAACCGCTTTTCTGGGGGACGAGTAAGGACGGTACTCCAGGAATAAGTCCCGGCTAACTACGTGCCAGCAGCCGCGGTAAAACGTAGGGGGCGAGCGTTATCCGGAATCACTGGGCGTAAAGGGCGTCTAGGCGGCAGCCTAAGTCCCGTGTGAAAGCTCCCGGCTCAACTGGGAGAGGGCATGGGAGACTGGGCAGCTAGAGACTCGGAGGGGGGTGTGGAATTCCCGGTGGAGTGGTGGAATGCGTTGAGATCGGGAGGAACACCAGTAGCGAAGGCGGCACCCTGGCCGAGATCTGACGCTGAAGCGCGAGAGCGTGGGGAGCG…
OTU00170	12	0	117	162	117	25	51	187	295	49	6	19	25	14	Bacteria; Proteobacteria; Alphaproteobacteria; Rhizobiales; Beijerinckiaceae; Methylocystis	OTU00170: Methylocystis (G)	Other	TGGGGAATATTGGACAATGGGCGCAAGCCTGATCCAGCCATGCCGCGTGAGTGATGAAGGCCCTAGGGTTGTAAAGCTCTTTCGCCAGGGACGATAATGACGGTACCTGGATAAGAAGCCCCGGCTAACTTCGTGCCAGCAGCCGCGGTAATACGAAGGGGGCTAGCGTTGTTCGGAATCACTGGGCGTAAAGCGCACGTAGGCGGATCTTTAAGTCAGGGGTGAAATCCCGAGGCTCAACCTCGGAACTGCCTTTGATACTGGAGGTCTCGAGTCCGGGAGAGGTGAGTGGAACTGCGAGTGTAGAGGTGAAATTCGTAGATATTCGCAAGAACACCAGTGGCGAAGGCGGCTCACTGGCCCGGTACTGACGCTGAGGTGCGAAAGCGTGGGGAGCAA…
OTU00171	0	7	86	31	29	67	152	34	24	32	285	105	52	174	Bacteria; Spirochaetes; Spirochaetia; Spirochaetales; Spirochaetaceae; uncultured	OTU00171: Spirochaetaceae (F)	Other	CTAAGAATATTCCGCAATGGACGAAAGTCTGACGGAGCGACGCCGCGTGGATGACGAAGGCCGAAAGGTTGTAAAGTCCTTTTGCTGGGGAAGAATAAGCATGGGAGGGAATGCCCGTGCGATGACATGAACCGGCGAATAAGCCCCGGCTAACTACGTGCCAGCAGCCGCGGTAACACGTAGGGGGCGAGCGTTGTTCGGAATTACTGGGCGTAAAGGGCATGTAGGCGGCTTGGTAAGCCTGGCGTGAAAGTCACCGGCTCAACCGGTGGATTGCGTGGGGAACTGCTGAGCTTGAATCATGGAGAGGGAGCTAGAATTCCAGGTGTAGGGGTGAAATCTGTAGAGATCTGGAAGAATACCAGTGGCGAAGGCGAGCTCCTGGCCAATGATTGACGC…
OTU00172	111	6	49	107	30	73	53	74	197	108	41	61	109	56	Bacteria; Proteobacteria; Deltaproteobacteria; Desulfobacterales; Desulfobacteraceae; SEEP-SRB1	OTU00172: SEEP-SRB1 (G)	Other	TGAGGAATTTTGCGCAATGGGGGAAACCCTGACGCAGCAACGCCGCGTGAGTGATGAAGGCCTTCGGGTCGTAAAGCTCTGTCAAGTGGGAAGAACTTGGAAAATGTTAACACCATTTTTCACTGACGGTACCACTGAAGGAAGCACCGGCTAACTCCGTGCCAGCAGCCGCGGTAATACGGAGGGTGCAAGCGTTATTCGGAATTATTGGGCGTAAAGGGCGCGTAGGCGGTTTTTTAAGTCAGATGTGAAAGCCCGGGGCTTAACCCCGGAAGTGCATTTGAAACTAAAAAACTTGAGTATGGGAGAGGGAAGTGGAATTCCTGGTGTAGAGGTGAAATTCGTAGATATCAGGAGGAACACCGGTGGCGAAGGCGACTTCCTGGACCAATACTGACG…
OTU00173	2	3	1	2	2	1	9	0	3	6	363	310	152	210	Bacteria; Kiritimatiellaeota; Kiritimatiellae; WCHB1-41; WCHB1-41_fa; WCHB1-41_ge	OTU00173: WCHB1-41 (O)	Other	TCGAGGATCATTCGCAATGGGCGCAAGCCTGACGATGCGACGCTGCGTGGAGGATGAAGGCCTTCGGGTTGTAAACTCCTGTCATGGGGGGCGAGGGGAGCGCGGGGAACATCCGCGCGACTTGACGGTACCCCAAGAGGAAGCCACGGCTAACTCTGTGCCAGCAGCCGCGGTAATACAGAGGTGGCGAGCGTTGTTCGGATTTACTGGGCGTAAAGGGCGCGTAGGCGGCGCGGCGTGTCGGGTGTGAAATCCATGGGCCCAACCCATGAAGTGCGCCCGAAACTGCCGCGCTGGAGTGCGGGAGGGGGGATCGGAATGCAGGGTGTAGCGGTGAAATGCGTTGATATCCTGCAGAACACCGGTGGCGAAGGCGGATCCCTGGAACGCAACTGACGC…
OTU00174	20	3	160	126	62	165	150	65	49	219	14	4	7	8	Bacteria; Firmicutes; Clostridia; Clostridiales; Clostridiaceae_1; Clostridium_sensu_stricto_3	OTU00174: Clostridium sensu stricto 3 (G)	Exoelectrogenic bacteria	TGGGGAATATTGCACAATGGGGGAAACCCTGATGCAGCAACGCCGCGTGAGTGATGAAGGCCTTCGGGTTGTAAAGCTCTGTCTTCAGGGACGATAATGACGGTACCTGAGGAGGAAGCCACGGCTAACTACGTGCCAGCAGCCGCGGTAATACGTAGGTGGCAAGCGTTGTCCGGATTTACTGGGCGTAAAGGGAGCGTAGGCGGATATTTAAGTGGGATGTGAAATACCTGGGCTTAACTTGGGTGCTGCATTCCAAACTGGATATCTGGAGTGTTGGAGAGGAAAGTGGAATTCCTAGTGTAGCGGTGAAATGCGTAGAGATTAGGAAGAACACCAGTGGCGAAGGCGACTTTCTGGACAATAACTGACGCTGAGGCTCGAAAGCGTGGGGAGCAA…
OTU00175	3	53	135	79	84	239	161	37	60	142	14	19	10	10	Bacteria; Proteobacteria; Deltaproteobacteria; Desulfovibrionales; Desulfovibrionaceae; Desulfovibrio	OTU00175: Desulfovibrio (G)	Sulfate-reducing bacteria	TGGGGAATATTGCGCAATGGGGGAAACCCTGACGCAGCGACGCCGTGTGAGGGAAGAAGGCTTTCGGGTCGTAAACCTCTGTCAGAAAGGAAGAACCTCCCGGGACCGAATAGGCCTCGGGACTGACGGTACTTTCAAAGGAAGCACCGGCTAACTCCGTGCCAGCAGCCGCGGTAATACGGAGGGTGCAAGCGTTAATCGGAATCACTGGGCGTAAAGCGCGCGTAGGCCGCTTCTTAAGTCGGACGTGAAAGCCCTCGGCTCAACCGGGGAACTGCGTTCGATACTGGGAGGCTTGAGTCCTGGAGAGGGTGGCGGAATTCCGGGTGTAGGAGTGAAATCCGTAGATATCCGGAGGAACACCGGTGGCGAAGGCGGCCACCTGGACAGGTACTGACG…
OTU00176	185	13	8	11	11	16	27	4	7	8	127	155	229	243	Bacteria; Proteobacteria; Alphaproteobacteria; Rhodobacterales; Rhodobacteraceae; Rhodobacteraceae_unclassified	OTU00176: Rhodobacteraceae (F)	Other	TGGGGAATCTTAGACAATGGGGGAAACCCTGATCTAGCCATGCCGCGTGAGCGATGAAGGCCTTAGGGTTGTAAAGCTCTTTCAGCTGGGAAGATAATGACGGTACCAGCAGAAGAAGCCCCGGCTAACTCCGTGCCAGCAGCCGCGGTAATACGGAGGGGGCTAGCGTTGTTCGGAATTACTGGGCGTAAAGCGCACGTAGGCGGATTGAAAAGTTGGGGGTGAAATCCCGGGGCTCAACCTCGGAACTGCCTCCAAAACTATCAGTCTTGAGTTCGAGAGAGGTGAGTGGAATTCCGAGTGTAGAGGTGAAATTCGTAGATATTCGGAGGAACACCAGTGGCGAAGGCGGCTCACTGGCTCGATACTGACGCTGAGGTGCGAAAGCGTGGGGAGCAA…
OTU00177	0	2	3	1	0	6	9	2	1	5	284	290	188	252	Bacteria; Caldiserica; Caldisericia; Caldisericales; Caldisericaceae; Caldisericum	OTU00177: Caldisericum (G)	Other	TGGGGAATCATGGTCAATGGGCACAAGCCTGAACCTGCGACGCCGCGTGAGTGATGAAGGTCGTAAGATCGTAAAACTCTTTTCAGGGATCTTAAGGGGGATCTGTCAACAACAGATTTTCTTGACTCTCCCTGGAATAAGCCCCAGCCAACTACGTGCCAGCAGCTGCGGTAATACGTAGGGGGCGAGCGTTATTCGGAATTACTGGGTGTAAAGGGTATGTAGGCGGCCTCACACGTCGCGTGTAAAAGTCCAGAGCTTAACTCTGGGTTCGCACGCGATACCGTGATGGCTTGAGGGCTGGAGAGGTGAGCGGAATTCCCGGTGTAGTGGTAAAATACGTAGATATCGGGAGGAACACCAGCGGCGTAGGCGGCTCACTAGACAGTTTCTGACGCT…
OTU00178	0	5	55	23	79	59	125	20	30	51	282	67	90	157	Bacteria; Spirochaetes; Spirochaetia; Spirochaetales; Spirochaetaceae; uncultured	OTU00178: Spirochaetaceae (F)	Other	CTAAGAATATTCCGCAATGGACGAAAGTCTGACGGAGCGACGCCGCGTGGATGATGAAGGCCGAAAGGTTGTAAAGTCCTTTTGCTGGGGAAGAATAAGCGAGGGAGGGAATGCCCGCGTGATGACATGAACCGGCGAATAAGCCCCGGCTAACTACGTGCCAGCAGCCGCGGTAACACGTAGGGGGCAAGCGTTGTTCGGAATTACTGGGCGTAAAGGGCATGTAGGCGGCCTTGTAAGCTTGGCGTGAAAGTCCACGGCTTAACCGTGGGATTGCGTTGAGAACTGCGAGGCTTGAGTGACGGAGAGGGAGCTAGAATTCCTGGTGTAGGGGTGGAATCTGTAGAGATCAGGAAGAATACCAATGGCGAAGGCAAGCTCCTGGCCGATGACTGACGC…
OTU00179	62	5	54	77	46	72	136	171	181	96	20	40	38	37	Bacteria; Acidobacteria; Aminicenantia; Aminicenantales; Aminicenantales_fa; Aminicenantales_ge	OTU00179: Aminicenantales (O)	Other	CAGTGAGGAATTTTGCGCAATGGGGGAAACCCTGACGCAGCGACGCCGCGTGGAGGATGACGGCCTTCGGGTTGTAAACTCCTGTCAGAGGTGAAGAAGCCCCGCAAGGGGTTGACGGTAACTTCAGAGGAAGCCCCGGCTAACTACGTGCCAGCAGCCGCGGTAATACGTAGGGGGCGAGCGTTGCTCGGAATTACTGGGCGTAAAGGGTGTGCAGGTGGCTGAGCAAGTCAACGATGAAATCCCGAGGCTCAACTTCGGAATTGTCTTTGATACTGCTTGGCTTGAGGACAGTTGAGGAGGGCGGAATTCCCGGTGGAGCGGTGAAATGCGTAGATATCGGGAGGAACACCTGAGGCGAAGGCGGCTCTCTAAACTGCTCCTGACACTGAGACACGA…
OTU00180	0	1	340	523	4	14	41	19	4	84	0	0	0	0	Bacteria; Proteobacteria; Gammaproteobacteria; Xanthomonadales; Xanthomonadaceae; Stenotrophomonas	OTU00180: Stenotrophomonas (G)	Other	TGGGGAATATTGGACAATGGGCGCAAGCCTGATCCAGCCATACCGCGTGGGTGAAGAAGGCCTTCGGGTTGTAAAGCCCTTTTGTTGGGAAAGAAATCCAGCTGGCTAATACCCGGTTGGGATGACGGTACCCAAAGAATAAGCACCGGCTAACTTCGTGCCAGCAGCCGCGGTAATACGAAGGGTGCAAGCGTTACTCGGAATTACTGGGCGTAAAGCGTGCGTAGGTGGTCGTTTAAGTCCGTTGTGAAAGCCCTGGGCTCAACCTGGGAACTGCAGTGGATACTGGGCGACTAGAGTGTGGTAGAGGGTAGCGGAATTCCTGGTGTAGCAGTGAAATGCGTAGAGATCAGGAGGAACATCCATGGCGAAGGCAGCTACCTGGACCAACACTGACAC…
OTU00181	80	5	110	92	54	107	159	157	195	65	0	0	0	0	Bacteria; Chloroflexi; Anaerolineae; uncultured; uncultured_fa; uncultured_ge	OTU00181: Anaerolineae (C)	Other	TGAGGAATATTGAGCAATGGGCGAAAGCTTGACTCAGCAACGCCGCGTGGGCGATGAAGGCCTTCGGGTTGTAAAGCCCTTTTCCAGGGGACGAGAGAGGACTGTACCCTGGGAATAAGGTTCGGCTAACTACGTGCCAGCAGCCGCGGTAATACGTAGGAACCGAGCGTTATCCGGATTCACTGGGCGTAAAGCGCGTGCAGGCGGTTCTACAAGTCGGGTGTGAAAGCTCTTGGCTTAACTGAGAGAGGTCGCTCGATACTGTAGGGCTTGAGGTCGGGAGAGGGACGTGGAATTCCCGGTGTAGTGGTGGAATGCGTAGAGATCGGGAGGAACATCAGTGGCGAAGGCGACGTCCTGGCCCGCACCTGACGCTCAGACGCGAAAGCGTGGGTAGCG…
OTU00182	22	1	129	68	41	114	87	56	41	84	115	132	67	65	Bacteria; Chloroflexi; Anaerolineae; Anaerolineales; Anaerolineaceae; uncultured	OTU00182: Anaerolineaceae (F)	Other	TAGGGAATATTGCACAATGGGCGCAAGCCTGATGCAGCAACGCCGCGTGCGCGATGAAGGCCTTCGGGTCGTAAAGCGCTTTTCGGGGAGATGAGGAAGGACAGTATCCCCGGAATAAGTCTCGGCTAACTACGTGCCAGCAGCCGCGGTAAAACGTAGGAGGCAAGCGTTATCCGAATTTACTGGGCGTAAAGCGTGTGCAGGCGGTTCGGTAAGTTGGGTGTGAAATCTCCCGGCTCAACTGGGAGAGGTCGCTCAAGACTGCCGGACTGGAGGGCGGTAGAGGGAGGTGGAATTCCCGGTGTAGTGGTGAAATGCGTAGATATCGGGAGGAACACCTGTGGCGAAAGCGGCCTCCTGGACCGTACCTGACGCTGAGACACGAAAGCTAGGGGAGCG…
OTU00183	1	2	85	70	70	56	47	20	38	68	81	177	237	49	Bacteria; Epsilonbacteraeota; Campylobacteria; Campylobacterales; Thiovulaceae; Sulfuricurvum	OTU00183: Sulfuricurvum (G)	Other	TGAGGAATATTGCACAATGGAGGAAACTCTGATGCAGCAACGCCGCGTGGAGGATGACGCATTTCGGTGTGTAAACTCCTTTTAAGAGGGAAGATTATGACGGTACCTCTTGAATAAGCACCGGCTAACTCCGTGCCAGCAGCCGCGGTAATACGGAGGGTGCAAGCGTTACTCGGAATCACTGGGCGTAAAGGGTGCGTAGGCTGGCTTCTAAGTCAGATGTGAAATCCAATGGCTTAACCATTGAACTGCATTTGAAACTGGGAGCCTAGAGTTCAGAAGGGGCAGATGGAATTAGTGGTGTAGGGGTAAAATCCGTAGATATCACTAGGAATATCAAAAGCGAAGGCGATCTGCTGGGATGATACTGACGCTGAGGCACGAAAGCGTGGGGAGCAA…
OTU00184	397	49	33	46	11	58	27	75	112	104	7	12	51	18	Bacteria; Firmicutes; Clostridia; Clostridiales; Ruminococcaceae; Fastidiosipila	OTU00184: Fastidiosipila (G)	Other	TGGGGAATATTGGGCAATGGGGGAAACCCTGACCCAGCGACGCCGCGTGAAGGACGAAGGCTTTCGGGTTGTAAACTTCTTTAGGGAGGGACGAAAATGACGGTACCTCCAGAATAAGCCACGGCTAACTACGTGCCAGCAGCCGCGGTAATACGTAGGTGGCAAGCGTTATCCGGATTTACTGGGTGTAAAGGGCGCGCAGGCGGTTCTAAAAGTCAGATGTGAAAGATCAAGGCTTAACTTTGACAGGTCATCTGAAACTTTAGGACTTGAGTATCAGAGGGGAAAGTGGAATTCCTGGTGGAGCGGTAAAATGCGCAGAGATCAGGAGGAACACCGGTGGCGAAGGCGACTTTCTGGCTGACAACTGACGCTGAGGCGCGAAAGCGTGGGGAGCAA…
OTU00185	8	0	6	82	16	56	39	156	165	235	54	60	73	43	Archaea; Euryarchaeota; Methanobacteria; Methanobacteriales; Methanobacteriaceae; Methanobacterium	OTU00185: Methanobacterium (G)	Methanogen	GCGCGAAACCTCCGCAATGCGAGCAATCGCGACGGGGGGACCCCAAGTGCTACTCTTAACGGGGTAGCTTTTCTAAAGTGTAAAAAGCTTCAGGAATAAGGGCTGGGCAAGACCGGTGCCAGCCGCCGCGGTAACACCGGCAGCTCAAGTGGTGGCCGCTTTTATTGGGCCTAAAGCGTTCGTAGCCGGCCTGATAAGTCTCTGGTGAAATCCCGCAGCTTAACTGTGGGAATTGCTGGAGATACTATCAGGCTTGAGGCCGGGAGAGGCTGGAGGAACTCCCAGGGTAGGGGTGAAATCCTATAATCCTGGGAGGACCACCTGTGGCGAAGGCGTCCAGCTGGAACGGACCTGACGGTGAGTAACGAAAGCCAGGGGCGCGAACCGG
OTU00186	19	1	91	93	61	68	123	143	113	94	38	56	46	32	Bacteria; Firmicutes; Clostridia; DTU014; DTU014_fa; DTU014_ge	OTU00186: DTU014 (O)	Other	TGAGGGATTTTCGGCAATGGGCGAAAGCCTGACCGAGCGACGCCGCGTGAGCGAAGAAGGCCTTCGGGTCGTAAAGCTCTGTCTAGGGGGAAGAGGAAGGACGGTACCCCTGGAGGAAGCCACGGCTAACTACGTGCCAGCAGCCGCGGTAATACGTAGGTGGCGAGCGTTGTCCGGAATTACTGGGCGTAAAGGGCGCGCAGGCGGTCTGTTAAGTCCGGGGTGAAATCCTTCGGCTCAACTGGAGGGGGACCTTGGATACTGGCAGGCTGGAGTGCGGGAGAGGGAAGCGGAATTCCACGTGTAACGGTGAAATGTATAGATATGTGGAGGAACACCGGTGGCGAAGGCGGCTTCCTGGACCGTAACTGACGCTGAGGCGCGAAAGCTGGGGGAGCG…
OTU00187	69	1	88	53	39	70	48	33	36	94	156	121	83	81	Bacteria; Bacteroidetes; Bacteroidia; Bacteroidales; Bacteroidetes_vadinHA17; Bacteroidetes_vadinHA17_ge	OTU00187: Bacteroidetes vadinHA17 (F)	Other	TGAGGAATATTGGTCAATGGGCGCAAGCCTGAACCAGCCATCCCGCGTGAAGGAAGAAGGCGCTATGCGTTGTAAACTTCTTTTCCAGGGGGAGAATTTTTCCGTCGTGACGGGAATTGACGGTACTCTGGGAATAAGCATCGGCTAACTCCGTGCCAGCAGCCGCGGTAATACGGAGGATGCGAGCGTTATCCGGATTTATTGGGTTTAAAGGGTGCGTAGGCGGATTGATAAGTCAGTGGTGAAAGGCTGCAGCTTAACTGTAGACTTGCCGTTGATACTGTCAGTCTTGAGTATGGTCAAGGCAGGCGGAATGTGTAATGTAGCGGTGAAATGCTTAGATATTACACAGAACACCGATTGCGAAGGCAGCTTGCTGGGCCATCACTGACGCTCATG…
OTU00188	13	1	95	93	101	75	145	99	139	83	18	20	58	25	Bacteria; Spirochaetes; Spirochaetia; Spirochaetales; Spirochaetaceae; Sediminispirochaeta	OTU00188: Sediminispirochaeta (G)	Other	CTAAGAATCTTCCGCAATGGGGGGAACCCTGACGGAGCGACGCCGCGTGGACGAAGAAGGCCGGAAGGTTGTAAAGTCCTTTTCCTGGGGGAGAATAAAGAGCGGAGGGAATGCCGTTTTGATGACGTGAACCAGGGAATAAGCCCCGGCTAATTACGTGCCAGCAGCCGCGGTAACACGTAAGGGGCGAGCGTTGTTCGGATTTATTGGGCGTAAAGGGCGTGTAGGCGGTAAGGTATGTCTGGTGTGAAATATCCCGGCTCAACCGGGGGAGCGCGCTGGAAACTGTCTTACTTGAGTGGTGGAGGGGGAGCTGGAATTCCTGGTGTAGGGGTGAAATCTGTAGATATCAGGAAGAACACCGGAGGCGAAGGCGAGCTCCTGGCCATTTACTGACGC…
OTU00189	0	0	8	34	0	14	516	384	0	7	0	0	0	0	Bacteria; Proteobacteria; Gammaproteobacteria; Pseudomonadales; Moraxellaceae; Acinetobacter	OTU00189: Acinetobacter (G)	Sulfate-reducing bacteria	TGGGGAATATTGGACAATGGGGGGAACCCTGATCCAGCCATGCCGCGTGTGTGAAGAAGGCCTTTTGGTTGTAAAGCACTTTAAGCGAGGAGGAGGCTACCGAGATTAATACTCTTGGATAGTGGACGTTACTCGCAGAATAAGCACCGGCTAACTCTGTGCCAGCAGCCGCGGTAATACAGAGGGTGCAAGCGTTAATCGGATTTACTGGGCGTAAAGCGCGCGTAGGTGGCCAATTAAGTCAAATGTGAAATCCCCGAGCTTAACTTGGGAATTGCATTCGATACTGGTTGGCTAGAGTATGGGAGAGGATGGTAGAATTCCAGGTGTAGCGGTGAAATGCGTAGAGATCTGGAGGAATACCGATGGCGAAGGCAGCCATCTGGCCTAATACTGACA…
OTU00190	1	0	10	61	18	72	1	90	101	84	41	113	253	118	Archaea; Euryarchaeota; Thermoplasmata; Marine_Benthic_Group_D_and_DHVEG-1; Marine_Benthic_Group_D_and_DHVEG-1_fa; Marine_Benthic_Group_D_and_DHVEG-1_ge	OTU00190: Marine Benthic Group D and DHVEG-1 (O)	Other	GCGCGAAAACTTCGCACTGTGCGAAAGCACGACGAGGGGATCCCAAGTGCTAGCACGTAAGTGTTAGCTGTTTTTCTGTCTAAAAAACAGAGAGAGTAAGGGCTGGGTAAGACGGGTGCCAGCCGCCGCGGTAATACCTGCAGCCCAAGTGGTGGCCACTATTATTGGGCCTAAAACGTCCGTAGCCGGTTTTGTAAATGCCTGGGTAAATTGTATAGCTTAACTATACGAATTCCGGGTAGACTGCAAGACTTGAGACTGGGAGAAGCTAGAGGTACTCCGGGGGTAGAGGTGAAATTCTGTAATCCTCGGGGGACCACCGGTGGCGAAGGCGTCTAGCTAGAACAGGTCTGACGGTGAGGGACGAAGCCCTGGGGCGCAAACGGG
OTU00191	0	0	875	25	0	8	12	17	0	18	0	0	0	0	Bacteria; Proteobacteria; Gammaproteobacteria; Pseudomonadales; Pseudomonadaceae; Pseudomonas	OTU00191: Pseudomonas (G)	Sulfide-oxidizing bacteria	TGGGGAATATTGGACAATGGGCGAAAGCCTGATCCAGCCATGCCGCGTGTGTGAAGAAGGTCTTCGGATTGTAAAGCACTTTAAGTTGGGAGGAAGGGCAGTAAGTTAATACCTTGCTGTTTTGACGTTACCGACAGAATAAGCACCGGCTAACTTCGTGCCAGCAGCCGCGGTAATACGAAGGGTGCAAGCGTTAATCGGAATTACTGGGCGTAAAGCGCGCGTAGGTGGTTTGTTAAGTTGGAAGTGAAAGCCCCGGGCTCAACCTGGGAACTGCTTTCAAAACTGGCAAGCTAGAGTATGGCAGAGGGTGGTGGAATTTCCTGTGTAGCGGTGAAATGCGTAGATATAGGAAGGAACACCAGTGGCGAAGGCGACCACCTGGGCTAATACTGACAC…
OTU00192	37	2	137	78	47	100	123	98	66	86	26	56	64	29	Bacteria; Proteobacteria; Deltaproteobacteria; Deltaproteobacteria_Incertae_Sedis; Syntrophorhabdaceae; Syntrophorhabdus	OTU00192: Syntrophorhabdus (G)	Other	TGGGGAATATTGGGCAATGGGCGCAAGCCTGACCCAGCGACGCCGCGTGGGCGATGAAGGCCTTCGGGTTGTAAAGCCCTGTCATGCGGAAAGAACGACCCTGTGACGCATACTCACAGGGAGTGACGGTACCGCAGGAGGAAGCACCGGCTAACTCCGTGCCAGCAGCCGCGGTAATACGGAGGGTGCAAGCGTTGTTCGGAATTATTGGGCGTAAAGGGCGCGTAGGCGGTAATGTAAGTCAGATGTGAAATACTCCGGCTCAACCAGAGAACAGCATCTGAAACTGCATAACTAGAGTACAGAAGAGGGAAACGGAATTCCCGGTGTAGAGGTGAAATTCGTAGATATCGGGAGGAACACCAGTGGCGAAGGCGGTTTCCTGGTCTGATACTGACG…
OTU00193	50	0	72	92	49	69	91	108	153	113	28	38	61	24	Bacteria; Zixibacteria; Zixibacteria_cl; Zixibacteria_or; Zixibacteria_fa; Zixibacteria_ge	OTU00193: Zixibacteria (P)	Other	TAGGGAATATTGCGCAATGGACGCAAGTCTGACGCAGCAACGCCGCGTGGGTGATGACGCTTCTTGGAGTGTAAAACCCTGTCAGTGGGGAAGAAACGTACCGGTAGTAACTGACCGGTACTTGACGGTACCTACAGAGGAAGTCCCGGCTAACTCCGTGCCAGCAGCCGCGGTAATACGGGGGGGACTAGCGTTGTTCGGATTTACTGGGCGTAAAGGGCGCGTAGGCGGACTTTCAAGTCGGGTGTGAAAACCTTGAGCTCAACTCAGGGCTTGCATTCGATACTGTTGGTCTTGAGTACAGGAGAGGAAAGTGGAATTCCAGGTGTAGCGGTGAAATGCGTAGATATCTGGAAGAACACCAGTAGCGAAGGCGGCTTTCTGGACTGATACTGACGC…
OTU00194	307	8	33	67	6	34	1	85	79	48	44	83	72	56	Bacteria; Chloroflexi; Anaerolineae; Anaerolineales; Anaerolineaceae; uncultured	OTU00194: Anaerolineaceae (F)	Other	TAGGGAATATTAGTAATGGGCGAAAGCCTGAACTAGCAACGCCGCGTGTGCGAAGAAGGCCTTCGGGTTGTAAAGCACTTTTTGAGAGGATGAGGAAGGACGGTACTCTCAGAATAAGTCTCGGCTAACTACGTGCCAGCAGCCGCGGTAACACGTAGGAGGCGAACGTTATCCGGATTTACTGGGCGTAAAGCGCGTGTAGGTGGTTTGGTAAGTAGGGCGTGAAAGCTCCTGGCTCAACTGGGAGAGGCCGTTCTAAACTGCCGAACTAGAGGATGGTAGAGGGAGGTGGAATTCCGGGTGTAGCGGTGGAATGCGCAGATATCCGGAGGAACACCAGTGGCGAAAGCGGCCTCCTGGACCATTCCTGACACTCAGACGCGAAAGCTAGGGTAGCAA…
OTU00195	24	1	68	72	56	59	78	139	159	115	27	51	45	28	Bacteria; Zixibacteria; Zixibacteria_cl; Zixibacteria_or; Zixibacteria_fa; Zixibacteria_ge	OTU00195: Zixibacteria (P)	Other	TAGGGAATATTGCGCAATGGACGAAAGTCTGACGCAGCAACGCCGCGTGGGTGATGAAGCTTCTTGGAGTGTAAAACCCTGTCAGTGGGGAAGAAACGTGCGGAGAGTCACTGCTCCGTGCCTGACGGTACCCACAGAGGAAGTCCCGGCTAACTCCGTGCCAGCAGCCGCGGTAATACGGGGGGGACAAGCGTTGTTCGGATTCACTGGGCGTAAAGGGCGCGTAGGCGGGCTTTCAAGTCGGGTGTGAAACCTGCCGGCTTAACCGGCAGCCTGCATCCGATACTGTAGGTCTTGAGTACGGAAGAGGAGAGCGGAATTCCAGGTGTAGCGGTGAAATGCGTAGATATCTGGAAGAACACCAGTAGCGAAGGCGGCTCTCTGGTCCGATACTGACGC…
OTU00196	7	0	162	54	57	140	182	82	61	69	37	25	24	19	Bacteria; Proteobacteria; Deltaproteobacteria; Desulfovibrionales; Desulfovibrionaceae; Desulfovibrio	OTU00196: Desulfovibrio (G)	Sulfate-reducing bacteria	TGGGGAATATTGCGCAATGGGGGAAACCCTGACGCAGCGACGCCGCGTGTGGGAAGAAGGCCTTCGGGTCGTAAACCACTGTCAGGAGGGAAGAAACGCATGGGTTCGAATAGGGCCTGTGCCTGACGGTACCTCCGGAGGAAGCACCGGCTAACTCCGTGCCAGCAGCCGCGGTAATACGGAGGGTGCGAGCGTTAATCGGAATCACTGGGCGTAAAGCGCACGTAGGCGGTTTTGCAAGTCAGACGTGAAATCCCTTGGCTCAACCGAGGAATTGCGTTTGAAACTGCAGGACTGGAGTACTGGAGAGGGTGGCGGAATTCCCGGTGTAGGAGTGAAATCCGTAGATATCGGGAGGAACACCAGTGGCGAAGGCGGCCACCTGGACAGATACTGACG…
OTU00197	38	0	46	60	92	59	45	112	144	109	22	66	92	32	Bacteria; Chloroflexi; Anaerolineae; SBR1031; SBR1031_fa; SBR1031_ge	OTU00197: SBR1031 (O)	Other	CAGGGAATATTGCACAATGGACGGAAGTCTGATGCAGCGACGCCGCGTGGATGAAGAAGGCCTTCGGGTTGTAAAATCCTTTTCGGGGGGAAGAGCGAGGACGGTACCCCCGGAATAAGCGTCGGCTAACTACGTGCCAGCAGCCGCGGTAATACGTAGGACGCGAGCGTTATCCGGATTTACTGGGCGTAAAGCGTCTGTAGGCGGAGGCGTAAGTTGGGTGTGAAAGCTCCGGGCTTAACCCGGAGAGGCCATTCAATACTGCGCGACTAGAGGGCGTGAGAGGGGAGCGGAATTTCCGGTGTAGCGGTAAAATGCGCAGATATCGGGAGGAACACCAGTGGCGCAGGCGGCTCCCTGGTACGCACCTGACGCTGAGAGACGAAAGCTAGGGGAGCG…
OTU00198	1	0	64	38	51	22	17	172	450	18	6	16	52	10	Bacteria; Proteobacteria; Gammaproteobacteria; Betaproteobacteriales; Rhodocyclaceae; uncultured	OTU00198: Rhodocyclaceae (F)	Other	TGGGGAATTTTGGACAATGGGGGCAACCCTGATCCAGCCATTCCGCGTGAGTGAAGAAGGCCTTCGGGTTGTAAAGCTCTTTCGGCAGGAACGAAACGGCGGGCTCTAACATAGCCTGTCAATGACGGTACCTGAAGAAGAAGCACCGGCTAACTACGTGCCAGCAGCCGCGGTAATACGTAGGGTGCGAGCGTTAATCGGAATTACTGGGCGTAAAGCGTGCGCAGGCGGCTTTGTAAGACAGGTGTGAAATCCCCGGGCTTAACCTGGGAACTGCGCTTGTGACTGCAAGGCTCGAGTGTGGCAGAGGGGGGTGGAATTCCACGTGTAGCAGTGAAATGCGTAGAGATGTGGAGGAACACCGATGGCGAAGGCAGCCCCCTGGGTCAACACTGACGC…
OTU00199	82	6	75	73	42	68	50	32	57	100	45	90	123	69	Bacteria; Bacteroidetes; Ignavibacteria; SJA-28; SJA-28_fa; SJA-28_ge	OTU00199: SJA-28 (O)	Other	TAAGGAATATTGCTCAATGGCCGAAAGGCTGAAGCAGCAACGCCGCGTGGAGGAAGAATGGCTTTTGCTTGTAAACTCCTGTATGAGGGGAAAAAATCTCGCCTTTGGCGAGGATGATGGTACCCTCGGAGTAAGCCCCGGCTAACTACGTGCCAGCAGCCGCGGTAATACGTAGGGGGCAAGCGTTGTCCGGATTTATTGGGTGTAAAGGGTGCTCAGGCGGATTTGTAAGTCAGAGGTGAAATCTCCCGGCTCAACCGGGAAACTGCCTTTGATACTGCAAGCCTTGAGTTTGGAAGAGGATGATGGAATATCTGGTGTAGCAGTGAAATGCGTAGATATCAGATAGAACACCAATGGCGAAGGCAGTCATCTGGTCCATAACTGACGCTAAAGCAC…
OTU00200	0	0	1	0	0	0	0	0	2	0	364	269	77	191	Bacteria; Proteobacteria; Alphaproteobacteria; Rhodospirillales; Rhodospirillales_unclassified; Rhodospirillales_unclassified	OTU00200: Rhodospirillales (O)	Other	TGGGGAATATTGGACAATGGGGGCAACCCTGATCCAGCCATGCCGCGTGAATGATGAAGGCCTTCGGGTTGTAAAGTTCTTTTGGTAGGGACGATGATGACGGTACCTACAGAATAAGCTCCGGCTAACTTCGTGCCAGCAGCCGCGGTAATACGAAGGGAGCTAGCGTTGTTCGGAATTACTGGGCGTAAAGGGCGCGTAGGCGGTTCGGTAAGTCAGATGTGAAAGCCCTGGGCTCAACCCAGGAACTGCGTTTGATACTGCCGTACTTGAATTCAGGAGAGGTGAGTGGAATTCCCAGTGTAGAGGTGAAATTCGTAGAGATTGGGAAGAACATCCGTGGCGAAGGCGGCTCACTGGACTGACATTGACGCTGAGGCGCGAAAGCGTGGGGAGCAA…
OTU00201	0	0	150	109	73	89	100	67	41	161	31	30	23	23	Bacteria; Firmicutes; Clostridia; Clostridiales; Ruminococcaceae; Ruminococcaceae_unclassified	OTU00201: Ruminococcaceae (F)	Other	TGGGGAATATTGCGCAATGGAGGAAACTCTGACGCAGCAACGCCGCGTGAAGGAAGAAGGCCTTCGGGTTGTAAACTTCTGTCTTTGGGGAAGATAATGACGGTACCCAAGGAGGAAGCCACGGCTAACTACGTGCCAGCAGCCGCGGTAATACGTAGGTGGCAAGCGTTGTCCGGAATTACTGGGTGTAAAGGGTGCGTAGGCGGGTTTCAAAGTCAGGTGTGAAAAACCACGGCTCAACTGTGGTCCTGCACTTGAAACTTGAGATCTTGAGTGAGGTAGAGGTAAGCGGAATTCCAAGTGTAGCGGTGAAATGCGTAGATATTTGGAGGAACACCAGTGGCGAAGGCGGCTTACTGGGCCTTAACTGACGCTGAAGCACGAAAGCATGGGGAGCAA…
OTU00202	2	0	69	57	52	67	102	36	88	70	134	125	48	35	Bacteria; Proteobacteria; Deltaproteobacteria; Desulfuromonadales; Geobacteraceae; Geobacter	OTU00202: Geobacter (G)	Other	TGGGGAATTTTGCGCAATGGGGGAAACCCTGACGCAGCAACGCCGCGTGAGTGATGAAGGCTTTCGGGTCGTAAAGCTCTGTCTAGAGGGAAGAAATGATATTCGGTTAATACCCGGATTTCTTGACGGTACCTCTGAAGGAAGCACCGGCTAACTCCGTGCCAGCAGCCGCGGTAATACGGAGGGTGCAAGCGTTGTTCGGATTTATTGGGCGTAAAGCGCGTGTAGGCGGTTTGTTAAGTCTGATGTGAAAGCCCCGGGCTCAACCTGGGAAGTGCATTGGAAACTGGCAGACTTGAATACGGGAGAGGGTAGTGGAATTCCTAGTGTAGGAGTGAAATCCGTAGATATTAGGAGGAACACCGGTGGCGAAGGCGGCTACCTGGACCGATATTGACG…
OTU00203	0	0	122	101	113	59	110	158	129	41	1	17	26	8	Bacteria; Proteobacteria; Gammaproteobacteria; Betaproteobacteriales; Methylophilaceae; Methylophilaceae_unclassified	OTU00203: Methylophilaceae (F)	Other	TGGGGAATTTTGGACAATGGGCGCAAGCCTGATCCAGCCATGCCGCGTGAGTGAAGAAGGCCTTCGGGTTGTAAAGCTCTTTCGCAAGGAAAGAAAACTTAGCTACTAATACTAGCTGAGGATGACGGTACCTTGATAAGAAGCACCGGCTAACTACGTGCCAGCAGCCGCGGTAATACGTAGGGTGCGAGCGTTAATCGGAATTACTGGGCGTAAAGCGTGCGCAGGCGGTTCGATAAGTCTGATGTGAAATCCCCGGGCTCAACCTGGGAACTGCGTTGGAAACTGTCGAGCTAGAGTGTAGAAGAGGGGGGTAGAATTCCACGTGTAGCAGTGAAATGCGTAGAGATGTGGAGGAATACCGATGGCGAAGGCAGCCCCCTGGGCTAACACTGACGC…
OTU00204	5	0	55	38	20	31	77	11	18	41	147	202	111	128	Bacteria; Firmicutes; Clostridia; Clostridiales; Syntrophomonadaceae; Syntrophomonas	OTU00204: Syntrophomonas (G)	Exoelectrogenic bacteria	TGGGGAATATTGCGCAATGGGGGAAACCCTGACGCAGCGACGCCGCGTGAGCGAAGAAGGCCTTAGGGTTGTAAAGCTCTGTTTTAGGGGACGAATGTTACGGGGAGTAATATGCCCTGTAAATGACGGTACCCTAAGAGGAAGCCCCGGCTAACTACGTGCCAGCAGCCGCGGTAAGACGTAGGGGGCGAGCGTTGTCCGGAATTACTGGGCGTAAAGAGCACGTAGGCGGGAACTTAAGTCAGGTGTGAAAGACCGAGGCTCAACCTCGGGTATGCACTTGAAACTGGGTTTCTTGAGGGCAGGAGAGGAAAGCAGAATTCCTGGTGTAGCGGTGAAATGCGTAGAAATCAGGAGGAATACCAGTGGCGAAGGCGGCTTTCTGGACTGACCCTGACG…
OTU00205	233	36	44	49	22	67	37	60	40	93	21	38	89	42	Bacteria; Firmicutes; Erysipelotrichia; Erysipelotrichales; Erysipelotrichaceae; Turicibacter	OTU00205: Turicibacter (G)	Other	TAGGGAATCTTCGGCAATGGGCGAAAGCCTGACCGAGCAACGCCGCGTGAATGATGAAGGCCTTCGGGTTGTAAAATTCTGTTATAAGGGAAGAACGACTTTAGTAGGAAATGGCTAGAGTGTGACGGTACCTTATGAGAAAGCCACGGCTAACTACGTGCCAGCAGCCGCGGTAATACGTAGGTGGCGAGCGTTATCCGGAATTATTGGGCGTAAAGAGCGCGCAGGTGGTTGATTAAGTCTGATGTGAAAGCCCACGGCTTAACCGTGGAGGGTCATTGGAAACTGGTCAACTTGAGTGCAGAAGAGGGAAGTGGAATTCCATGTGTAGCGGTGAAATGCGTAGAGATATGGAGGAACACCAGTGGCGAAGGCGGCTTCCTGGTCTGTAACTGACAC…
OTU00206	37	2	26	48	27	55	39	163	203	117	5	25	73	36	Bacteria; Firmicutes; Clostridia; Clostridiales; TSAC18; TSAC18_ge	OTU00206: TSAC18 (F)	Other	CAAGGAATTTTGGGCAATGGGGGCAACCCTGACCCAGCGACGCCGCGTGAGCGAAGAAGGCCTTCGGGTCGTAAAGCTCTGTCTTTGGGGACGAATGGGACGGTACCCAAAGAGGAAGCCCCGGCTAACTACGTGCCAGCAGCCGCGGTAATACGTAGGGGGCGAGCGTTGTCCGGAATCATTGGGCGTAAAGGGCGTGTAGGCGGCTTTGAAAGTCGGGTGTGAAAAACCGAGGCTCAACCTTGGGATTGCATCCGAAACTTCAGGGCTTGAGGTCAGAAGAGGAGAGCGGAATTCCCGGTGTAGCGGTGAAATGCGTAGATATCGGGAGGAACACCAGTGGCGAAGGCGGCTCTCTGGTCTGCACCTGACGCTGAGACGCGAAAGCTAGGGGAGCAA…
OTU00207	7	0	245	79	54	95	116	72	41	55	19	29	24	16	Bacteria; Latescibacteria; Latescibacteria_cl; Latescibacteria_or; Latescibacteria_fa; Latescibacteria_ge	OTU00207: Latescibacteria (P)	Other	TCGAGAAGCTTCGGCAATGGGCGAAAGCCTGACCGAGCGACGCCGCGTGAGCGATGAAGGCCCTAGTGGTCGTAAAGCTCTGTCAGATTGGGAACAAATCCCGGGGGCGAACAACCCCCGGTGCTGAGGGTACCGTCAGAGGAAGCACCGGCTAACTCCGTGCCAGCAGCCGCGGTAATACGGAGGGTGCGAGCGTTGTTCGGATTCACTGGGTATAAAGAGTTCGTAGGCGGCCCCGTAAGTCAGAGGTGAAAGCTGTCGGCTCAACCGACAAATTGCCTTTGAAACTGCAGGGCTTGAGTCCGGGAGAGGAAGGTGGAATTCCTGGTGTAGCGGTGAAATGCGTAAATATCAGGAGGAACACCGGTGGCGAAGGCGGCCTTCTGGCCCGGCACTGAC…
OTU00208	89	6	45	79	71	55	52	74	171	95	16	34	40	19	Bacteria; Proteobacteria; Deltaproteobacteria; Syntrophobacterales; Syntrophaceae; uncultured	OTU00208: Syntrophaceae (F)	Other	TGAGGAATTTTGCGCAATGGGGGGAACCCTGACGCAGCAACGCCGCGTGAGTGAAGAAGGCCTTCGGGTTGTAAAGCTCTGTCAGAGCTGAAGAAACTACTTCGGGTAAATAGCCCGTGGTACTGACGGTAAGCTCAGAGGAAGCACCGGCTAACTCCGTGCCAGCAGCCGCGGTAATACGGAGGGTGCAAGCGTTGTTCGGATTTATTGGGCGTAAAGAGTGTGTAGGCGGTTTTGCAAGTCAGGTGTGAAATCCCGGGGCTTAACCCCGGAACTGCGCCTGAAACTGCAGGACTTGAGTACGGGAGAGGTAGGTGGAATTCCTGGTGTAGAGGTGAAATTCGTAGATATCAGGAGGAACACCCGTGGCGAAAGCGACCTACTGGACCGATACTGACG…
OTU00209	0	0	100	118	203	108	57	54	39	40	14	33	47	27	Bacteria; Proteobacteria; Deltaproteobacteria; Desulfobacterales; Desulfobulbaceae; Desulfobulbus	OTU00209: Desulfobulbus (G)	Sulfate-reducing bacteria	TGAGGAATATTGCGCAATGGGGGCAACCCTGACGCAGCGACGCCGCGTGAGTGAGGAAGGCCTTCGGGTCGTAAAGCTCTGTCAAAGGGAAAGAAGTGCATGGTGGCTAATACCTGCCATGTTTGACGGTACCCTTAAAGGAAGCACCGGCTAACTCCGTGCCAGCAGCCGCGGTAATACGGAGGGTGCAAGCGTTGTTCGGAATCACTGGGCGTAAAGGGCGCGTAGGCGGTTTGATAAGTCAGATGTGAAAGCCCACGGCTTAACTGTGGAAGTGCATTTGAAACTGTCAGACTTGAGTATCAGAGGGGAAAGTGGAATTCCCGGTGTAGAGGTGAAATTCGTAGATATCGGGAGGAATACCGGTGGCGAAGGCGACTTTCTGGCTGAATACTGACG…
OTU00210	0	0	85	73	65	85	74	37	57	120	49	57	85	47	Bacteria; Bacteroidetes; Bacteroidia; Sphingobacteriales; Lentimicrobiaceae; Lentimicrobiaceae_ge	OTU00210: Lentimicrobiaceae (F)	Other	TAAGGAATATTGGTCAATGGACGCAAGTCTGAACCAGCCATGCCGCGTGAAGGAAGACGGCCCTACGGGTTGTAAACTTCTTTTGTACGGGAAAAAACCACCGGTCGTGAATCGGTGCTGATGGTACCGTAAGAATAAGCATCGGCTAACTCCGTGCCAGCAGCCGCGGTAATACGGAGGATGCAAGCGTTATCCGGATTCATTGGGTTTAAAGGGTGCGCAGGCGGAATGATAAGTCAGTGGTGAAATCCTACGGCTCAACTGTAGAACTGCCATTGATACTGTTGTTCTTGAGTACACTTGGAGTGGGCGGAATGTGTCATGTAGCGGTGAAATGCTTAGATATGACACAGAACACCGATCGCGAAGGCAGCTCACTAAGTTGTAACTGACGCTCAG…
OTU00211	0	0	9	32	1	16	748	10	0	17	0	0	0	0	Bacteria; Proteobacteria; Alphaproteobacteria; Rhodobacterales; Rhodobacteraceae; Paracoccus	OTU00211: Paracoccus (G)	Sulfide-oxidizing bacteria	TGGGGAATCTTAGACAATGGGGGCAACCCTGATCTAGCCATGCCGCGTGAGTGATGAAGGCCTTAGGGTTGTAAAGCTCTTTCAGCTGGGAAGATAATGACGGTACCAGCAGAAGAAGCCCCGGCTAACTCCGTGCCAGCAGCCGCGGTAATACGGAGGGGGCTAGCGTTGTTCGGAATTACTGGGCGTAAAGCGCACGTAGGCGGACCGGAAAGTCAGAGGTGAAATCCCAGGGCTCAACCTTGGAACTGCCTTTGAAACTATCGGTCTGGAGTTCGAGAGAGGTGAGTGGAATTCCGAGTGTAGAGGTGAAATTCGTAGATATTCGGAGGAACACCAGTGGCGAAGGCGGCTCACTGGCTCGATACTGACGCTGAGGTGCGAAAGCGTGGGGAGCAA…
OTU00212	0	0	1	1	1	2	4	3	1	5	236	224	146	199	Bacteria; Caldiserica; Caldisericia; Caldisericales; Caldisericaceae; Caldisericum	OTU00212: Caldisericum (G)	Other	TGGGGAATCATGGTCAATGGGCACAAGCCTGAACCTGCGACGCCGCGTGAGTGATGAAGGTCGTAAGATCGTAAAACTCTTTTCAGGGATCTTAAGGGATATCCGTCAACAACGGATATTCTTGACTCTCCCTGGAATAAGCCCCAGCCAACTACGTGCCAGCAGCTGCGGTAATACGTAGGGGGCGAGCGTTATTCGGAATTACTGGGTGTAAAGGGTATGTAGGCGGCCTCACAAGTCGCATGTAAAAGTCCAGAGCTTAACTCTGGGTTCGCACGCGATACTGTGACGGCTTGAGGGCTGGAGAGGTGAGCGGAATTCCCGGTGTAGTGGTAAAATACGTAGATATCGGGAGGAACACCAGCGGCGTAGGCGGCTCACTAGACAGTTTCTGACGCT…
OTU00213	16	1	110	76	45	85	129	75	79	48	36	44	49	30	Bacteria; Bacteroidetes; Bacteroidia; Bacteroidales; Bacteroidetes_vadinHA17; Bacteroidetes_vadinHA17_ge	OTU00213: Bacteroidetes vadinHA17 (F)	Other	TGAGGAATATTGGTCAATGGGCGCAAGCCTGAACCAGCCATCCCGCGTGCAGGAAGAAGGCGCTATGCGTTGTAAACTGCTTTTCCAGGGGGCGAACGTTCCGTACGTGTACGGGAGTGACGGTACCTTGGGAATAAGCATCGGCTAACTCCGTGCCAGCAGCCGCGGTAATACGGAGGATGCGAGCGTTATCCGGATTTATTGGGTTTAAAGGGTGCGTAGGCGGATTAATAAGTCAGTGGTGAAATCCTGCAGCTTAACTGTGGCACTGCCGTTGATACTGTTAGTCTTGAGTATGGTCAAGGTAGGCGGAATGTGTAATGTAGCGGTGAAATGCTTAGATATTACACAGAACACCGATTGCGAAGGCAGCTTACTGGGCCGTTACTGACGCTGATG…
OTU00214	5	7	137	58	51	89	157	41	48	84	52	31	32	30	Bacteria; Firmicutes; Clostridia; Clostridiales; Christensenellaceae; Christensenellaceae_R-7_group	OTU00214: Christensenellaceae R-7 group (G)	Other	TGGGGAATATTGGGCAATGGGCGAAAGCCTGACCCAGCAACGCCGCGTGAAGGAAGAAGGTTTTCGGATTGTAAACTTCTGTCCTCAAGGACGAAGGAAGTGACGGTACTTGAGGAGGAAGCCCCGGCTAACTACGTGCCAGCAGCCGCGGTAATACGTAGGGGGCGAGCGTTGTCCGGAATGACTGGGCGTAAAGGGCGCGTAGACGGCTGTCTAAGTCTGGAGTGAAAGTCCTGTTTTCAAGATGGGAATTGCTTTGGAGACTGGATGGCTTGAGTGCGGAAGAGGTAAGTGGAATTCCCAGTGTAGCGGTGAAATGCGTAGAGATTGGGAGGAACACCAGTGGCGAAGGCGACTTACTGGGCCGTAACTGACGTTGATGCGCGAAAGCGTGGGGAG…
OTU00215	67	5	39	71	19	57	50	121	169	97	10	27	69	17	Bacteria; Acidobacteria; Subgroup_18; Subgroup_18_or; Subgroup_18_fa; Subgroup_18_ge	OTU00215: Subgroup 18 (C)	Other	TGGGGAATTTTGCGCAATGGGCGAAAGCCTGACGCAGCAACGCCGCGTGGAGGATGAAGGTCTTCGGATCGTAAACTCCTGTCAGCGGGGACGAATGCTTCGCAAGAAGTTTGACTGTACCCGCTGAGGAAGCCACGGCTAACTCCGTGCCAGCAGCCGCGGTAATACGGAGGTGGCAAGCGTTGTTCGGAATTACTGGGCGTAAAGGGCGCGTAGGCGGCTTGGCAAGTCAGATGTGAAAGCCCCGGGCTTAACTCGGGAATTGCATCTGAAACTGCTTTGCTTGAGTCCTGGATGGGATAGTGGAATTCCCAGTGTAGCGGTGAAATGCGTAGATATTGGGAGGAACACCTGCGGCGAAGGCGGCTATCTGGACAGTGACTGACGCTGAGGCGCGAA…
OTU00216	36	3	31	57	25	41	61	198	203	88	15	21	23	14	Bacteria; Acetothermia; Acetothermiia; Acetothermiia_or; Acetothermiia_fa; Acetothermiia_ge	OTU00216: Acetothermiia (C)	Other	TGGGGAATCTTGGGCAATGGGCGAAAGCCTGACCCAGCGACGCCGCGTGCGGGACGAAGCCCTTCGGGGTGTAAACCGCTTTTCCAGGGGAAGAATAAGGTGGGGAGGGAATGCCTCACCGATGACGGTACCCTGGGAATAAGCCACGGCTAACTACGTGCCAGCAGCCGCGGTAAGACGTAGGTGGCGAGCGTTACCCGGATTCACTGGGCGTAAAGGGCGCGTAGGCGGTTTGGCAAGTCGCCTGTGAAAGCCCCCGGCTCAACTGGGGGAGGTCGGGCGAAACTGTCAGGCTGGAGGACGGCAGAGGAAGGTGGAACGACCGGAGTAGCGGTGGAATGCGTAGATACCGGTCGGTATCCCGATGGCGAAGGCAACCTTCTGGGTCGTTCCTGACGC…
OTU00217	1	0	95	215	360	54	23	10	12	38	1	0	0	0	Bacteria; Nitrospirae; Nitrospira; Nitrospirales; Nitrospiraceae; Nitrospira	OTU00217: Nitrospira (G)	Other	TAAGGAATATTGCGCAATGGGCGAAAGCCTGACGCAGCGACGCCGCGTGGGGGATGAAGGTCTTCGGATTGTAAACCCCTTTCGGGAGGGAAGATGGAGCGAGCAATCGTTCGGACGGTACCTCCAGAAGCAGCCACGGCCAACTTCGTGCCAGCAGCCGCGGTAATACGAAGGTGGCAAGCGTTGTTCGGATTCACTGGGCGTACAGGGTGTGTAGGCGGTTTGGTAAGCCTTCTGTTAAAGCTTCGGGCCCAACCCGGAAAGCGCAGAGGGTACTGCCAGGCTAGAGGGTGGGAGAGGAGCGCGGAATTCCCGGTGTAGCGGTGAAATGCGTAGAGATCGGGAGGAAGGCCGGTGGCGAAGGCGGCGCTCTGGAACATGCCTGACGCTGAGACACGA…
OTU00218	0	0	6	11	12	10	10	4	5	11	291	197	114	132	Bacteria; Bacteroidetes; Bacteroidia; Bacteroidales; Rikenellaceae; Bact-08	OTU00218: Bact-08 (G)	Other	TGAGGAATATTGGACAATGGATGGAAATCTGATCCAGCCATGCCGCGTGCAGGAAGACGGCCCTATGGGTTGTAAACTGCTTTTGTATGGGAGCAATAAGGGCTACGAGTAGCCTGATGAGAGTACCATACGAATAAGGACCGGCTAACTCCGTGCCAGCAGCCGCGGTAATACGGAGGGTCCGAGCGTTATCCGGATTTATTGGGTTTAAAGGGTGCGTAGGCGGTTTTATAAGTCAGCGGTGAAATTTTCCGGCTCAACCGGGATACTGCCGTTGATACTGTAAGGCTAGGATATGGTTGCTGTGGGTGGAATGTGTGGTGTAGCGGTGAAATGCTTAGAGATCACACAGAATATCGATTGCGAAGGCAGCTCACAAAGCCATTATTGACGCTGAGG…
OTU00219	58	5	93	58	117	70	124	85	76	41	4	20	45	7	Bacteria; Proteobacteria; Gammaproteobacteria; Betaproteobacteriales; Burkholderiaceae; Hydrogenophaga	OTU00219: Hydrogenophaga (G)	Other	TGGGGAATTTTGGACAATGGGCGCAAGCCTGATCCAGCAATGCCGCGTGCAGGAAGAAGGCCTTCGGGTTGTAAACTGCTTTTGTACGGAACGAAACGGCTCTGGTTAATACCCGGGGCTAATGACGGTACCGTAAGAATAAGCACCGGCTAACTACGTGCCAGCAGCCGCGGTAATACGTAGGGTGCAAGCGTTAATCGGAATTACTGGGCGTAAAGCGTGCGCAGGCGGTTTTGTAAGACAGGCGTGAAATCCCCGGGCTCAACCTGGGAATGGCGCTTGTGACTGCAAAGCTGGAGTGCGGCAGAGGGGGATGGAATTCCGCGTGTAGCAGTGAAATGCGTAGATATGCGGAGGAACACCGATGGCGAAGGCAATCCCCTGGGCCTGCACTGACGC…
OTU00220	0	0	93	77	52	87	100	64	115	90	38	20	38	29	Bacteria; Firmicutes; Clostridia; Clostridiales; Ruminococcaceae; Ruminococcaceae_unclassified	OTU00220: Ruminococcaceae (F)	Other	TGGGGAATATTGGGCAATGGGGGAAACCCTGACCCAGCAACGCCGCGTGAAGGACGAAGGCCTTCGGGTTGTAAACTTCTTTGATCAGGGACGAAAACAATGACGGTACCTGAGGAACAAGCCACGGCTAACTACGTGCCAGCAGCCGCGGTAATACGTAGGTGGCGAGCGTTATCCGGATTTACTGGGTGTAAAGGGCGTGCAGGCGGGCTGACAAGTCGGATGTGAAATTTCCGGGCTTAACCCGGAAGGGTCATCCGAAACTGTCGGTCTTGAGTACTGGAGAGGATAGTGGAATTCCTAGTGTAGCGGTAAAATGCGTAGATATTAGGAGGAACACCAGTGGCGAAGGCGGCTATCTGGACAGTAACTGACGCTGAGGCGCGAAAGCGTGGGGAG…
OTU00221	69	8	27	62	32	32	39	130	117	98	20	63	64	33	Bacteria; Chloroflexi; Anaerolineae; SBR1031; SBR1031_fa; SBR1031_ge	OTU00221: SBR1031 (O)	Other	TAAGGGATATTGCGACAATGGGCGAGAGCCTGACGCAGCAACGCCGCGTGCGGGAGGAAGGCCTTCGGGTTGTAAACCGCTTTTGAGGGGGAAGAGGAAGGACGGTACCCTTCGAATAAGTCTCGGCTAACTACGTGCCAGCAGCCGCGGTAAAACGTAGGAGGCGAGCGTTATCCGGATTTACTGGGTGTAAAGCGCGTGCAGGCGGTGGGACAAGTTAACTGTGAAAGCGCCCGGCTCAACCGGGCGAGGACAGTTAAGACTGTTTTGCTGGAGGCAGGTAGAGGTGTGTGGAATTCCGGGTGTAGTGGTGAAATGCGTAGAGATCCGGAGGAACACCAGTGGCGAAGGCGACACACTGGGCCTGGCCTGACGCTCAGACGCGAAAGCATGGGGAGC…
OTU00222	83	1	28	56	49	55	20	40	74	123	18	45	126	74	Bacteria; Planctomycetes; Phycisphaerae; S-70; S-70_fa; S-70_ge	OTU00222: S-70 (O)	Other	TAACGAATATTCCGCAATGGGCGAAAGCCTGACGGAGCGACGCCGCGTGGAGGACGAATTCCTTCGGGATGTAAACTCCTTTTGGGGTGAAGAAAACAAGAGGCGCTAATATCGCCTGGCGTTGATCGATCCCAGAATAAGCCTGGGCTAATTCCGTGCCAGCAGCCGCGGTAAGACGGAACAGGCAAGCGTTGTTCGGAATCACTGGGCTTAAAGCGCGTGTAGGCGGCTTGGTTAGTACCTTGTGAAAGCCCCCGTCTCAACCGGGGAACCGCTGGGTATACTGCCAGGCTTGAGGCAGGTAGGGGTGCCTGGAACTCTAGGTGGAGCGGTGAAATGCGTAGATATCTAGAGGAACGCCCGTGGCGAAAGCGGGGCACTGGGCCTGACCTGACGCTG…
OTU00223	1	20	199	46	26	77	86	18	18	68	66	78	30	58	Bacteria; Caldiserica; Caldisericia; Caldisericales; Caldisericaceae; Caldisericum	OTU00223: Caldisericum (G)	Other	TGGGGAATCATGGTCAATGGGCGAAAGCCTGAACCTGCGACGCCGCGTGAGTGATGAAGGTCGTAAGATCGTAAAACTCTTTTCAGGGATCTTAAAGCCTGTCCGTCAACAACGGGCAGGTGTGACTCTCCCTGGAATAAGCCCCAGCCAACTACGTGCCAGCAGCTGCGGTAATACGTAGGGGGCGAGCGTTATTCGGAATTACTGGGTGTAAAGGGTATGTAGGCGGTTTCTCAAGTCGTGTGTAAAAGTCCAGAGCTCAACTCTGGGTTCGCACACGATACTGAGAAACTTGAGGGCTGGAGAGGTGAGCGGAATTCCCGGTGTAGTGGTAAAATACGTAGATATCGGGAGGAACACCAGCGGCGTAGGCGGCTCACTAGACAGTTTCTGACGCTA…
OTU00224	3	0	43	84	42	62	41	144	119	91	12	44	77	26	Bacteria; WOR-1; WOR-1_cl; WOR-1_or; WOR-1_fa; WOR-1_ge	OTU00224: WOR-1 (P)	Other	TGAGGAATTTTCCACAATGGGCGAAAGCCTGATGGAGCGACGCCGTGTGTATGATGAAGTCCTTCGGGATGTAAAGTACTGTCAGTGGGGAAGATATTGACTGTACCCACAGAGGAAGGCCCGGCTAACTACGTGCCAGCAGCCGCGGTAATACGTAGGGGCCAAGCGTTGTCCGGAATTATTGGGCGTAAAGGGCGCGTAGGCGGCTTGATAAGTCGGATGTTAAATCTACAGGCTCAACCTGTAGCTGCATCCGATACTGTCTTGCTGGAGAGTGGTAGAGGAAAGCGGAACTTTCGGTGTAGCGGTGAAATGCGTAGATATCGAAAGGAACACCAGTGGCGAAGGCGGCTTTCTGGACCATTTCTGACGCTGAGGCGCGAAAGCCAGGGGAGCAAA…
OTU00225	461	304	0	0	0	2	0	0	0	15	0	0	0	0	Bacteria; Firmicutes; Clostridia; Clostridiales; Ruminococcaceae; Ruminococcaceae_UCG-005	OTU00225: Ruminococcaceae UCG-005 (G)	Other	TGGGGAATATTGGGCAATGGGGGAAACCCTGACCCAGCAACGCCGCGTGAAGGAAGAAGGCCTTCGGGTTGTAAACTTCTTTTACCAGGGACGAAGAACGTGACGGTACCTGGAGAAAAAGCAACGGCTAACTACGTGCCAGCAGCCGCGGTAATACGTAGGTTGCAAGCGTTGTCCGGATTTACTGGGTGTAAAGGGCGTGTAGGCGGAGATGCAAGTTGGGAGTGAAATCCCGGGGCTCAACCCCGGAACTGCTTTCAAAACTGCATCCCTTGAGTATCGGAGAGGCAAGCGGAATTCCTAGTGTAGCGGTGAAATGCGTAGATATTAGGAGGAACACCAGTGGCGAAGGCGGCTTGCTGGACGACAACTGACGCTGAGGCGCGAAAGCGTGGGGAG…
OTU00226	25	8	90	78	59	69	99	78	91	65	22	34	39	23	Bacteria; Zixibacteria; Zixibacteria_cl; Zixibacteria_or; Zixibacteria_fa; Zixibacteria_ge	OTU00226: Zixibacteria (P)	Other	TAGGGAATATTGCGCAATGGACGAAAGTCTGACGCAGCCACGCCGCGTGGATGATGAAGCTTTTCGGAGTGTAAAATCCTGTCAGTGGGGAAGAACCGGTCGGGGAGTAACTGCCCCGGCCCTGACGGTACCCGCAGAGGAAGTTCCGGCTAACTCCGTGCCAGCAGCCGCGGTAATACGGGGGGAACAAGCGTTGTTCGGATTCACTGGGCGTAAAGGGCGTGTAGGCGGATTTGCAAGTCAGATGTGAAAACCGGCGGCTCAACCACCGGCCTGCATCTGAAACTGCTAATCTTGAGTACGGTAGAGGAAAGTGGAATTCCAGGTGTAGCGGTGACATGCGTAGATATCTGGAAGAACACCGGTGGCGAAGGCGGCTTTCTGGACCGATACTGACGC…
OTU00227	12	1	134	62	98	76	97	54	44	79	34	32	22	31	Bacteria; Zixibacteria; Zixibacteria_cl; Zixibacteria_or; Zixibacteria_fa; Zixibacteria_ge	OTU00227: Zixibacteria (P)	Other	TAGGGAATATTGCGCAATGGGCGAAAGCCTGACGCAGCGACGCCGCGTGGGTGATGAAGCTCTTTGGAGTGTAAAACCCTTTCAGCAGGGAAGAACCGCATACGGAGTAACTGCCGTATGCCTGACGGTACCTGCAGAAGAAGCTCCGGCCAACTCCGTGCCAGCAGCCGCGGTAATACGGGGGGAGCGAGCGTTGTTCGGATTTACTGGGCGTAAAGGGCGCGTAGGTGGGTCTTCAAGTCAAATGTGAAAACCGACGGCTTAACCATCGGCCTGCATTTGATACTGTCGATCTTGAGTACGGGAGAGGAAAGCGGAATTCCTGGTGTAGCGGTGAAATGCGTAGATATCAGGAGGAACACCGGTGGCGAAGGCGGCTTTCTGGCCCGATACTGACAC…
OTU00228	29	4	46	59	69	63	51	65	202	47	17	34	59	28	Bacteria; Proteobacteria; Deltaproteobacteria; Syntrophobacterales; Syntrophobacteraceae; Desulforhabdus	OTU00228: Desulforhabdus (G)	Sulfate-reducing bacteria	TGAGGAATTTTGCGCAATGGGGGAAACCCTGACGCAGCAACGCCGCGTGGGTGATGAAGGCCTTCGGGTCGTAAAGCCCTGTCAGGTGGGAAGAACAGCTTGAGGCTTAATAGGCCTTAAGTGTGACGGTACCGCCAGAGGAAGCACCGGCTAACTCCGTGCCAGCAGCCGCGGTAATACGGAGGGTGCGAGCGTTATTCGGAATTACTGGGCGTAAAGCGCGTGTAGGCGGGAAGGCAAGTCTGACGTGAAAGCCCCGGGCTTAACCCGGGAAGTGCATTGGAAACTGCTTTCCTTGAGTTCCGGAGAGGATGGGGGAATTCCCGGTGTAGAGGTGAAATTCGTAGAGATCGGGAGGAATACCAGTGGCGAAGGCGCCCATCTGGACGGTAACTGACG…
OTU00229	31	4	32	68	30	57	54	138	148	96	8	27	51	26	Bacteria; Actinobacteria; Actinobacteria; Micrococcales; Bogoriellaceae; Georgenia	OTU00229: Georgenia (G)	Other	TGGGGAATATTGCACAATGGGCGAAAGCCTGATGCAGCGACGCCGCGTGAGGGATGACGGCCTTCGGGTTGTAAACCTCTTTCAGCAGGGAAGAAGCGAAAGTGACGGTACCTGCAGAAGAAGCGCCGGCTAACTACGTGCCAGCAGCCGCGGTAATACGTAGGGCGCAAGCGTTGTCCGGAATTATTGGGCGTAAAGAGCTCGTAGGCGGTTTGTCGCGTCTGCTGTGAAAACGCGAGGCTCAACCTCGCGCCTGCAGTGGGTACGGGCAGACTAGAGTGCGGTAGGGGAGACTGGAATTCCTGGTGTAGCGGTGGAATGCGCAGATATCAGGAGGAACACCGGTGGCGAAGGCGGGTCTCTGGGCCGTAACTGACGCTGAGGAGCGAAAGCATGGGG…
OTU00230	0	0	1	1	2	3	6	17	1	735	0	0	0	0	Bacteria; Proteobacteria; Alphaproteobacteria; Sphingomonadales; Sphingomonadaceae; Sphingomonas	OTU00230: Sphingomonas (G)	Other	TGGGGAATATTGGACAATGGGCGAAAGCCTGATCCAGCAATGCCGCGTGAGTGATGAAGGCCCTAGGGTTGTAAAGCTCTTTTACCCGGGAAGATAATGACTGTACCGGGAGAATAAGCCCCGGCTAACTCCGTGCCAGCAGCCGCGGTAATACGGAGGGGGCTAGCGTTGTTCGGAATTACTGGGCGTAAAGCGCACGTAGGCGGCTTTGTAAGTCAGAGGTGAAAGCCTGGAGCTCAACTCCAGAACTGCCTTTGAGACTGCATCGCTTGAATCCAGGAGAGGTCAGTGGAATTCCGAGTGTAGAGGTGAAATTCGTAGATATTCGGAAGAACACCAGTGGCGAAGGCGGCTGACTGGACTGGTATTGACGCTGAGGTGCGAAAGCGTGGGGAGCAA…
OTU00231	0	0	5	10	6	14	2	4	4	11	107	179	236	177	Bacteria; Bacteroidetes; Bacteroidia; Bacteroidales; Prolixibacteraceae; uncultured	OTU00231: Prolixibacteraceae (F)	Other	TGAGGAATATTGGTCAATGGCCGGAAGGCTGAACCAGCCATCCCGCGTGCAGGATGACGGCCCTATGGGTTGTAAACTGCTTTTGTACCTGAAGAAACCTGGTTACGAGTAACCAGTTGCCGGTAAGGTATGAATAAGCATCGGCTAACTCCGTGCCAGCAGCCGCGGTAATACGGAGGATGCAAGCGTTATCCGGATTCATTGGGTTTAAAGGGTGCGCAGGTGGGAAAATAAGTCAGTGGTGAAATACTGCCGCTTAACGGTAGAATTGCCATTGATACTGTTTTTCTTGAGTATGGTTGAGGTAGGTGGAATGTGTTGTGTAGCGGTGAAATGCATAGATATGACACAGAACGCCGATTGCGAAGGCAGCTTACTAAGCCATTACTGACGCTGAGG…
OTU00232	1	15	362	27	15	108	92	20	12	40	16	18	10	18	Bacteria; Cloacimonetes; Cloacimonadia; Cloacimonadales; Cloacimonadales_unclassified; Cloacimonadales_unclassified	OTU00232: Cloacimonadales (O)	Other	TCGAGAATAGTCTACAATGGACGAAAGTCTGATAGTGCGACGCCGCGTGAACGAAGAGACCTTTCGGGGTGTAAAGTTCTTTTCTGTGCGAGCAGGGGTGGTTACAGTAATATGGTGATCATCTTGATATTAGTACAGGAATAAGCCACGGCTAACTCCGTGCCAGCAGCCGCGGTAACACGGGGGTGGCAAGCGTTGTCCGGAATTACTAGGCGTAAAGGGCAGGTAGGCGGATATGTAAGTCGGGCGTTAAAACCTCAGTCTTAAGCTGAGACATGCGTTTGATACTGTATATCTAGAATGCGGTGGGGGAAGACGGAATTCCGGGTGTAGCGGTGGAATGCGCAGATATCCGGAGGAACACCGAAGGCGAAGGCAGTCTTCCATACCGAGATTGAC…
OTU00233	10	3	119	103	78	87	84	37	45	74	18	35	37	19	Bacteria; Proteobacteria; Deltaproteobacteria; Syntrophobacterales; Syntrophaceae; Syntrophus	OTU00233: Syntrophus (G)	Exoelectrogenic bacteria	TGAGGAATCTTGCGCAATGGGGGAAACCCTGACGCAGCAACGCCGCGTGAGTGAGGAAGGTCTTCGGATCGTAAAGCTCTGTCGGGTGGAAAGAAATGTATGGGGTTAATAGCCTTCATACTTGACGGTACCACCAAAGGAAGCACCGGCTAACTCCGTGCCAGCAGCCGCGGTAATACGGGGGGTGCAAGCGTTGTTCGGAATTATTGGGCGTAAAGAGCGTGTAGGCGGCTTGGCAAGTCAGATGTGAAAGCCCTGGGCTTAACCCAGGAAGTGCATTTGAAACTGCTTAGCTAGAGTAGGGGAGAGGGAAGTGGAATTCCTGGTGTAGAGGTGAAATTCGTAGATATCAGGAGGAACACCGGTGGCGAAGGCGACTTCCTGGCCCTATACTGACGC…
OTU00234	8	1	63	69	71	67	32	87	87	78	13	55	78	40	Bacteria; Aegiribacteria; Aegiribacteria_cl; Aegiribacteria_or; Aegiribacteria_fa; Aegiribacteria_ge	OTU00234: Aegiribacteria (P)	Other	TCGAGGATCTTCCACAATGGGCGAAAGCCTGATGGAGCGACGCCGCGTGAGGGATGAAGGCCCTTTGGGTTGTAAACCTCTGTTAGGGGAGAAGAACAGCGGGGGGAGGAATATGCCCTCCGCCTGACGTTATCCCCAGAGAAAGCTCCGGCCAACTCCGTGCCAGCAGCCGCGGTAATACGGGGGGAGCGAGCGTTGTCCGGAATCATTGGGCGTAAAGGGCGTGTAGGCGGCTCGGCAAGTCGAATGTGAAATCCCACGGCTCAACCGTGGAACTGCGTTCGAAACTGCCCTGCTTGAGTGCGGGAGAGGTGTGCGGAATTCCTGGTGTAGCGGTGGAATGCGTAGATATCAGGAAGAACACCGGTGGCGAAGGCGGCACACTGGCCTAGCACTGAC…
OTU00235	32	3	32	68	19	45	28	159	161	93	7	25	33	34	Bacteria; Acetothermia; Acetothermiia; Acetothermiia_or; Acetothermiia_fa; Acetothermiia_ge	OTU00235: Acetothermiia (C)	Other	TGGGGAATCTTGGGCAATGGGCGAAAGCCTGACCCAGCGACGCCGCGTGCGGGACGAAGCCCTTCGGGGTGTAAACCGCTTTTCTAGGGAAAGAATAAGGCGCGGAGGGAATGCCGCGTCGATGACGGTACCCTAGGAATAAGCCACGGCTAACTACGTGCCAGCAGCCGCGGTAAGACGTAGGTGGCGAGCGTTACCCGGATTCACTGGGCGTAAAGGGCGCGTAGGCGGTTTGACAAGTCGTCTGTGAAAGCCCCCGGCTCAACTGGGGGAGGTCGGACGAAACTGTCAGGCTGGAGGACGGCAGAGGAAGGTGGAACGACCGGAGTAGCGGTGAAATGCGTAGATACCGGTCGGTATCCCGATGGCGAAGGCAACCTTCTGGGTCGTTCCTGACGC…
OTU00236	97	3	68	26	24	54	50	100	112	60	12	36	59	33	Bacteria; Bacteria_unclassified; Bacteria_unclassified; Bacteria_unclassified; Bacteria_unclassified; Bacteria_unclassified	OTU00236: Bacteria (D)	Other	TAGGGAATATTGCGCAATGGACGAAAGTCTGACGCAGCGACGCCGCGTGGGTGAAGAAGGTCTTATGATTGTAAAGCCCTGTGAGGGGGGACGAAAGATTAAAACATGACGGTACCCCCAGAGGAAGGACCGGCTAAACACGTGCCAGCAGCCGCGGTAATACGTGTGGTCCGAGCGTTGTCCGGAATGACTGGGCGTAAAGGGTGCGTAGGTGGGCACATAAGTCAGGTGTGAAATCCCCGGGCTCAACCTGGGAAGTGCGCTTGAAACTATGTGTCTCGAGGCTGTCAGGGGTAAGCGGAATTCCCGGAGTAGCGGTGAAATGCGTAGATATCGGGAAGAACACCGGTGGCGAAGGCGGCTTACTGGGACAGATCTGACACTGAGGCACGAAGGCGT…
OTU00237	10	7	92	34	36	45	175	100	57	81	21	30	22	18	Bacteria; Synergistetes; Synergistia; Synergistales; Synergistaceae; Lactivibrio	OTU00237: Lactivibrio (G)	Other	GAGGCACCAGTGGGGAATATTGGGCAATGGGGGAAACCCTGACCCAGCGACGCCGCGTGAGGGAAGAAGGCCTTAGGGTCGTAAACCTCTGTTGTGTGGGAAGAAGAGCGTGACGGTACCACACGAGGAAGTCCCGGCTAACTACGTGCCAGCAGCCGCGGTAATACGTAGGGGACGAGCGTTGTCCGGATTTACTGGGCGTAAAGGGCGCGTAGGCGGTCATTTAAGTCAGCTGTGAAATGGTTTGGCTTAACCGGATCATGCGGTTGAAACTGGATGACTGGAGTGCTGGAGAGGCAAGTGGAATTCCCAGTGTAGCGGTGAAATGCGTAGATATTGGGAAGAACACCGGTGGCGAAGGCGACTTGCTGGCCAGCAACTGACGCTGAGGCGCGAAAG…
OTU00238	14	0	52	89	90	58	73	53	67	68	34	62	47	18	Bacteria; Verrucomicrobia; Verrucomicrobiae; Pedosphaerales; Pedosphaeraceae; Pedosphaeraceae_ge	OTU00238: Pedosphaeraceae (F)	Other	TCGAGAATTTTTCACAATGGGCGCAAGCCTGATGGAGCGACGCCGCGTGGGGGATGAAGGGTTTCGATCCGTAAACCCCTGTCATTTGCGAACAAACCTTGATTGTGAACAGCGATCAAGCTGATTGTAGCGGAAGAGGAAGGGACGGCTAACTCTGTGCCAGCAGCCGCGGTAATACAGAGGTCCCAAGCGTTGTTCGGATTCACTGGGCGTAAAGGGTGCGTAGGTGGCCGGTGAAGTTCGGTGTGAAAGCTCGGAGCTCAACTCCGAAATGGCATTGAAAACTCATCGGCTGGAGGGTCGGAGGGGAGACTGGAATTCTCGGTGTAGCAGTGAAATGCGTAGATATCGAGAGGAACACCAGTGGCGAAGGCGAGTCTCTGGACGACTCCTGACACT…
OTU00239	3	7	155	65	37	91	110	54	14	60	39	43	20	24	Bacteria; Acidobacteria; Acidobacteriia; Solibacterales; Solibacteraceae_(Subgroup_3); Solibacteraceae_(Subgroup_3)_unclassified	OTU00239: Solibacteraceae (Subgroup 3) (F)	Other	TGGGGAATCTTGCACAATGGGGGAAACCCTGATGCAGCGACGCCGCGTGAGCGATGAAGCCCTTCGGGGTGTAAAGCTCTTTCGGCAGGAACGATAATGACGGTACCTGCAGAAGAAGCTGCGGCTAACTACGTGCCAGCAGCCGCGGTAATACGTAGGCAGCAAGCGTTGTTCGGAGTTACTGGGCGTAAAGAGTGCGTAGGTGGTTCTCTAAGTTCGGTGTGAAATCTCCCGGCTCAACTGGGAGGGTGCGCCGAAAACTGGAGGGCTGGAGTGCGGGAGAGGAGAGCGGAATTCCTGGTGTAGCGGTGAAATGCGTAGATATCAGGAGGAACACCTGTGGTGCAGACGGCTCTCTGGACCGCAACTGACACTGAGGCACGAAAGCGTGGGGAGCAA…
OTU00240	0	0	29	40	20	51	12	44	124	44	20	95	125	116	Bacteria; Proteobacteria; Deltaproteobacteria; Deltaproteobacteria_unclassified; Deltaproteobacteria_unclassified; Deltaproteobacteria_unclassified	OTU00240: Deltaproteobacteria (C)	Other	TGGGGAGTTTTGCGCAATGGGCGAAAGCCTGACGCAGCAACGCCGCGTGGGCGACGAAGGCCTTCGGGTTGTAAAGCCCTGTCTGGAGGGAAGAATTCCTTGCGGTAACGCGTAAGGTTGACGGTACCTCCGAAGGAAGCACTGGCTAACTCCGTGCCAGCAGCCGCGGTAATACGGAGAGTGCTAGCGTTGTTCGGAATTACTGGGCGTAAAGCGCGTGTAGGCGGCCAAGCAAGTCGAATGTGAAAGCCTTCGGCTTAACCGGAGAAGTGCATTTGAAACTGCCTGGCTTGAGTACGGGAGGGGGGAGTGGAATTCCCAGTGTAGAGGTGAAATTCGTAGATATTGGGAGGAACACCAGTGGCGAAGGCGACTCCCTGGACCGATACTGACGCTGAG…
OTU00241	15	0	65	63	88	57	90	109	110	72	8	7	27	5	Bacteria; Bacteria_unclassified; Bacteria_unclassified; Bacteria_unclassified; Bacteria_unclassified; Bacteria_unclassified	OTU00241: Bacteria (D)	Other	CTAAGAATCTTCCGCAATGGGCGCAAGCCTGACGGAGCGACGCCGCGTGGACGATGAAGGCCGTAAGGTTGTAAAGTCCTTTTCTCTGTGAGGAATGAGTGTGGGAGTGGAAAGCCCACATGATGACGGTAACGGAGGAATAAGCACCGGCTAACTACGTGCCAGCAGCCGCGGTAATACGTAGGGTGCGAGCGTTGTTCGGAGTTATTGGGCGTAAAGGGCGTGTAGGCGGCTTGAGAAGTCTGGTTTGAAATGCACTGGCTCAACTGGTGCGCTGGGTCAGAAACTGGCAGGCTTGAGTTCATGGGGAGGAGCCGGAATTCCAGGTGTAGGGGTGAAATCTGTAGAGATCTGGAAGAACACCGGTAGCGAAGGCGGGCTCCTATGGATGGACTGACG…
OTU00242	605	26	6	13	10	8	7	4	11	5	0	4	14	2	Bacteria; Proteobacteria; Gammaproteobacteria; Betaproteobacteriales; Methylophilaceae; UBA6140	OTU00242: UBA6140 (G)	Other	TGGGGAATTTTGGACAATGGGCGCAAGCCTGATCCAGCCATTCCGCGTGAGTGAAGAAGGCCTTCGGGTTGTAAAGCTCTTTCGCAAGGGAAGAAAACTTACCTTTTAATAGAGGGTGAGGTTGACGGTACCTTGATAAGAAGCACCGGCTAACTACGTGCCAGCAGCCGCGGTAATACGTAGGGTGCGAGCGTTAATCGGAATTACTGGGCGTAAAGCGTGCGCAGGCGGTTTTGTAAGTCAGATGTGAAAGCCCCGGGCTCAACCTGGGAACTGCGTTTGAAACTACAAGGCTAGAGTATGGGAGAGGGGGGTAGAATTCCACGTGTAGCAGTGAAATGCGTAGAGATGTGGAGGAATACCAATGGCGAAGGCAGCCCCCTGGCCTAATACTGACGC…
OTU00243	345	15	11	20	12	26	7	63	96	103	0	2	10	5	Bacteria; Spirochaetes; MVP-15; MVP-15_or; MVP-15_fa; MVP-15_ge	OTU00243: MVP-15 (C)	Other	TGAGGAATTTTCCGCAATGGGCGCAAGCCTGACGGAGCGACGCCGCGTGAGGGATGACGGCCTTCGGGTTGTAAACCTCTTTTATTAGGGAAAAAGGCATATGTGCTAATACCACGTATGTTTGATGGTACCTGTTGAATAAGCCCCGGCTAACTACGTGCCAGCAGCCGCGGTAATACGTAGGGGGCGAGCGTTGTCCGGAGTTACTGGGCGTAAAGAGCGTGTAGGCGGTTGGAAAAGTCAGGTGTGAAATTCTTCGGCTCAACCGGGGGACTGCGCCTGAAACTTTCCGACTGGAGTTCGGGAGGGGCAACTGGAATTCCTGGTGTAACGGTGAAATGTGTAGATATCAGGAGGAACACCCGTGGCGAAGGCGGGTTGCTGGACCGAAACTGACGC…
OTU00244	99	13	74	48	52	48	99	39	64	79	38	28	17	17	Bacteria; Firmicutes; Clostridia; Clostridiales; Christensenellaceae; uncultured	OTU00244: Christensenellaceae (F)	Other	TGGGGAATATTGGGCAATGGGCGCAAGCCTGACCCAGCAACGCCGCGTGAGGGAAGAAGGTCTTCGGATTGTAAACCTCTGTCCTTGGGGACGAAAGAAATGACGGTACCTAAGGAGGAAGCTCCGGCTAACTACGTGCCAGCAGCCGCGGTAATACGTAGGGAGCGAGCGTTGTCCGGAATTACTGGGCGTAAAGGGTGCGTAGGCGGCATGGCAAGTCAGATGTGAAATTCCCGGGCTTAACTCGGGGGGTGCATTTGAAACTGCTGTGCTTGAGTGCAGGAGAGGAAAGCGGAATTCCTAGTGTAGCGGTGGAATGCGTAGATATTAGGAGGAACACCAGTGGCGAAGGCGGCTTTCTGGACTGTAACTGACGCTGAGGCACGAAAGCGTGGGGAG…
OTU00245	324	19	30	24	4	16	18	19	20	10	7	48	137	33	Bacteria; Proteobacteria; Gammaproteobacteria; Methylococcales; Methylomonaceae; Methylomonas	OTU00245: Methylomonas (G)	Other	TGGGGAATATTGGACAATGGGCGCAAGCCTGATCCAGCAATACCGCGTGTGTGAAGAAGGCCTGAGGGTTGTAAAGCACTTTCAATGGGAAGGAACACCTATCGGTTAATACCCGGTAGACTGACATTACCCATACAAGAAGCACCGGCTAACTCCGTGCCAGCAGCCGCGGTAATACGGAGGGTGCAAGCGTTAATCGGAATTACTGGGCGTAAAGCGTGCGTAGGCGGTTTTTTAAGTCAGATGTGAAAGCCCTGGGCTTAACCTGGGAACTGCATTTGATACTGGGGAACTAGAGTTGAGTAGAGGAGAGTGGAATTTCAGGTGTAGCGGTGAAATGCGTAGAGATCTGAAGGAACACCAGTGGCGAAGGCGGCTCTCTGGACTCAAACTGACGCT…
OTU00246	84	5	46	58	47	71	58	87	95	56	19	24	30	27	Bacteria; Chloroflexi; Anaerolineae; ADurb.Bin180; ADurb.Bin180_fa; ADurb.Bin180_ge	OTU00246: ADurb.Bin180 (O)	Other	TGAGGAATATTGCGCAATGGGCGAAAGCTTGACGCAGCAACGCCGCGTGGGCGACGAAGGTCTTCGGATCGTAAAGCCCTTTTCTAGAGGAAGAGGAAGGACAGTACTCTAGGAATAAGTCTCGGCTAACTACGTGCCAGCAGCCGCGGTAAAACGTAGGAGACTAGCGTTATCCGGATTTATTGGGCGTAAAGCGCGTGTAGGCGGTGCTTCAAGTTGGATGTGAAATCTCCTGGCCTAACTGGGAGGGGCCATTCAAAACTGGGGCACTTGAGGGCAGAAGAGGGAAGTGGAATTCCCGGTGTAGCGGTGGAATGCGTAGATATCGGGAGGAACACCTGTGGCGAAAGCGGCTTCCTGGGCTGCCCCTGACGCTGATACGCGAAAGCTAGGGGAGCG…
OTU00247	0	0	187	115	288	43	19	12	9	30	0	0	1	2	Bacteria; Latescibacteria; Latescibacteria_cl; Latescibacteria_or; Latescibacteria_fa; Latescibacteria_ge	OTU00247: Latescibacteria (P)	Other	TCGAGAAGCTTCGGCAATGGGCGAAAGCCTGACCGAGCGACGCCGCGTGAGCGAAGAAGGCCCTATGGGTTGTAAAGCTCTGTCAGATTGGGAAGAAAACCTCGCGGTTAATACCCGCGAGGCCTGACGGTACCATCAGAGGAAGCACCGGCTAACCCCGTGCCAGCAGCCGCGGTAATACGGGGGGTGCGAGCGTTGTTCGGATTCACTGGGTATAAAGGGTGCGCAGGCGGCTTGATAAGTCAGAGGTGAAATTCGTCGGCTCAACCGACGGACTGCCCCTGAAACTGTCTCGCTTGAGTCCGGGAGAGGAAGGTGGAATTCCAGGTGTAGCGGTGAAATGCGTAAATATCTGGAGGAACACCGGTGGCGAAGGCGGCCTTCTGGCCCGGAACTGAC…
OTU00248	39	4	71	72	39	64	54	75	112	68	15	31	39	20	Bacteria; Latescibacteria; Latescibacteria_cl; Latescibacteria_or; Latescibacteria_fa; Latescibacteria_ge	OTU00248: Latescibacteria (P)	Other	TCGAGAGGCTTCGTCAATGGGGGCAACCCTGAACGAGCGACGCCGCGTGGGTGATGAAGGCCTTACGGTCGTAAAGCCCTGTCAGAGGGGAAGAAATGCCGTAGTGATAACACCATTGCGGCTTGACGTTACCCTCAAAGGAAGCTCCGGCTAACTCCGTGCCAGCAGCCGCGGTAACACGGGGGGAGCGAACGTTGTTCGGAATCACTGGGCGTAAAGGGCGCGCAGGCGGCCTGGTAAGTGGGATGTGAAAGCCCCTGGCTCAACCAGGGAACTGCATCCCAGACTGCCGGGCTTGAGGACGGGAGAGGAAACGGGAATTCCCGGTGTAGCGGTGACATGCACTGATATCGGGAGGAACACCAGTGGCGAAGGCGCGTTTCTGGCCCGCTCCTGACG…
OTU00249	7	0	126	56	73	83	99	42	43	55	36	32	24	25	Bacteria; Verrucomicrobia; Verrucomicrobiae; Pedosphaerales; Pedosphaeraceae; Pedosphaeraceae_ge	OTU00249: Pedosphaeraceae (F)	Other	TCGAGAATTTTTCACAATGGGCGAAAGCCTGATGGAGCGACGCCGCGTGGGGGATGAATGGCTTCGGCCCGTAAACCCCTGTCATTCGCGAGCAAAGCCTTCCCGATAACACCGGGACGGTTGATCGTAGCGAAAGAGGAAGGGACGGCTAACTCTGTGCCAGCAGCCGCGGTAATACAGAGGTCCCAAGCGTTGTTCGGATTCACTGGGCGTAAAGGGTGCGTAGGTGGTGAGGTAAGTTCGATGTGAAATCTCCGGGCTCAACCCGGAAAAGGCATTGAATACTATCTTGCTCGAGGTTTGGAGGGGGGATTGGAATTCTCGGTGTAGCAGTGAAATGCGTAGATATCGAGAGGAACACCGGTGGCGAAGGCGAGTCCCTGGACAACACCTGACACT…
OTU00250	0	0	127	75	0	95	57	247	0	94	0	0	0	0	Bacteria; Firmicutes; Bacilli; Bacillales; Bacillaceae; Bacillus	OTU00250: Bacillus (G)	Other	TAGGGAATCTTCCGCAATGGACGAAAGTCTGACGGAGCAACGCCGCGTGAGTGATGAAGGCTTTCGGGTCGTAAAACTCTGTTGTTAGGGAAGAACAAGTGCTAGTTGAATAAGCTGGCACCTTGACGGTACCTAACCAGAAAGCCACGGCTAACTACGTGCCAGCAGCCGCGGTAATACGTAGGTGGCAAGCGTTATCCGGAATTATTGGGCGTAAAGCGCGCGCAGGTGGTTTCTTAAGTCTGATGTGAAAGCCCACGGCTCAACCGTGGAGGGTCATTGGAAACTGGGAGACTTGAGTGCAGAAGAGGAAAGTGGAATTCCATGTGTAGCGGTGAAATGCGTAGAGATATGGAGGAACACCAGTGGCGAAGGCGACTTTCTGGTCTGTAACTGACA…
OTU00251	36	1	51	68	33	66	48	80	89	83	24	38	54	23	Bacteria; Calditrichaeota; Calditrichia; Calditrichales; Calditrichaceae; Calditrichaceae_ge	OTU00251: Calditrichaceae (F)	Other	TGAGGAATATTGCGCAATGGTCGCAAGACTGACGCAGCAACGCCGCGTGAGGGATGAAGTACTTCGGTATGTAAACCTCTGTTAGAAGGGAAGAATGGGTGGATGTCGAACAGGCAGCCACCGTGACGGTACCTTCAGAGAAAGCCCCGGCTAACTCCGTGCCAGCAGCCGCGGTAACACGGGGGGGGCAAGCGTTGTCCGGAATTATTGGGCGTAAAGGGCGCGTAGGTGGGAAAGCAAGTCTGAGGTGCAAACTTACGGCTTAACTGTAAGCTTGCCTTGGATACTACTTTTCTTGAGTTCGGAAGAGGGTAGTGGAATTCCTGGTGTAGCGGTGAAATGCGTAGATATCAGGAAGAACACCGGTGGCGAAGGCGGCTACCTGGTCCGATACTGACA…
OTU00252	0	0	196	81	52	92	78	43	30	59	7	17	24	11	Bacteria; Calditrichaeota; Calditrichia; Calditrichales; Calditrichaceae; Calditrichaceae_unclassified	OTU00252: Calditrichaceae (F)	Other	TGAGGAATATTGCGCAATGGGCGAAAGCCTGACGCAGCAACGCCGCGTGAGGGATGAAGTTCTTAGGAATGTAAACCTCTGTTAGGGAGAAAGAACAAGCAGAACGCAAACAGTTTTCCGCTTTGACGGTACTTCCAGAGAAAGCCCCGGCTAACTCCGTGCCAGCAGCCGCGGTAAGACGGGGGGGGCAAGCGTTGTCCGGAATCATTGGGCGTAAAGGGCGTGTAGGCGGAATAGTAAGTCAGGGGTGAAAACCAAAGGCTTAACCTTTGGCTTGCCTTTGATACTGCTATTCTTGAGTGCGAGAGAGGGAAATGGAATTCCTGGTGTAGCGGTGAAATGCGTAGATATCAGGAAGAACACCGGTAGCGAAGGCGGTTTCCTGGCTCGTAACTGACG…
OTU00253	0	0	659	22	1	3	0	0	0	1	0	0	0	0	Bacteria; Firmicutes; Clostridia; Clostridiales; Family_XI; Sedimentibacter	OTU00253: Sedimentibacter (G)	Exoelectrogenic bacteria	TGGGGAATATTGCACAATGGGCGCAAGCCTGATGCAGCGACGCCGCGTGAGCGAAGAAGGTTTTCGGATCGTAAAGCTCTGTCCTCTGGGAAGAAAAAATGACGGTACCAGAGGAGGAAGCCCCGGCTAACTACGTGCCAGCAGCCGCGGTAATACGTAGGGGGCTAGCGTTGTCCGGATTTACTGGGCGTAAAGGGTGAGTAGGCGGTAATGTGTGTCAGATGTTTAATCTATGAGCTCAACTCATATCAGCATTTGAAACTACATAACTTGAGTGCAGGAGAGGTAAGTGGAATTCCTAGTGTAGCGGTGGAATGCGTAGATATTAGGAGGAACACCGGTGGCGAAGGCGACTTACTGGACTGTAACTGACGCTGAGACACGAAAGCGTGGGGAGCG…
OTU00254	360	18	15	15	4	33	18	12	13	42	36	45	37	34	Bacteria; Bacteroidetes; Bacteroidia; Bacteroidales; Bacteroidetes_vadinHA17; Bacteroidetes_vadinHA17_ge	OTU00254: Bacteroidetes vadinHA17 (F)	Other	TGAGGAATATTGGTCAATGGGCGCAAGCCTGAACCAGCCATCCCGCGTGCAGGAAGACGGCCCTATGGGTTGTAAACTGCTTTTCCAGGGGGAGAAACTTACGTACGCGTTACGTAACTGACGGTACCCTGGGAATAAGCATCGGCTAACTCCGTGCCAGCAGCCGCGGTAATACGGAGGATGCAAGCGTTATCCGGATTCATTGGGTTTAAAGGGTGCGTAGGCGGACTATTAAGTCAGTGGTGAAATCCTGCAGCTCAACTGTAGAACTGCCGTTGATACTGATAGTCTTGAGTTTGGTTAAGGTAGGCGGAATGTGTAATGTAGCGGTGAAATGCTTAGATATTACACAGAACACCGATTGCGTAGGCAGCTTACTGAGCCGACACTGACGCTGAG…
OTU00255	31	3	106	69	77	53	28	130	91	57	6	4	19	7	Bacteria; Chloroflexi; OLB14; OLB14_or; OLB14_fa; OLB14_ge	OTU00255: OLB14 (C)	Other	CTAAGAATCTTGCGCAATGGGCGAAAGCCTGACGCAGCAATTCCGCGTGGGGGACGAAGGCCCTCGGGTCGTAAACCCCTTTTGCGAGGGAAGAAGTTCTGACGGTACCTCGCGAATAAGACACGGCTAACTACGTGCCAGCAGCCGCGGTAATACGTAGGTGTCGAGCGTTGTCCGGATTTATTGGGCGTAAAGAGCCCGCAGGCGGCTTGCCAAGTTCGAGGTGAAATCTCCCGGCTCAACCGGGAGGGTGCCTCGAAAACTGGCAGGCTTGAGGCAGGGAGAGGGATGTGGAATTCCCGGTGTAGTGGTGAAATGCGTAGATATCGGGAGGAACACCAGTGGCGAAGGCGGCATCCTGGCCCTGTCCTGACGCTCAGGGGCGAAAGCGTGGGGAGC…
OTU00256	0	0	179	64	0	197	167	46	1	26	0	0	0	0	Bacteria; Proteobacteria; Gammaproteobacteria; Betaproteobacteriales; Burkholderiaceae; Delftia	OTU00256: Delftia (G)	Other	TGGGGAATTTTGGACAATGGGCGAAAGCCTGATCCAGCAATGCCGCGTGCAGGATGAAGGCCTTCGGGTTGTAAACTGCTTTTGTACGGAACGAAAAAGCTCCTTCTAATACAGGGGGCCCATGACGGTACCGTAAGAATAAGCACCGGCTAACTACGTGCCAGCAGCCGCGGTAATACGTAGGGTGCGAGCGTTAATCGGAATTACTGGGCGTAAAGCGTGCGCAGGCGGTTATGTAAGACAGATGTGAAATCCCCGGGCTCAACCTGGGAACTGCATTTGTGACTGCATGGCTAGAGTACGGTAGAGGGGGATGGAATTCCGCGTGTAGCAGTGAAATGCGTAGATATGCGGAGGAACACCGATGGCGAAGGCAATCCCCTGGACCTGTACTGACGC…
OTU00257	68	4	31	43	26	41	32	109	70	66	26	52	79	33	Bacteria; Chloroflexi; Anaerolineae; SBR1031; SBR1031_fa; SBR1031_ge	OTU00257: SBR1031 (O)	Other	TAAGGGATATTGCGCCAATGGGCGAAAGCCTGACGCAGCAACGCCGCGTGCGGGATGACGGCCTTCGGGTTGTAAACCGCTTTTCCGGGGGAAGAGGGAGGACGGTACCCTGGGAATAAGTCTCGGCTAACTACGTGCCAGCAGCCGCGGTAAAACGTAGGAGGCGAGCGTTATCCGGATTTACTGGGTGTAAAGCGCGTGCAGGCGGTTTAGCAAGTCGTGCGTGAAAGCGCTCTGGCTCAACCGGGCGAGGACGTGCGGAACTGCTGAACTAGAGGCAGGTAGAGGCGTGTGGAATTCCGGGTGTAGTGGTGAAATGCGTAGAGATCCGGAGGAACACCAGTGGCGAAGGCGACGCGCTGGGCCTGACCTGACGCTAAGACGCGAAAGCATGGGGAG…
OTU00258	3	0	3	82	23	63	71	77	63	75	41	62	58	56	Archaea; Euryarchaeota; Thermococci; Methanofastidiosales; Methanofastidiosaceae; Candidatus_Methanofastidiosum	OTU00258: Candidatus Methanofastidiosum (G)	Other	GCGCGAAACCTCTGCAATGCGGGAAACCGTGACAGGGGGATCCCAAGTGCTCATGCATTGCATGGGCTGTTCTTTGGTCTAAGTAACCAGAGGAGTAAGGGCTGGGCAAGACCGGTGCCAGCCGCCGCGGTAATACCGGCAGCTCAAGTGGTAGCCGCGATTATTGGGCCTAAAGCGTTCGTAGCCGGATAAGTAAGTCTTTGGTTAAATCCTGCAACTCAACTGTGGGAAATCTAGGGATACTGCTTGTCTTGAGACCGGGAGAGGTTAGAGGTACTCCTAGGGTAGGGGTGAAATCCTGTAATCCTAGGGGGACCACCTGTGGCGAAGGCGTCTAACTGGAACGGGTCTGACGGTGAGGGACGAAACCTAGGGGAACGAGCCGG
OTU00259	52	8	62	67	26	54	37	69	96	83	13	37	50	23	Bacteria; Firmicutes; Clostridia; Clostridiales; Clostridiaceae_1; Clostridium_sensu_stricto_1	OTU00259: Clostridium sensu stricto 1 (G)	Exoelectrogenic bacteria	TGGGGAATATTGCACAATGGGGGAAACCCTGATGCAGCAACGCCGCGTGAGTGATGAAGGTTTTCGGATCGTAAAGCTCTGTCTTCAGGGACGATAATGACGGTACCTGAGGAGGAAGCCACGGCTAACTACGTGCCAGCAGCCGCGGTAATACGTAGGTGGCGAGCGTTGTCCGGATTTACTGGGCGTAAAGGGAGCGTAGGCGGACTTTTAAGTGAGATGTGAAATACTCGGGCTCAACCCGGGGGCTGCATTTCAAACTGAAAGTCTAGAGTGCAGGAGAGGAGAGTGGAATTCCTAGTGTAGCGGTGAAATGCGTAGAGATTAGGAAGAACACCAGTGGCGAAGGCGGCTCTCTGGACTGTAACTGACGCTGAGGCTCGAAAGCGTGGGGAGCAA…
OTU00260	5	18	41	16	9	50	36	12	0	19	21	69	247	130	Bacteria; Proteobacteria; Gammaproteobacteria; Pseudomonadales; Pseudomonadaceae; Pseudomonas	OTU00260: Pseudomonas (G)	Sulfide-oxidizing bacteria	TGGGGAATATTGGACAATGGGCGAAAGCCTGATCCAGCCATGCCGCGTGTGTGAAGAAGGTCTTCGGATTGTAAAGCACTTTAAGTTGGGAGGAAGGGTTGTAAGCTAATATCTTGCAGCTTTGACGTTACCAACAGAATAAGCACCGGCTAACTCTGTGCCAGCAGCCGCGGTAATACAGAGGGTGCAAGCGTTAATCGGAATTACTGGGCGTAAAGCGCGCGTAGGTGGTTTGATAAGTTGAATGTGAAAGCCCCGGGCTCAACCTGGGAATTGCATCCAAAACTGTCTGACTAGAGTACGGTAGAGGGTGGTGGAATTTCCTGTGTAGCGGTGAAATGCGTAGATATAGGAAGGAACACCAGTGGCGAAGGCGACCACCTGGACTGATACTGACAC…
OTU00261	117	13	15	27	36	36	22	30	61	76	28	54	103	53	Bacteria; Bacteroidetes; Bacteroidia; Bacteroidales; Prolixibacteraceae; Prolixibacteraceae_unclassified	OTU00261: Prolixibacteraceae (F)	Other	TGAGGAATATTGGTCAATGGCCGCGAGGCTGAACCAGCCATCCCGCGTGCAGGAAGAATGCCTTATGGGTTGTAAACTGCTTTTCTTAACCAAGAAAAGGGCCGACGAGTCGGTCACTGACGGTAGTTAAGGAATAAGCATCGGCTAACTCCGTGCCAGCAGCCGCGGTAATACGGAGGATGCAAGCGTTATCCGGATTTATTGGGTTTAAAGGGTGCGCAGGCGGGGACGTAAGTCAGTGGTGAAAAGCTGCCGCTTAACGGTAGTCTTGCCAATGATACTGTGTTTCTTGAGTATGGTTAAGGTAGGCGGAATGTGCAGTGTAGCGGTGAAATGCATAGATATTGCACAGAAGGCCGATTGCGGAGGCAGCTTACTGAGCCATAACTGACGCTGAGG…
OTU00262	0	0	14	29	18	52	16	38	160	35	29	89	116	72	Bacteria; Acidobacteria; d142; d142_or; d142_fa; d142_ge	OTU00262: d142 (C)	Other	TGGGGAATATTGGGCAATGGGCGAAAGCCTGACCCAGCAATGCCGTGTGGGTGATGAAGTTCTTCGGAATGTAAAACCCTTTTATGAGGGAAGAAACGCATATGAGCTAATATCTCATTTGTTTGACGGTACCTCATGAATAAGCCCCGGCTAACTCCGTGCCAGCAGCCGCGGTAATACGGAGGGGGCGAGCGTTGTTCGGAATTACTGGGCGTAAAGGGCGTGTAGGCGGCTCTGTAGGTCAGATGTGAAAGCCCCAGGCTTAACTTGGGAATTGCGTTTGAAACCACAGGGCTTGAGGCTGGGAGAGGAAAGTGGAATTCCTGGTGTAGCGGTGAAATGCGTAGATATCAGGAGGAACACCGGTGGCGAAGGCGGCTTTCTGGACCAGTTCTGACG…
OTU00263	23	1	54	62	48	63	28	24	25	59	55	78	98	49	Bacteria; Bacteroidetes; Bacteroidia; Sphingobacteriales; Lentimicrobiaceae; Lentimicrobiaceae_ge	OTU00263: Lentimicrobiaceae (F)	Other	TAAGGAATATTGGGCAATGGACGCAAGTCTGACCCAGCCATGCCGCGTGAAGGATGAATGTCCTATGGATTGTAAACTTCTTTTATGCAGGAAAAACATTCGGGTCGTGAACCCGGACTGATGGTACTGCATGAATAAGCATCGGCTAACTCCGTGCCAGCAGCCGCGGTAATACGGAGGATGCAAGCGTTATCCGGATTCATTGGGTTTAAAGGGTGCGCAGGCGGAATGATAAGTCAGTGGTGAAATCTCTCAGCTTAACTGAGAAACTGCCATTGATACTGTCGTTCTTGAGTACAGTTGAAGTGGGCGGAATGTGTCATGTAGCGGTGAAATGCTTAGATATGACACAGAACACCGATAGTGAAGACAGCTCACTAAGCTGTAACTGACGCTCAT…
OTU00264	5	0	55	70	122	47	64	63	114	59	12	20	30	2	Bacteria; Proteobacteria; Deltaproteobacteria; Syntrophobacterales; Syntrophobacteraceae; Syntrophobacteraceae_unclassified	OTU00264: Syntrophobacteraceae (F)	Other	TGAGGAATTTTGCGCAATGGGAGCAATCCTGACGCAGCAACGCCGCGTGGGTGATGAAGGCCTTCGGGTCGTAAAGCCCTGTCAGGTGGGAAGAATGTCCTGGGGATGAAAAAGCCCTGGGAGTGACGGTACCACCAGAGGAAGCACCGGCTAACTCCGTGCCAGCAGCCGCGGTAATACGGAGGGTGCGAGCGTTATTCGGAATTACTGGGCGTAAAGCGCGTGTAGGCGGGGAGGCAAGTCTGATGTGAAAGCCCCGGGCTTAACCTGGGAAGTGCATTGGAAACTGCTTTTCTTGAGTGCTGGAGAGGAAGGGGGAATTCCCGGTGTAGAGGTGAAATTCGTAGAGATCGGGAGGAATACCAGTGGCGAAGGCGCCCTTCTGGACGGCAACTGACG…
OTU00265	7	0	15	56	40	49	23	118	182	64	13	7	67	20	Archaea; Nanoarchaeaeota; Woesearchaeia; Woesearchaeia_or; Woesearchaeia_fa; Woesearchaeia_ge	OTU00265: Woesearchaeia (C)	Other	CTAGGGAACTTCTGCAATGCACGAAAGTGTGACAGAGCAAGCCAGAGTGCTTCTCTATAATTGAGAAGCTTTTGTGAGATGTAAAAAGTCTTACGAATAAGGACTGGGCAAGACTGGTGCCAGCCGCCGCGGTAATCCCAGCGGTCCAAGTCGCAGCCACAATTATTGGGTCTAAAACATCCGTAGCTTGCTTCGTCAGTCCTTTGTGAAATCTGGCATCTTAAGTGTCGGGCGCGCAAGGGATACTGCGGAGCTAGGGACCGGGAGACGTAAGGAGTACGCATCGGGTAGCGGTTAAATGTGTTGATCCAATGCGGACTAACGACAGCGAAGGCACCTTACGAGAACGGATCCGACAGTGAGGGATGAAGGCTAGGGGCGCAAAACGG
OTU00266	293	4	21	30	10	24	16	27	23	30	23	52	63	44	Bacteria; Chloroflexi; Anaerolineae; Anaerolineales; Anaerolineaceae; uncultured	OTU00266: Anaerolineaceae (F)	Other	TAGGGAATATTAGAAATGGACGAAAGTCTGATCTAGCAACACCGCGTGTGCGAAGAAGGCCTTCGGGTCGTAAAGCACTTTTTGGAAGGAATAGGAAGGAATGTACTTCCAGAATAAGTCTCGGCTAACTACGTGCCAGCAGCCGCGGTAACACGTAGGAGGCAAACGTTATCCGGATTTACTGGGCGTAAAGCGCGTGTAGGTGGTACTGTAAGTAGGGCGTGAAAGCTCCTGGCTCAACTGGGAGAGGCCGTTCTAAACTACAGAACTAGAGGATGGTAGAGGGAGGTGGAATTCCAGGTGTAGCGGTGGAATGCGCAGATATCTGGAGGAACACCGGTGGCGAAGGCGGCCTCCTGGACCATTCCTGACACTCAGACGCGAAAGCTAGGGTAGCAA…
OTU00267	40	2	67	55	49	60	98	70	91	67	10	13	20	13	Bacteria; Spirochaetes; Leptospirae; Leptospirales; Leptospiraceae; RBG-16-49-21	OTU00267: RBG-16-49-21 (G)	Other	TTAAGAATCTTGCGCAATGGGGGAAACCCTGACGCAGCGACGCCGCGTGGACGATGAAGGCCTTCGGGTTGTAAAGTCCGATAAGCAGGGAAGAATAAGCAACGGGTAATATTCGTTGTGATGACGGTACCTGCCTAAAGCCCCGGCTAACTACGTGCCAGCAGCCGCGGTAATACGTATGGGGCTAGCGTTGTTCGGAATTATTGGGCGTAAAGGGCGTCTAGGCGGGGGATTAAGTTGGGTGTGAAATCCCTGGGCTCAACCCAGGAACTGCATCCAAAACTGGTTCTCTTGAGTTCGGGAGAGGAGAGCGGAATTCCCGGTGTAGCGGTGAAATGCGTAGATATCGGGAAGAACACCAGTGGCGAAGGCGGCTCTCTGGCCTAGAACTGACGCTGA…
OTU00268	40	5	39	42	51	46	39	67	73	40	29	49	77	58	Bacteria; Chloroflexi; Anaerolineae; Anaerolineales; Anaerolineaceae; uncultured	OTU00268: Anaerolineaceae (F)	Other	TAGGGAATATTGCACAATGGGCGAAAGCCTGATGCAGCAACGCCGCGTGCGCGATGAAGGCCTTCGGGTCGTAAAGCGCTTTTCGGGGAGAAGAGGAAGGACGGTATCCCCGGAAGAAGGATCGGCTAACTACGTGCCAGCAGCCGCGGTAAAACGTAGGATCCGAGCGTTATCCGAATTCACTGGGCGTAAAGCGCGTGTAGGCGGTACGGTAAGTTGGATGTGAAATCTCCCGGCTCAACTGGGAGGGGACGTTCAATACTGTCGAACTAGAGGGCGGTAGAGGGAGGTGGAATTCCCGGTGTAGTGGTGAAATGCGTAGATATCGGGAGGAACACCAGAGGCGAAAGCGGCCTCCTGGACCGCACCTGACGCTCAGACGCGAAAGCTAGGGGAGCG…
OTU00269	163	8	25	42	22	36	44	75	91	65	12	20	34	17	Bacteria; Proteobacteria; Gammaproteobacteria; 1013-28-CG33; 1013-28-CG33_fa; 1013-28-CG33_ge	OTU00269: 1013-28-CG33 (O)	Other	TGGGGAATATTGGACAATGGGGGCAACCCTGATCCAGCAATGCCGCGTGTGTGAAGAAGGCCTGCGGGTTGTAAAGCACTTTCGGTAGGGACGAAAAGCTGAAGGCTAATATCCTTCAGTCTTGACTTAACCTAAAGAAGAAGCACCGGCTAACTCCGTGCCAGCAGCCGCGGTAATACGGAGGGTGCGAGCGTTAATCGGAATTACTGGGCGTAAAGCGCGCGTAGGCGGTTACGTAAGTCGGATGTGAAAGCCCCGGGCTTAACCTGGGAATCGCATTCGATACTGCGTGGCTAGAGTCTGGTAGAGGCTAGCGGAATTCCAGGTGTAGCGGTGAAATGCGTAGATATCTGGAGGAACATCAGTGGCGAAGGCGGCTGGCTGGACCAAGACTGACGC…
OTU00270	100	2	23	38	26	42	40	71	134	67	12	18	54	27	Bacteria; Proteobacteria; Deltaproteobacteria; Desulfobacterales; Desulfobulbaceae; uncultured	OTU00270: Desulfobulbaceae (F)	Sulfate-reducing bacteria	TGAGGAATATTGCGCAATGGGGGCAACCCTGACGCAGCGACGCCGCGTGAGTGAGGAAGGCCTTCGGGTCGTAAAGCTCTGTCAGCAGGGAAGAAGTGTGAGGGGGTTAACAGCCTTTTCATTTGACGGTACCTGCAGAGGAAGCACCGGCTAACTCCGTGCCAGCAGCCGCGGTAATACGGAGGGTGCGAGCGTTGTTCGGAATTACTGGGCGTAAAGGGCGCGCAGGCGGCTTTATAAGTCAGATGTGAAAGTCCACGGCTTAACTGTGGAAGTGCATTTGAAACTGTAAGGCTTGAGTACCAGAGGGGAAGGTGGAATTCCCGGTGTAGAGGTGAAATTCGTAGATATCGGGAGGAATACCGGTGGCGAAGGCGACTTTCTGGCTGGATACTGACG…
OTU00271	7	0	42	41	26	35	73	90	94	57	28	51	70	33	Bacteria; Bacteroidetes; Bacteroidia; Bacteroidales; Bacteroidetes_vadinHA17; Bacteroidetes_vadinHA17_ge	OTU00271: Bacteroidetes vadinHA17 (F)	Other	TGAGGAATATTGGTCAATGGGCGGAAGCCTGAACCAGCCATCCCGCGTGCAGGAAGACAGCCCTATGGGTTTTAAACTGCTTTTCCGGGGGGCGAAACACCCGTACGTGTACGGGCTTGACGGTACCCTGGGAATAAGCATCGGCTAACTCCGTGCCAGCAGCCGCGGTAATACGGAGGATGCGAGCGTTATCCGGATTTATTGGGTTTAAAGGGTGCGTAGGCGGATTAATAAGTCAGTGGTGAAAGGCTGCAGCTTAACTGTAGACTTGCCGTTGATACTGTTGATCTTGAGTATGGTCAAGGCAGGCGGAATGTGTAATGTAGCGGTGAAATGCTTAGATATTACACAGAACACCGATTGCGAAGGCAGCTTGCTGGGCCATTACTGACGCTGATG…
OTU00272	16	10	48	45	28	46	29	29	29	50	108	91	50	62	Bacteria; Chloroflexi; Anaerolineae; Anaerolineales; Anaerolineaceae; Anaerolineaceae_unclassified	OTU00272: Anaerolineaceae (F)	Other	TAGGGAATATTAGTTAATGTGCGAAAGCGCGAACTAGCAACGCCGCGTGTGCGATGAAGGTCTTCGGATCGTAAAGCACTTTTCGAGAAGATGAGGAAGGACAGTACTCTCGGAATAAGTCTCGGCTAACTACGTGCCAGCAGCCGCGGTAAAACGTAGGAGGCAAGCGTTATCCGGATTTACTGGGCGTAAAGCGCGTGCAGGCGGTTTGGTAAGTTGGATGTGAAAGCTCCCGGCTCAACTGGGAGAGGTCGTTCAAAACTACCAGACTTGAGGGCGGTAGAGGGAAGTGGAATTCCGTGTGTAGTGGTGAAATGCGTAGATATACGGAGGAACACCAGTGGCGAAAGCGGCTTCCTGGACCGATCCTGACGCTCAGACGCGAAAGCTAGGGGAGCA…
OTU00273	13	1	45	48	58	56	44	51	82	52	22	64	77	27	Bacteria; Chloroflexi; Anaerolineae; SBR1031; SBR1031_fa; SBR1031_ge	OTU00273: SBR1031 (O)	Other	CAGGGAATATTGCACAATGGACGGAAGTCTGATGCAGCGACGCCGCGTGGACGAAGAAGGCCTTCGGGTTGTAAAGTCCTTTTCAGGGGGAAGAGACAGGACGGTACCCTTGGAATAAGCGTCGGCTAACTACGTGCCAGCAGCCGCGGTAAGACGTAGGACGCGAGCGTTATCCGGATTTACTGGGCGTAAAGCGTCTGTAGGCGGAACAGTAAGTTGGGCGTGAAAGCTTCGGGCTTAACCCGGAGAGGACGTACAAGACTGCTGAACTAGAGGCCACCAGAGGGGCGTGGAATTTCCGGTGTAGCGGTAAAATGCGCAGATATCGGAAGGAACACCAGTGGCGAAGGCGGCGCCCTGGGGTGGGCCTGACGCTAAGAGACGAAAGCTAGGGGAGCG…
OTU00274	14	51	53	33	25	44	62	25	18	26	106	84	47	50	Bacteria; Bacteroidetes; Bacteroidia; Bacteroidales; SB-5; SB-5_ge	OTU00274: SB-5 (F)	Other	TGAGGAATATTGGGCAATAGGCGCAAGCCTGACCCAGCCATGCCGCGTGCAGGATGAAGGCCCTATGGGTTGTAAACTGCTTTTATACGGGACGAATCCCTCGGACGTGTCCGGGGCTGACGGTACCGTAAGAATAAGCATCGGCTAACTCCGTGCCAGCAGCCGCGGTAATACGGAGGATGCAAGCGTTATCCGGATTCATTGGGTTTAAAGGGTGCGTAGGCGGAACGATAAGTCAGCGGTGAAATCCTGCAGCTTAACTGTAGAATTGCCATTGATACTGCCGTTCTTGAATGCGGTTGAGGCAGGCGGAATGTGTATTGTAGCGGTGAAATGCGTAGATATTACACAGAACACCTATTGCGTAGGCAGCCTGCTAAGCCGTGATTGACGCTGAGG…
OTU00275	104	13	58	55	19	53	37	32	45	78	26	31	51	35	Bacteria; Firmicutes; Clostridia; Clostridiales; Clostridiaceae_1; Clostridium_sensu_stricto_10	OTU00275: Clostridium sensu stricto 10 (G)	Exoelectrogenic bacteria	TGGGGAATATTGCACAATGGGCGAAAGCCTGATGCAGCAACGCCGCGTGAGTGATGAAGGCCTTCGGGTTGTAAAGCTCTGTCTTCTGGGACGATAATGACGGTACCAGAGGAGGAAGCCACGGCTAACTACGTGCCAGCAGCCGCGGTAATACGTAGGTGGCAAGCGTTGTCCGGAATTACTGGGCGTAAAGGATGCGTAGGCGGATGCTTAAGTCAGATGTGAAAATCCCGGGCTTAACTTGGGAACTGCATTTGAAACTGGGCATCTAGAGTGCAGGAGAGGAGAGTGGAATTCCTAGTGTAGCGGTGAAATGCGTAGAGATTAGGAAGAACACCAGTGGCGAAGGCGGCTCTCTGGACTGTAACTGACGCTGAGGCATGAAAGCGTGGGGAGCAA…
OTU00276	15	0	55	48	28	60	95	37	48	93	36	48	44	27	Bacteria; Proteobacteria; Deltaproteobacteria; Deltaproteobacteria_Incertae_Sedis; Syntrophorhabdaceae; Syntrophorhabdus	OTU00276: Syntrophorhabdus (G)	Other	TGGGGAATATTGGGCAATGGGCGAAAGCCTGACCCAGCGACGCCGCGTGGGTGATGAAGGCCTTCGGGTTGTAAAGCCCTTTCGTGCGGAAAGAACAGCCCTGAAACGAATAATTTCAGGGTTTGACGGTACCGCAGGAAGAAGCACCGGCTAACTCCGTGCCAGCAGCCGCGGTAATACGGAGGGTGCAAGCGTTGTTCGGAATTATTGGGCGTAAAGGGCGCGTAGGCGGTTGTGATAGTCAGATGTGAAATCCTTTGGCTTAACTGAAGAACTGCATCTGAAACTTCACAACTCGAGTACAGGAGAGGGAAACGGAATTCCCGGTGTAGAGGTGAAATTCGTAGATATCGGGAGGAACACCAGTGGCGAAGGCGGTTTCCTGGCCTGATACTGACG…
OTU00277	56	6	27	37	25	55	56	98	80	89	13	19	46	23	Bacteria; Bacteria_unclassified; Bacteria_unclassified; Bacteria_unclassified; Bacteria_unclassified; Bacteria_unclassified	OTU00277: Bacteria (D)	Other	CTAGGAATCTTGCACAATGGGCGAAAGCCTGATGCAGCGACGCCGCGTGGGCGATGAAGTCCTTCGGGATGTAAAGCCCTTTTCGGGAGGAAGACTTCGGACGGTACTCCCGGAATAAGCACCGGCGAACTACGTGCCAGCAGCCGCGGTAATACGTAGGGTGCAAGCGTTGCCCGGATTTACTGGGCGTAAAGCGTGCGTAGGCGGTTCGGAAAGTTGGGCGTGAAAGCCCCCGGCTTAACCGGGGGAGGTCGTCCAAAACTACCGGGCTTGAGGACGGAAGAGGAAGGCGGAATTCCCGGTGTAGCGGTGAAATGCGTAGATATCGGGAGGAACACCAGTGGCGAAGGCGGCCTTCTGGTCCGTTCCTGACGCTGAGGCACGAAGGCCAGGGGAGCG…
OTU00278	200	40	27	33	16	32	28	54	59	53	12	11	36	27	Bacteria; Firmicutes; Clostridia; Clostridiales; Lachnospiraceae; Anaerobium	OTU00278: Anaerobium (G)	Other	TGGGGAATATTGCACAATGGGGGAAACCCTGATGCAGCGACGCCGCGTGAAGGAAGAAGTATTTCGGTATGTAAACTTCTATCAGCAAGGAAGATAATGACGGTACTTGACTAAGAAGCCCCGGCTAACTACGTGCCAGCAGCCGCGGTAATACGTAGGGGGCAAGCGTTATCCGGATTTACTGGGTGTAAAGGGAGCGTAGGTGGCATGGCAAGTCAGATGTGAAAGCCCGGGGCTCAACCCCGGGACTGCATTTGAAACTGCCAGGCTGGAGTGCAGGAGAGGTAAGTGGAATTCCTAGTGTAGCGGTGAAATGCGTAGATATTAGGAGGAACACCAGTGGCGAAGGCGGCTTACTGGACTGTAACTGACACTGAGGCTCGAAAGCGTGGGGAGCAA…
OTU00279	106	9	27	42	22	38	24	89	85	82	11	23	50	19	Bacteria; Proteobacteria; Deltaproteobacteria; NB1-j; NB1-j_fa; NB1-j_ge	OTU00279: NB1-j (O)	Other	TGGGGAATCTTGGGCAATGGGCGAAAGCCTGACCCAGCAACGCCGCGTGTGGGATGAAGGCCCTCGGGTCGTAAACCACTGTCAGAGGGGAAGAAATGCGACCGGGTAATATTCGGTCGAGCTGACGGTACCCTCAAAGGAAGCGCCGGCTAACTCCGTGCCAGCAGCCGCGGTAATACGGAGGGCGCAAGCGTTGTTCGGAATTACTGGGCGTAAAGCGCGTGTAGGTGGTTCGGAAAGTCGGATGTGAAAGTCCGGAGCTCAACTCCGGAAGTGCATCCGATACTCTCGAGCTCGAGTCTCGGAGAGGAGGGCAGAATTCCCAATGTAGGGGTGAAATCCGTAGATATTGGGAGGAATACCGGTGGCGAAGGCGGCCCTCTGGACGATGACTGACAC…
OTU00280	32	1	53	41	16	32	52	98	116	92	13	16	48	16	Bacteria; Chloroflexi; Anaerolineae; RBG-13-54-9; RBG-13-54-9_fa; RBG-13-54-9_ge	OTU00280: RBG-13-54-9 (O)	Other	CTAGGAATCTTGCACAATGGGCGAAAGCCTGATGCAGCGACGCCGCGTGGGCGATGAAGTCCTTCGGGATGTAAAGCCCTTTTCGGGAGGAAGACTTCGGACGGTACTCCCGGAATAAGCACCGGCGAACTACGTGCCAGCAGCCGCGGTAATACGTAGGGTGCAAGCGTTGCCCGGATTTACTGGGCGTAAAGCGTGCGTAGGCGGTCTGGAAAGTTGGGCGTGAAAGCCCCCGGCTTAACCGGGGGAGGTCGTCCAAAACTACCAGGCTTGAGGACGGAAGAGGAAGGCGGAATTCCCGGTGTAGCGGTGAAATGCGTAGATATCGGGAGGAACACCAGTGGCGAAGGCGGCCTTCTGGTCCGTTCCTGACGCTGAGGCACGAAGGCCAGGGGAGCG…
OTU00281	40	2	79	69	44	71	62	37	45	47	22	39	40	26	Bacteria; Chloroflexi; Anaerolineae; Anaerolineales; Anaerolineaceae; Anaerolinea	OTU00281: Anaerolinea (G)	Other	TAGGGAATATTGGTAAATGGGCGAAAGCCTGAACCAGCAACGCCGCGTGTGCGATGAAGGCCTTCGGGTTGTAAAGCACTTTTGCGTGGGAAGAGGAAGGACGGTACCACGCGAATAAGCCTCGGCTAACTACGTGCCAGCAGCCGCGGTAAAACGTAGGAGGCGAGCGTTATCCGGATTTACTGGGTGTAAAGCGCGAGCAGGCGGCGCGTTAAGTTGGGTGTAAAAGCTCCCGGCTCAACTGGGAGAGGTCGCTCAAGACTGGCGTGCTAGAGGGTGGTAGAGGAAGGTGGAATTCCGGGTGTAGTGGTGAAATGCGTAGATATCCGGAGGAACACCAGTGGCGAAAGCGGCCTTCTGGGCCACACCTGACGCTCAGACGCGAAAGCTAGGGTAGCA…
OTU00282	37	4	154	75	24	67	47	37	32	89	11	14	23	8	Bacteria; Firmicutes; Clostridia; Clostridiales; Clostridiaceae_1; Clostridium_sensu_stricto_1	OTU00282: Clostridium sensu stricto 1 (G)	Exoelectrogenic bacteria	TGGGGAATATTGCACAATGGGGGAAACCCTGATGCAGCAACGCCGCGTGAGTGATGACGGTCTTCGGATTGTAAAGCTCTGTCTTCAGGGACGATAATGACGGTACCTGAGGAGGAAGCCACGGCTAACTACGTGCCAGCAGCCGCGGTAATACGTAGGTGGCAAGCGTTGTCCGGATTTACTGGGCGTAAAGGGAGCGTAGGTGGATATTTAAGTGGGATGTGAAATACTCGGGCTTAACCTGGGTGCTGCATTCCAAACTGGATATCTAGAGTGCAGGAGAGGAAAGTAGAATTCCTAGTGTAGCGGTGAAATGCGTAGAGATTAGGAAGAATACCAGTGGCGAAGGCGACTTTCTGGACTGTAACTGACACTGAGGCTCGAAAGCGTGGGGAGCAA…
OTU00283	69	8	23	57	26	52	31	89	104	72	9	17	40	22	Bacteria; Proteobacteria; Deltaproteobacteria; NB1-j; NB1-j_fa; NB1-j_ge	OTU00283: NB1-j (O)	Other	TGGGGAATCTTGGGCAATGGGCGAAAGCCTGACCCAGCAACGCCGCGTGTGGGATGAAGGCCCTCGGGTCGTAAACCACTGTCAGAGGGGAAGAAATGCGACCGGGTAATATTCGGTCGAGCTGACGGTACCCTCAAAGGAAGCGCCGGCTAACTCCGTGCCAGCAGCCGCGGTAATACGGAGGGCGCAAGCGTTGTTCGGAATTACTGGGCGTAAAGCGCGTGTAGGTGGTTCGGAAAGTCGGATGTGAAAGTCCGGAGCTCAACTCCGGAAGTGCATCCGATACTCTCGAGCTCGAGTCTCGGAGAGGAAGGCAGAATTCCCAATGTAGGGGTGAAATCCGTAGATATTGGGAGGAATACCGGTGGCGAAGGCGGCCTTCTGGACGATGACTGACAC…
OTU00284	29	1	65	57	53	48	33	49	32	76	29	46	48	45	Bacteria; Actinobacteria; WCHB1-81; WCHB1-81_or; WCHB1-81_fa; WCHB1-81_ge	OTU00284: WCHB1-81 (C)	Other	TAGGGAATATTGCGCAATGGACGAAAGTCTGACGCAGCGACACCGTGTGAAGGATGAAGGTCCTCGGATCGTAAACTTCTGTCAATTGGAGACGAAGGTACTTAGGGTTAATAGCCTTAAGTATTGACGGTACCCAATAAGGAAGTCTCGGCTTACTCCGTGCCAGCAGCCGCGGTAAGACGGGGGAGGCAAGCGTTGTCCGGAATTATTGGGCGTAAAGAGCGCGTAGGTGGTTTATCAAGTCATTTGTGAAAACTTTAGGCTTAACTTAAAGATTGCAAGTGATACTGGTATACTTGAGCACAGCAGAGGAAAGTGGAATTCCTGGTGTAGCGGTGAAATGCGCAGATATCAGGAAGAACACCAGTGGCGAAGGCGGCTTTCTGGGCTGTTGCTGAC…
OTU00285	63	9	27	22	14	44	43	41	32	53	52	59	80	71	Archaea; Euryarchaeota; Thermoplasmata; Methanomassiliicoccales; Methanomassiliicoccaceae; Methanomassiliicoccus	OTU00285: Methanomassiliicoccus (G)	Other	TCGCGAAAACTTCGCAATGGGGGCAACCCCGACGAGGGAATTCCAAGTGCTAGCACTTTGTGTTAGCTGTTCTTCTGTCTAAAAAACAGGAGGAGTAAGGGGCGGGTAAGACGGGTGCCAGCCGCCGCGGTAATACCCGCGCCCCAAGTGGTGGTCGATATTATTGAGCCTAAAACGTCCGTAGCCGGTCTTCTAAATCCTTGGGTAAATCGGGCAGCTTAACTGTCCGAAGTCCGGGGAGACTGGGAGACTTGGGACCGGGAGAGGTCAGAGGTACTTCTGGGGTAGGGGTAAAATCCTGTAATCCTGGAAGGACCACCGGTGGCGAAGGCGTCTGACTAGAACGGATCCGACGGTGAGGGACGAAGCCCTGGGGCGCAAACGGG
OTU00286	20	1	58	57	46	58	88	69	64	66	8	32	26	17	Bacteria; Aegiribacteria; Aegiribacteria_cl; Aegiribacteria_or; Aegiribacteria_fa; Aegiribacteria_ge	OTU00286: Aegiribacteria (P)	Other	TCGAGAATCTTCCCCAATGGGCGAAAGCCTGAGGGAGCGACGCCGCGTGAGGGATGAAGGCCCTTTGGGTTGTAAACCTCTGTTAGGGGGAAAGAACAGCAGGGTGAACAATACACTCCCTGCCTGACGTTACCCCCAGAGAAAGCTCCGGCCAACTCCGTGCCAGCAGCCGCGGTAATACGGGGGGAGCAAGCGTTGTCCGGAATCATTGGGCGTAAAGGGCGTGTAGGCGGCTCGGCAAGTCGAATGTGAAATCCCACGGCTCAACCGTGGAACTGCGTTCGAAACTGCCCTGCTTGAGTGCGGGAGAGGTGTGCGGAATTCCTGGTGTAGCGGTGGAATGCGTAGATATCAGGAAGAACACCGGTGGCGAAGGCGGCACACTGGCCCAGCACTGAC…
OTU00287	0	0	427	118	1	12	7	4	1	38	0	0	0	1	Bacteria; Proteobacteria; Gammaproteobacteria; Betaproteobacteriales; Burkholderiaceae; Achromobacter	OTU00287: Achromobacter (G)	Other	TGGGGAATTTTGGACAATGGGGGAAACCCTGATCCAGCCATCCCGCGTGTGCGATGAAGGCCTTCGGGTTGTAAAGCACTTTTGGCAGGAAAGAAACGTCGCGGGTTAATACCCCGCGGAACTGACGGTACCTGCAGAATAAGCACCGGCTAACTACGTGCCAGCAGCCGCGGTAATACGTAGGGTGCAAGCGTTAATCGGAATTACTGGGCGTAAAGCGTGCGCAGGCGGTTCGGAAAGAAAGATGTGAAATCCCAGAGCTTAACTTTGGAACTGCATTTTTAACTACCGGGCTAGAGTGTGTCAGAGGGAGGTGGAATTCCGCGTGTAGCAGTGAAATGCGTAGATATGCGGAGGAACACCGATGGCGAAGGCAGCCTCCTGGGATAACACTGACGC…
OTU00288	0	0	64	185	149	68	52	40	20	26	0	1	1	0	Bacteria; Proteobacteria; Gammaproteobacteria; Betaproteobacteriales; Hydrogenophilaceae; uncultured	OTU00288: Hydrogenophilaceae (F)	Sulfide-oxidizing bacteria	TGGGGAATTTTGGACAATGGGGGAAACCCTGATCCAGCCATTCCGCGTGCAGGAAGAAGGCCTTCGGGTTGTAAACTGCTTTCGGACGGAAAGAAATCGTCTTGGCTAATACCCAGGATGGATGACGGTACCGTAAGAAGAAGCACCGGCTAACTACGTGCCAGCAGCCGCGGTAATACGTAGGGTGCGAGCGTTAATCGGAATTACTGGGCGTAAAGCGTGCGCAGGCGGATATTTAAGTCAGACGTGAAATCCCCGAGCTTAACTTGGGAATTGCGTTTGAAACTGGATATCTAGAGTGCGTCAGAGGGGGGTGGAATTCCACGTGTAGCAGTGAAATGCGTAGAGATGTGGAGGAACACCGATGGCGAAGGCAGCCCCCTGGGATGACACTGACGC…
OTU00289	60	439	8	3	1	4	7	1	1	6	20	12	21	15	Bacteria; Firmicutes; Negativicutes; Selenomonadales; Acidaminococcaceae; Acidaminococcaceae_unclassified	OTU00289: Acidaminococcaceae (F)	Other	TGGGGAATCTTCCACAATGGACGAAAGTCTGATGGAGCAACGCCGCGTGAGCGATGAAGGATTTCGGTCTGTAAAACTCTGTTGTTCATGACGAACGTCTCCTAGGTTAACAATCTAGGGGAGTGACGGTAGTGAACGAGGAAGCCACGGCTAACTACGTGCCAGCAGCCGCGGTAATACGTAGGTGGCGAGCGTTGTCCGGAATTATTGGGCGTAAAGAGCATGTAGGCGGCTTTTTAAGTCGGTCGTGAAAATGCGGGGCTTAACCCCGTATTGCGGTCGAAACTGGAGGGCTTGAGTGCAGGAGAGGAAAGGGGAATTCCCAGTGTAGCGGTGAAATGCGTAGATATTGGGAGGAACACCAGTGGCGAAGGCGCCTTTCTGGACTGTGTCTGACGC…
OTU00290	75	12	32	39	17	42	43	85	93	68	8	21	41	21	Bacteria; Proteobacteria; Gammaproteobacteria; Gammaproteobacteria_unclassified; Gammaproteobacteria_unclassified; Gammaproteobacteria_unclassified	OTU00290: Gammaproteobacteria (C)	Other	TGGGGAATATTGGACAATGGGCGAAAGCCTGATCCAGCAATGCCGCGTGTGTGAAGAAGGCCTTAGGGTTGTAAAGCACTTTCAGTAGGGACGAAAAGCCGCAGGATAATACCCGGCGGTCTTGACTTAACCTACAGAAGAAGCACCGGCTAACTCCGTGCCAGCAGCCGCGGTAATACGGAGGGTGCAAGCGTTAATCGGAATTACTGGGCGTAAAGCGCACGTAGGTGGTTTGGCAAGTCGGATGTGAAAGCCCCGGGCTTAACTTGGGAATTGCATTCGATACTGCCCGGCTAGAGTATGGTAGAGGGAAGCGGAATTCCGCATGTAGCGGTGAAATGCGTAGATATGCGGAGGAACACCGGTGGCGAAGGCGGCTTCCTGGACCAATACTGACAC…
OTU00291	1	5	36	120	61	22	44	20	13	19	17	95	100	40	Bacteria; Proteobacteria; Gammaproteobacteria; Betaproteobacteriales; Burkholderiaceae; Ideonella	OTU00291: Ideonella (G)	Other	TGGGGAATTTTGGACAATGGGCGCAAGCCTGATCCAGCCATGCCGCGTGCGGGAAGAAGGCCTTCGGGTTGTAAACCGCTTTTGTCAGGGAAGAAATCTTCTGGGTTAATACCTCGGGAGGATGACGGTACCTGAAGAATAAGCACCGGCTAACTACGTGCCAGCAGCCGCGGTAATACGTAGGGTGCAAGCGTTAATCGGAATTACTGGGCGTAAAGCGTGCGCAGGCGGTTTTGTAAGACAGAGGTGAAATCCCCGGGCTCAACCTGGGAACTGCCTTTGTGACTGCAAGGCTTGAGTGCGGCAGAGGGGGATGGAATTCCGCGTGTAGCAGTGAAATGCGTAGATATGCGGAGGAACACCGATGGCGAAGGCAATCCCCTGGGCCTGCACTGACGC…
OTU00292	52	7	22	55	29	7	36	120	143	57	5	15	32	12	Bacteria; Proteobacteria; Alphaproteobacteria; Rhizobiales; Xanthobacteraceae; Pseudorhodoplanes	OTU00292: Pseudorhodoplanes (G)	Other	TGGGGAATATTGGACAATGGGCGCAAGCCTGATCCAGCCATGCCGCGTGAGTGATGAAGGCCTTAGGGTTGTAAAGCTCTTTCGTCAGGGAAGATAATGACGGTACCTGAAGAAGAAGCCCCGGCTAACTTCGTGCCAGCAGCCGCGGTAATACGAAGGGGGCTAGCGTTGCTCGGAATCACTGGGCGTAAAGCGCACGTAGGCGGCTTTCTAAGTCAGGGGTGAAATCCCGGAGCTCAACTCCGGAACTGCCTTTGATACTGGAGAGCTTGAGTTCGGGAGAGGTGAGTGGAACTGCGAGTGTAGAGGTGAAATTCGTAGATATTCGCAAGAACACCAGTGGCGAAGGCGGCTCACTGGCCCGATACTGACGCTGAGGTGCGAAAGCGTGGGGAGCAA…
OTU00293	465	16	8	12	3	14	6	2	6	16	2	9	23	10	Bacteria; Bacteroidetes; Bacteroidia; Bacteroidales; Dysgonomonadaceae; Proteiniphilum	OTU00293: Proteiniphilum (G)	Other	TGAGGAATATTGGTCAATGAGGGCAACCTTGAACCAGCCAAGTCGCGTGAAGGATGACTGTCCTAAGGATTGTAAACTTCTTTTATATGGGAATAATTGTAGCCACGTGTGGTTATTTGCATGTACCATATGAATAAGGATCGGCTAACTCCGTGCCAGCAGCCGCGGTAATACGGAGGATCCAAGCGTTATCCGGATTTATTGGGTTTAAAGGGTGCGCAGGCGGGAGATTAAGTCGGTGGTGAAATTTTGCGGCTCAACCGTAAGAGTGCCATCGAAACTGGTTTTCTTGAGTGTAGATGAAGTAGGCGGAATTTGTGGTGTAGCGGTGAAATGCATAGATATCACGAGGAACTCCGATTGCGCAGGCAGCTTACTAAACTACTACTGACGCTCATG…
OTU00294	27	6	25	38	9	27	31	21	35	29	45	105	107	86	Bacteria; Firmicutes; Clostridia; Clostridiales; Syntrophomonadaceae; Syntrophomonas	OTU00294: Syntrophomonas (G)	Exoelectrogenic bacteria	TGGGGAATATTGCGCAATGGGGGAAACCCTGACGCAGCGACGCCGCGTGAGCGAAGAAGGCCTTAGGGTTGTAAAGCTCTGTTTTAGGGGACGAATGTCGTGGTCAGTAATATGGACTACGAATGACGGTACCCTAAGAGGAAGCCCCGGCTAACTACGTGCCAGCAGCCGCGGTAAGACGTAGGGGGCGAGCGTTGTCCGGAATTACTGGGCGTAAAGAGCACGTAGGCGGGAACTTAAGTCAGGTGTGAAAGACCGAGGCTCAACCTCGGGTGTGCACTTGAAACTGGGTTTCTTGAGGGCAGGAGAGGAAAGCAGAATTCCTGGTGTAGCGGTGAAATGCGTAGAAATCAGGAGGAATACCAGTGGCGAAGGCGGCTTTCTGGACTGACCCTGACG…
OTU00295	0	0	65	47	151	39	60	19	28	49	32	34	37	28	Bacteria; Bacteroidetes; Bacteroidia; Bacteroidales; Bacteroidetes_vadinHA17; Bacteroidetes_vadinHA17_ge	OTU00295: Bacteroidetes vadinHA17 (F)	Other	TGAGGAATATTGGTCAATGGGCGTAAGCCTGAACCAGCCATCCCGCGTGAAGGAAGAAGGCGCTATGCGTCGTAAACTTCTTTTCCAGAGGAAGAAAACCCCCGACGAGTCGGGGCTTGCCGGTACTTTGGGAATAAGCATCGGCTAACTCCGTGCCAGCAGCCGCGGTAATACGGAGGATGCGAGCGTTATCCGGATTTATTGGGTTTAAAGGGTGCGTAGGCGGATTGATAAGTCAGCGGTGAAAACCTTCAGCTTAACTGGAGAATTGCCGTTGATACTGTTAGTCTTGAGTACGGTCAAGGTAGGCGGAATGTGTAATGTAGCGGTGAAATGCTTAGATATTACACAGAACACCGATTGCGAAGGCAGCTTACTGGACCAATACTGACGCTGAGG…
OTU00296	0	0	32	51	37	31	52	77	170	50	14	27	33	14	Bacteria; Proteobacteria; Alphaproteobacteria; Rhodospirillales; uncultured; uncultured_ge	OTU00296: Rhodospirillales (O)	Other	TGGGGAATATTGGACAATGGGGGAAACCCTGATCCAGCCATGCCGCGTGAGTGATGAAGGCCTTCGGGTTGTAAAGCTCTTTTGGCGGGGACGATGATGACGGTACCCGCAGAATAAGCTCCGGCTAACTTCGTGCCAGCAGCCGCGGTAATACGAAGGGAGCTAGCGTTGTTCGGAATTACTGGGCGTAAAGGGCGTGTAGGCGGTCCGGCAAGTCAGATGTGAAAGCCCTGGGCTCAACCCGGGAATTGCGTTTGATACTGCCGGTCTTGAATTCGGGAGAGGTTGGTGGAATTCCCAGTGTAGAGGTGAAATTCGTAGAGATTGGGAAGAACACCCGTGGCGAAGGCGGCCAACTGGACCGACATTGACGCTGAGACGCGAAAGCGTGGGGAGCAA…
OTU00297	23	2	35	46	26	47	30	78	114	69	15	25	54	20	Bacteria; Chloroflexi; Dehalococcoidia; Dehalococcoidia_unclassified; Dehalococcoidia_unclassified; Dehalococcoidia_unclassified	OTU00297: Dehalococcoidia (C)	Other	CAAGGAATTTTGTGCAATGGGCGAAAGCCTGACACAGCGACGCCGCGTGGGGGAAGAATGCCTTCGGGTTGTAAACCCCTTTTCTCAGGGACGAATAATGACGGTACCTGAGGAATAAGTCTCGGCTAACTACGTGCCAGCAGCCGCGGTAATACGTAGGAGGCAAGCGTTATTCGGATTTACTGGGCGTAAAGAGGGCGCAGGCGGTTTTTCAAGTTGGGTGTAAAATCTCCCCGCTTAACGGGGAGGGATCGCCCGATACTGTTGAGCTAGAGGGCAGCAAAGGGAGGTGGAATTCCCGGTGTAGTGGTGAAATACGTAGATATCGGGAGGAACACCAGTGGCGAAGGCGGCCTCCTAGGCTGTTTCTGACGCTGAGGCCCGAAAGCGTGGGGAGCG…
OTU00298	38	2	17	38	20	52	18	64	114	90	14	24	67	21	Bacteria; Proteobacteria; Deltaproteobacteria; Syntrophobacterales; Syntrophaceae; Syntrophus	OTU00298: Syntrophus (G)	Exoelectrogenic bacteria	TGAGGAATCTTGCGCAATGGGGGAAACCCTGACGCAGCAACGCCGCGTGAGTGAGGAAGGTCTTCGGATCGTAAAGCTCTGTCAGATGGAAAGAACCGCAAGGGGGTGAATAGCCCCTTTGTCTGACGGTACCATCAAAGGAAGCACCGGCTAACTCCGTGCCAGCAGCCGCGGTAATACGGGGGGTGCAAGCGTTGTTCGGAATTATTGGGCGTAAAGAGCGTGTAGGCGGCCTGATATGTCAGATGTGAAAGCCCTGAGCTCAACTCGGGAAGTGCATTTGAAACTGTCAGGCTCGAGTAGGGGAGAGGGAAGTGGAATTCCTGGTGTAGAGGTGAAATTCGTAGATATCAGGAGGAACACCGGTGGCGAAGGCGACTTCCTGGCCCTATACTGACG…
OTU00299	13	0	34	21	39	22	35	16	30	43	133	69	47	75	Bacteria; Spirochaetes; Spirochaetia; Spirochaetales; Spirochaetaceae; uncultured	OTU00299: Spirochaetaceae (F)	Other	CTAAGAATATTCCGCAATGGACGAAAGTCTGACGGAGCGACGCCGCGTGGATGAAGAAGGCCGAAAGGTTGTAAAGTTCTTTTGTTGGGGAAGAATAACCATGGGAGGGAATGCCCGTGGGATGACATGAACCGACGAATAAGCCCCGGCTAACTACGTGCCAGCAGCCGCGGTAACACGTAGGGGGCGAGCGTTGTTCGGAATTACTGGGCGTAAAGGGCATGTAGGCGGTCTTGTAAGCTTGGCGTGAAAGACCACGGCTCAACCGTGGGATTGCGTTGAGAACTGCGAGGCTTGAGTGACGGAGAGGGAGCTAGAATTCCTGGTGTAGGGGTGGAATCTGTAGAGATCAGGAAGAATACCAATGGCGAAGGCAAGCTCCTGGCCGATGACTGACGC…
OTU00300	19	3	55	50	36	69	46	29	42	50	20	50	78	29	Bacteria; Bacteroidetes; Bacteroidia; Chitinophagales; Saprospiraceae; uncultured	OTU00300: Saprospiraceae (F)	Other	TAAGGAATATTGGACAATGGGCGGAAGCCTGATCCAGCCATCCCGCGTGCAGGATGAAGGCCCTCTGGGTTGTAAACTGCTTTTATTGGGGAAGAAATCTGGTTATTTATAATCAGTTGACGGTACTCAAGGAATAAGCACCGGCTAACTCCGTGCCAGCAGCCGCGGTAATACGGAGGGTGCAAGCGTTATCCGGAATTACTGGGTTTAAAGGGTGCGTAGGCGGCCTGTCAAGTCAGGGGTGAAATGTCGTCGCTTAACGATGAAATTGCCTTTGATACTGTCGGGCTTGAAACAGGTTGAGGTTGGCGGAATGTGGCATGTAGCGGTGAAATGCATAGATATGCCATAGAACACCGATTGCGAAGGCAGCTGGCTGGACCTGGATTGACGCTGAGG…
OTU00301	30	1	47	56	36	43	56	35	61	47	30	29	70	33	Bacteria; Bacteroidetes; Bacteroidia; Bacteroidales; Bacteroidetes_vadinHA17; Bacteroidetes_vadinHA17_ge	OTU00301: Bacteroidetes vadinHA17 (F)	Other	TGAGGAATATTGGTCAATGGGCGGAAGCCTGAACCAGCCATCCCGCGTGCAGGAAGACGGCCCTATGGGTTGTAAACTGCTTTTCCAGGGGGCGAAACTTTCCGATGTATCGGGATTTGACGGTACCCTGGGAATAAGCATCGGCTAACTCCGTGCCAGCAGCCGCGGTAATACGGAGGATGCGAGCGTTATCCGGATTTATTGGGTTTAAAGGGTGCGTAGGCGGATCGATAAGTCAGTGGTGAAACCCTGCAGCTTAACTGTAGACTTGCCGTTGATACTGTTGGTCTTGAGTGTGGTCAAGGTAGGCGGAATGTGTAATGTAGCGGTGAAATGCTTAGATATTACACAGAACACCGATTGCGAAGGCAGCTTACTGGGCCATTACTGACGCTGATG…
OTU00302	2	118	0	0	2	4	2	3	1	2	195	105	59	81	Archaea; Euryarchaeota; Methanomicrobia; Methanosarcinales; Methanosarcinaceae; Methanosarcina	OTU00302: Methanosarcina (G)	Methanogen	GCGCGAAAACTTTACAATGCGGGAAACCGTGATAAGGGGACACCGAGTGTCAGCATCATATGCTGGCTGTCCGGGTGTGTAAAATACACCTGTTAGCAAGGGCCGGGCAAGACCGGTGCCAGCCGCCGCGGTAACACCGGCGGCCCGAGTGGTGATCGTGATTATTGGGTCTAAAGGGTCCGTAGCCGGTTTGGTCAGTCCTCCGGGAAATCTGACAGCTCAACTGTTAGGCTTTCGGGGGATACTGCCAGACTTGGAACCGGGAGAGGTAAGAGGTACTACAGGGGTAGGAGTGAAATCTTGTAATCCCTGTGGGACCACCTGTGGCGAAGGCGTCTTACCAGAACGGGTTCGACGGTGAGGGACGAAAGCTGGGGGCACGAACCGG
OTU00303	1	0	69	57	139	67	68	30	38	42	13	21	18	11	Bacteria; Proteobacteria; Deltaproteobacteria; Desulfobacterales; Desulfobacteraceae; Sva0081_sediment_group	OTU00303: Sva0081 sediment group (G)	Other	TGAGGAATTTTGCGCAATGGGGGAAACCCTGACGCAGCAACGCCGCGTGAGTGATGAAGGCCTTCGGGTCGTAAAGCTCTGTCAAGTGGGAAGAATCTGCCCGGTGATAATACCGCTGGGCAATGACGGTACCGCTGAAGGAAGCACCGGCTAACTCCGTGCCAGCAGCCGCGGTAATACGGGGGGTGCTAGCGTTATTCGGAATCATTGGGCGTAAAGGGCGCGTAGGCGGTCTTTTAAGTCAGATGTGAAAGCCCTCGGCTTAACCGAGGAAGTGCATTTGATACTAAGAGACTTGAGTATGGGAGAGGGAAGCGGAATTCCTGGTGTAGCGGTGAAATGCGTAGATATCAGGAGGAACACCGGTGGCGAAGGCGGCTTCCTGGACCAATACTGACG…
OTU00304	12	0	34	67	60	56	33	40	103	50	20	35	44	19	Bacteria; Proteobacteria; Deltaproteobacteria; Desulfarculales; Desulfarculaceae; Desulfatiglans	OTU00304: Desulfatiglans (G)	Other	TGAGGAATTTTGCGCAATAGGGGAAACCCTGACGCAGCAACGCCGCGTGAGTGAAGAAGGCCCTCGGGTCGTAAAGCTCTGTCAAGTGGGAAAAAAGCTTGCTGGTGAATAGCCAGCAAGACTGATGGTACCATTGAAGGAAGCACCGGCTAACTCCGTGCCAGCAGCCGCGGTAATACGGAGGGTGCAAGCGTTGTTCGGAATTACTGGGCGTAAAGGGCGCGTAGGCGGTGTGGTAAGTCAGATGTGAAAGCCCTGGGCTTAACCCAGGAAGTGCATTTGAAACTACCATGCTTGAGTATGGGAGAGGAGAGTGGAATTCCCAGTGTAGAGGTGAAATTCGTAGATATTGGGAGGAACACCCGTGGCGAAGGCGACTCTCTGGACCAATACTGACGC…
OTU00305	15	3	32	32	23	41	58	94	134	75	2	16	23	14	Bacteria; Chloroflexi; Dehalococcoidia; GIF9; GIF9_fa; GIF9_ge	OTU00305: GIF9 (O)	Other	CAAGGAATTTTGCGCAATGGGCGAAAGCCTGACGCAGCGACGCCGCGTGGGGGATGACGGCCTTCGGGTTGTAAACCCCTTTTCACGAGGAAGAAATATGACGGTACTCGTGGAATAAGTCTTGGCTAACTACGTGCCAGCAGCCGCGGTAATACGTAGAAGGCGAACGTTATCCGGATTTACTGGGCGTAAAGCGGGTGTAGACGGTTCTTTAAGTCAGTTGTGAAATCTCCCGACTCAATTGGGAGACTGCAGTTGATACTGGGGAGCTTGAGGGCATCAGAAGAAAGCGGAATTCCCGGTGTAGCGGTGAAATGCGTAGATATCGGGAGGAACACCAGTGGCGACGGCGGCTTTCTAGGGTGCTCCTGACGTTGAGGCCCGAAAGTGTGGGGAGCG…
OTU00306	4	0	3	53	13	33	48	104	92	98	15	30	51	15	Archaea; Euryarchaeota; Methanomicrobia; Methanosarcinales; Methanosaetaceae; Methanosaeta	OTU00306: Methanosaeta (G)	Methanogen	GCGCGAAAACTTTACAATGCGGGAAACCGTGATAAGGGAATCTCGAGTGCCAGCATATAATGTTGGCTGTCCAGATGCCTAAAAAGCATCTGTTAGCAAGGGCCGGGCAAGACCGGTGCCAGCCGCCGCGGTAACACCGGCGGCCCGAGTGGTAACCGCTTTTATTGGGTCTAAAGGGTCTGTAGCCGGCCAAGTAAGTCCCTTGGGAAATCTGGCAGCTTAACTGTCAGGCTGCTAGGGGATACTGCTAGGCTTGGGACCGGGAGAGGTGAGAGGTACCTTGGGGGTAGGGGTGAAATCTTGTGATCCTCGGGGGACCACCAGTGGCGAAGGCGTCTCACCAGAACGGGTCCGACGGTAAGGGACGAAAGCTAGGGGCACGAACCGG
OTU00307	0	0	28	4	1	188	111	29	0	192	0	0	0	0	Bacteria; Bacteroidetes; Bacteroidia; Flavobacteriales; Weeksellaceae; Elizabethkingia	OTU00307: Elizabethkingia (G)	Other	TGAGGAATATTGGACAATGGGTGGAAGCCTGATCCAGCCATCCCGCGTGCAGGAAGACGGCCCTATGGGTTGTAAACTGCTTTTATCTGGGGATAAACCTACTTACGTGTAAGTAGCTGAAGGTACCAGAAGAATAAGCACCGGCTAACTCCGTGCCAGCAGCCGCGGTAATACGGAGGGTGCAAGCGTTATCCGGATTTATTGGGTTTAAAGGGTCCGTAGGCGGACTGATAAGTCAGTGGTGAAATCCGACAGCTTAACTGTCGAACTGCCATTGATACTGTTAGTCTTGAGTAAGGTTGAAGTGGCTGGAATAAGTAGTGTAGCGGTGAAATGCATAGATATTACTTAGAACACCAATTGCGAAGGCAGGTCACTAAGTCTTAACTGACGCTGATG…
OTU00308	27	0	29	56	41	35	33	78	134	35	28	16	29	10	Bacteria; Acidobacteria; Aminicenantia; Aminicenantales; Aminicenantales_fa; Aminicenantales_ge	OTU00308: Aminicenantales (O)	Other	TGAGGAATTTTGCGCAATGGGCGAAAGCCTGACGCAGCGACGCCGCGTGGAGGAAGACGGCCTTCGGGTTGTAAACTCCTGTCAGAGGTGAAGAATGCCCGCAAGGGTTTGACGGTAACCTCAGAGGAAGCCCCGGCTAACTACGTGCCAGCAGCCGCGGTAATACGTAGGGGGCAAGCGTTGCTCGGAATTACTGGGCGTAAAGGGAGTGCAGGCGGCCGGTTAAGTCAAAGATGAAATCCCGAGGCTTAACTTCGGAATGGTCTTTGATACTGATCGGCTTGAGGCTGGCTGAGGAGAGCGGAATTCCCGGTGGAGCGGTGAAATGCGTAGATATCGGGAGGAACACCAGAGGCGAAGGCGGCTCTCTAACCTAGTCCTGACGCTGAGACTCGAAAG…
OTU00309	8	160	12	3	4	13	17	5	11	7	138	75	30	67	Bacteria; Proteobacteria; Deltaproteobacteria; Desulfovibrionales; Desulfovibrionaceae; Desulfovibrio	OTU00309: Desulfovibrio (G)	Sulfate-reducing bacteria	TGGGGAATATTGCGCAATGGGGGAAACCCTGACGCAGCGACGCCGTGTGAGGGAAGAAGGCTTTCGGGTCGTAAACCTCTGTCAGAAAGGAAGAACCCCCCATATCCGAATAGGATGTGGGGCTGACGGTACTTTCAAAGGAAGCACCGGCTAACTCCGTGCCAGCAGCCGCGGTAATACGGAGGGTGCAAGCGTTAATCGGAATCACTGGGCGTAAAGCGCGCGTAGGCTGCTTTGTAAGTCGGACGTGAAAGCCCTCGGCTCAACCGGGGAACTGCGTTCGATACTGTGAGGCTTGAGTCCTGGAGAGGGTGGCGGAATTCCGGGTGTAGGAGTGAAATCCGTAGATATCCGGAGGAACACCGGTGGCGAAGGCGGCCACCTGGACAGGTACTGACG…
OTU00310	36	2	24	48	24	42	46	82	76	48	13	32	51	26	Bacteria; Chloroflexi; Anaerolineae; uncultured; uncultured_fa; uncultured_ge	OTU00310: Anaerolineae (C)	Other	TGAGGAATATTGCCCAATGGACGCAAGTCTGAGGCAGCAACGCCGCGTGAGCGATGAAGGCCTTCGGGTCGTAAAGCTCTTTTCTGGGGGACGAGGAAGGACGGTACCTCAGGAATAAGTCACGGCTAACTACGTGCCAGCAGCCGCGGTAATACGTAGGTGGCCAGCGTTATCCGGATTTACTGGGCGTAAAGCGCGTGCAGGCGGTTCTGTAAGTCGGACGTGAAAGCTCCTGGCTCAACTGGGAGAGGCCGTTCGATACTGCGGGGCTTGAGGTCGGGAGAGGGACGTGGAATTCCCGGTGTAGTGGTGGAATGCGTAGATATCGGGAGGAACACCAGTGGCGAAGGCGACGTCCTAGCCCGCACCTGACGCTTAGACGCGAAAGCGTGGGGAGCG…
OTU00311	0	0	81	34	0	243	129	42	0	20	0	0	0	0	Bacteria; Bacteroidetes; Bacteroidia; Flavobacteriales; Flavobacteriaceae; Flavobacterium	OTU00311: Flavobacterium (G)	Other	TGAGGAATATTGGACAATGGGCGCAAGCCTGATCCAGCCATGCCGCGTGCAGGATGACGGTCCTATGGATTGTAAACTGCTTTTATACAGGAAGAAACCCTACCACGTGTGGTAGATTGACGGTACTGTAGGAATAAGGATCGGCTAACTCCGTGCCAGCAGCCGCGGTAATACGGAGGATCCAAGCGTTATCCGGAATCATTGGGTTTAAAGGGTCCGTAGGCGGTTTAATAAGTCAGTGGTGAAAGCCCATCGCTTAACGATGGAACGGCCATTGATACTGTTAGACTTGAATTATTAGGAAGTAACTAGAATATGTAGTGTAGCGGTGAAATGCTTAGATATTACATGGAATACCAATTGCGAAGGCAGGTTACTACTAATATATTGACGCTGATG…
OTU00312	10	0	34	69	327	28	25	17	9	23	1	1	4	0	Bacteria; Proteobacteria; Alphaproteobacteria; Rhizobiales; Rhizobiales_unclassified; Rhizobiales_unclassified	OTU00312: Rhizobiales (O)	Methanotrophs	TGGGGAATATTGGACAATGGGCGCAAGCCTGATCCAGCCATGCCGCGTGAGTGATGAAGGCCTTAGGGTTGTAAAGCTCTTTTAGCAGGGACGATAATGACGGTACCTGCAGAAAAAGCCCCGGCCAACTTCGTGCCAGCAGCCGCGGTAATACGAAGGGGGCTAGCGTTGCTCGGAATCACTGGGCGTAAAGCGCACGTAGGTGGGTCGTTAAGTCGGGGGTGAAATCCCAGAGCTCAACTCTGGAACTGCCTTCGATACTGGCGACCTTCGAGTTCGGGAGAGGTGAGTGGAACTGCGAGTGTAGAGGTGAAATTCGTAGATATTCGCAAGAACACCAGTGGCGAAGGCGGCTCACTGGCCCGATACTGACACTGAGGTGCGAAAGCGTGGGGAGCA…
OTU00313	62	0	8	42	4	53	31	130	108	97	0	1	8	0	Archaea; Crenarchaeota; Bathyarchaeia; Bathyarchaeia_or; Bathyarchaeia_fa; Bathyarchaeia_ge	OTU00313: Bathyarchaeia (C)	Other	TCGCGAAAACTTTGCAATACACGAAAGTGTGACAGGGCTATCCCGAGTGCCATCCGCTGAGGAAGGCTTTTACCCAGTGTAGATAGCTGGGGGAATAAGGAGAGGGCAAGACTGGTGTCAGCCGCCGCGGTAATACCAGCTCTCCGAGTGGTGTGGATGTTTATTGGGCCTAAAGCATCCGTAGCTGGCCAAGTTAGTCCCCTGTTAAATCCACCGATTCAATCGTTGGAGTGCGGGGGATACTGCTCGGCTAGGGGACGGGAGAGGCCGACGGTATTTTCGGGGTAGGGGTGAAATCCTATAATCCCGGGAAGACCACCAGTGGCGAAGGCTGTCGGCTAGAACGCGCCCGACGGTGAGGGATGAAAGCTGGGGTAGCGAACCGG
OTU00314	49	0	12	33	13	47	20	74	90	67	10	31	59	35	Archaea; Crenarchaeota; Bathyarchaeia; Bathyarchaeia_or; Bathyarchaeia_fa; Bathyarchaeia_ge	OTU00314: Bathyarchaeia (C)	Other	TCGCGCAAACTTTGCAATACACGAAAGTGTGACAGGGCTATCCCGAGTGCCGTCCGCTGAGGATGGCTTTTACCCAGTCTAGAAAGCTGGGGGAATAAGGAGAGGGCAAGTCTGGTGTCAGCCGCCGCGGTAATACCAGCTCTCCGAGTGGTGTGGATGTTTATTGGGCCTGAAGCATCCGTAGCTGGCCAAGTTAGTCCCCTGTTAAACCCAGCGAATTAATCGTTGGATTGCGGGGGATACTGCTCGGCTAGGGGACGGGAGAGGCCGACGGTATTCTCGGGGTAAGGGTGAAATCTTATAATCCCGGGAAGACCACCAGTGGCGAAGGCTGTCGGCTAGAACGAGCCCGACGGTGAGGGATGAAAGCTGGGGGAGCGAACCGG
OTU00315	13	1	49	33	22	49	37	19	28	73	50	51	70	43	Bacteria; Bacteroidetes; Bacteroidia; Bacteroidales; Bacteroidetes_vadinHA17; Bacteroidetes_vadinHA17_ge	OTU00315: Bacteroidetes vadinHA17 (F)	Other	TGAGGAATATTGGTCAATGGGCGACAGCCTGAACCAGCCATCCCGCGTGAAGGAAGAAAGCGCTATGCGTTGTAAACTTCTTTTCCAGAGGGATAAAATGATGTACGCGTACATTACTGAAGGTACTCTGGGAATAAGCATCGGCTAACTCCGTGCCAGCAGCCGCGGTAATACGGAGGATGCGAGCGTTATCCGGATTTATTGGGTTTAAAGGGTGCGTAGGCGGGACAATAAGTCAGTGGTGAAAACCTGCAGCTTAACTGTAGACTTGCCGTTGATACTGTTGTTCTTGAGTATGGTCAAGGCAGGCGGAATGTGTAATGTAGCGGTGAAATGCTTAGATATTACACAGAACACCGATAGCGAAGGCAGCTTGCTGGGCCGTTACTGACGCTGATG…
OTU00316	0	0	0	0	0	0	0	0	0	0	169	230	28	109	Bacteria; Bacteroidetes; Bacteroidia; Sphingobacteriales; Lentimicrobiaceae; Lentimicrobiaceae_ge	OTU00316: Lentimicrobiaceae (F)	Other	TAAGGAATATTGGTCAATGGACGCAAGTCTGAACCAGCCATGCCGCGTGCAGGATGACGGCCCTATGGGTTGTAAACTGCTTTTGTACGGAAAAAAACCCCCCGACGTGTCGGGGGTTGATGGTACCGTAAGAATAAGGATCGGCTAACTCCGTGCCAGCAGCCGCGGTAATACGGAGGATCCTAGCGTTATCCGGATTTATTGGGTTTAAAGGGTGCGCAGGCGGAATAGTAAGTCAGTGGTGAAATCCTGCAGCTTAACTGCAGAACTGCCATTGATACTGTTATTCTTGAGTATATTTGAAGTGGGCGGAATGTGTCATGTAGCGGTGAAATGCTTAGATATGACACAGAACACCAATTGCGAAGGCAGCTCACTAAGCTATAACTGACGCTCATG…
OTU00317	50	3	26	37	20	36	30	125	82	63	5	13	29	17	Bacteria; Actinobacteria; Coriobacteriia; Coriobacteriales; Atopobiaceae; Olsenella	OTU00317: Olsenella (G)	Other	TGGGGAATCTTGCACAATGGGCGAAAGCCTGATGCAGCGACGCCGCGTGCGGGACGAAGGCCTTCGGGTCGTAAACCGCTTTCAGCAGGGACGAGGCCGCGAGGTGACGGTACCTGCAGAAGAAGCCCCGGCTAACTACGTGCCAGCAGCCGCGGTAATACGTAGGGGGCGAGCGTTATCCGGATTCATTGGGCGTAAAGCGCGCGTAGGCGGCCTGTTAGGTCGGGAGTCAAATCCGGGGGCTCAACCCCCGCCCGCTCCCGATACCGGCGGGCTTGAGTCTGGTAGGGGAAGGCGGAATTCCAAGTGTAGCGGTGGAATGCGCAGATATTTGGAAGAACACCGGTGGCGAAGGCGGCCTTCTGGGCCACGACTGACGCTGAGGCGCGAAAGCTAGGG…
OTU00318	0	0	40	107	244	48	33	28	12	22	0	1	0	0	Bacteria; Proteobacteria; Gammaproteobacteria; Methylococcales; Methylococcaceae; Methylocaldum	OTU00318: Methylocaldum (G)	Methanotrophs	TGGGGAATATTGGACAATGGGCGCAAGCCTGATCCAGCAATGCCGCGTGTGTGAAGAAGGCCTGCGGGTTGTAAAGCACTTTAAGCAGGAAAGAAGGGCGGGGTGATAATACCACTTCGCATTGACGTTACCTGCAGAATAAGCACCGGCTAACTCCGTGCCAGCAGCCGCGGTAATACGGAGGGTGCGAGCGTTAATCGGAATTACTGGGCGTAAAGCGCGCGTAGGCGGTTTGATCAGTCCGTCGTGAAAGCCCCGGGCTTAACCTGGGAACTGCGGTGGATACTGTCGGGCTAGAGTGTGGTAGAGGGGAGTGGAATTTCCGGTGTAGCAGTGAAATGCGTAGAGATCGGAAGGAACACCAGTGGCGAAGGCGGCTCCCTGGACCAACACTGACGC…
OTU00319	0	0	28	32	386	21	25	12	8	19	0	0	0	0	Bacteria; Proteobacteria; Deltaproteobacteria; Myxococcales; Haliangiaceae; Haliangium	OTU00319: Haliangium (G)	Other	TGGGGAATATTGGACAATGGGCGCAAGCCTGATCCAGCCACGCCGCGTGAGTGATGAAGGCCTTCGGGTCGTAAAGCTCTGTGGGGAGGGACGAACCGCTGCACGTTCATAGCGTGCAGCATGACGGTACCTCCTTAGCAAGCACCGGCTAACTTCGTGCCAGCAGCCGCGGTAATACGAAGGGTGCAAACGTTGCTCGGAATTATTGGGCGTAAAGCGCACGTAGGCGGCTTGACAAGTCGGATGTGAAATCCCTCGGCTCAACCAAGGAAGTGCATCCGAAACTGTCGAGCTTGAGTACGAAAGAGGATCGCGGAATTCCCGGTGTAGAGGTGAAATTCGTAGATATCGGGAGGAACACCAGTGGCGAAGGCGGCGATCTGGGTCGATACTGACGCT…
OTU00320	0	21	6	4	0	4	0	4	1	13	88	131	159	96	Bacteria; Firmicutes; Clostridia; Clostridiales; Ruminococcaceae; Ruminococcaceae_unclassified	OTU00320: Ruminococcaceae (F)	Other	TGGGGAATATTGGGCAATGGGCGCAAGCCTGACCCAGCAACGCCGCGTGAAGGAAGAAGGCTTTCGGGTTGTAAACTTCTTTGACAGGGGACGAAACAAATGACGGTACCCTGAAAACAAGCCACGGCTAACTACGTGCCAGCAGCCGCGGTAATACGTAGGTGGCAAGCGTTGTCCGGATTTACTGGGTGTAAAGGGCGTGTAGGCGGGACTACAAGTCAGATGTGAAAACTATGGGCTCAACCCATAGCCTGCATTTGAAACTGTAGTTCTTGAGTGATGGAGAGGCAGGCGGAATTCCTTGTGTAGCGGTGAAATGCGTAGATATAAGGAGGAACACCAGTGGCGAAGGCGGCCTGCTGGACATTAACTGACGCTGAGGCGCGAAAGCGTGGGGAG…
OTU00321	5	0	51	44	26	42	53	39	49	24	41	72	46	29	Bacteria; Verrucomicrobia; Verrucomicrobiae; Pedosphaerales; Pedosphaeraceae; Pedosphaeraceae_ge	OTU00321: Pedosphaeraceae (F)	Other	TCGAGAATTTTTCACAATGGGCGAAAGCCTGATGGAGCGACGCCGCGTGGGGGATGAATGGCTTCGGCCCGTAAACCCCTGTCATTTGCGAGCAATGCTCCACGTTGAACAGACGTGGAGTTGATAGTAGCGAAAGAGGAAGGGACGGCTAACTCTGTGCCAGCAGCCGCGGTAATACAGAGGTCCCAAGCGTTGTTCGGATTCACTGGGCGTAAAGGGTGCGTAGGCGGTGGGGTAAGTTTGATGTGAAATCCCCGGGCTCAACTCGGGAACGGCATTGAATACTATCCTGCTTGAGGATCGGAGGGGAGACTGGAATTCTCGGTGTAGCAGTGAAATGCGTAGATATCGAGAGGAACACCAGTGGCGAAGGCGAGTCTCTGGACGATTCCTGACGCT…
OTU00322	0	0	21	34	369	32	32	10	5	15	0	1	0	1	Bacteria; Proteobacteria; Gammaproteobacteria; Methylococcales; Methylococcaceae; Methylocaldum	OTU00322: Methylocaldum (G)	Methanotrophs	TGGGGAATATTGGACAATGGGCGCAAGCCTGATCCAGCAATGCCGCGTGTGTGAAGAAGGCCTGCGGGTTGTAAAGCACTTTAAGCAGGAAAGAAGGGGTGGGAGATAATACCTTTCATCATTGACGTTACCTGCAGAATAAGCACCGGCTAACTCCGTGCCAGCAGCCGCGGTAATACGGAGGGTGCGAGCGTTAATCGGAATTACTGGGCGTAAAGCGCGCGTAGGCGGTTTGATCAGTCCGTCGTGAAAGCCCCGGGCTTAACCTGGGAACTGCGGTGGATACTGTCGGGCTAGAGTGTGGTAGAGGGGAGTGGAATTTCCGGTGTAGCAGTGAAATGCGTAGAGATCGGAAGGAACACCAGTGGCGAAGGCGGCTCCCTGGACCAACACTGACGC…
OTU00323	2	1	46	20	17	38	68	15	14	43	79	96	30	51	Bacteria; Firmicutes; Clostridia; Clostridiales; Eubacteriaceae; Anaerofustis	OTU00323: Anaerofustis (G)	Other	TGGGGAATATTGCGCAATGGGGGAAACCCTGACGCAGCAACGCCGCGTGAGTGATGAAGGCTTTCGAGTCGTAAAACTCTGTCTTTGGGGACGAAATTTGACGGTACCCAAGGAGGAAGCCCCGGCTAACTACGTGCCAGCAGCCGCGGTAATACGTAGGGGGCGAGCGTTGTCCGGAATCACTGGGCGTAAAGGGCGCGTAGGCGGTTTGTTAAGTCAGGTGTGAAAGTTTTCAGCTTAACTGGAAAAGTGCACTTGAAACTAACTTACTTGAGTACTGGAGAGGTAAGCGGAATTCCTAGTGTAGCGGTGAAATGCGTAGATATTAGGAAGAACACCGGTGGCGAAGGCGGCTTACTGGACAGAGACTGACGCTGAGGCGCGAAAGCGTGGGGAGCG…
OTU00324	57	1	35	41	12	28	50	85	77	58	14	17	25	13	Archaea; Crenarchaeota; Bathyarchaeia; Bathyarchaeia_or; Bathyarchaeia_fa; Bathyarchaeia_ge	OTU00324: Bathyarchaeia (C)	Other	TCGCGAAAACTTTGCAATACACGAAAGTGTGACAGGGTCATCCCGAGTGCCGACCGCTGAGGTTGGCTTTTACCCAGTCTAGAAAGCTGGGGGAATAAGGAGAGGGCAAGTCTGGTGTCAGCCGCCGCGGTAATACCAGCTCTCCGAGTGGTGTGGACGTTTATTGGGCCTAAAGCATCCGTAGCTGGCTGAACAAGTCCCCTGTTAAACCCACCGATTTAATCGTTGGTGTGCGGGGGATACTGCTCGGCTAGGGGACGAGAGAGGCAGACGGTATTCCCGGGGTAGGGGTGAAATCCTATAATCCCGAGAAGACCACCAGTGGCGAAGGCTGTCTGCTAGAACGCGCCCGACGGTGAGGGATGAAAGCTGGGGGAGCGAACCGG
OTU00325	438	19	7	13	5	6	5	6	1	4	1	5	3	0	Bacteria; Proteobacteria; Gammaproteobacteria; Betaproteobacteriales; Nitrosomonadaceae; Nitrosomonas	OTU00325: Nitrosomonas (G)	Other	TGGGGAATTTTGGACAATGGGCGAAAGCCTGATCCAGCCATGCCGCGTGAGTGAAGAAGGCCTTCGGGTTGTAAAGCTCTTTTAGTCGGAAAGAAAGAGTTGCAATGAATAATTGTGATTTATGACGGTACCGACAGAAAAAGCACCGGCTAACTACGTGCCAGCAGCCGCGGTAATACGTAGGGTGCGAGCGTTAATCGGAATTACTGGGCGTAAAGGGTGCGCAGGCGGTCTTGCAAGTCAGATGTGAAAGCCCCGGGCTTAACCTGGGAATTGCGTTTGAAACTACAAGGCTAGAGTGCAGCAGAGGGGAGTGGAATTCCATGTGTAGCAGTGAAATGCGTAGAGATGTGGAAGAACACCGATGGCGAAGGCAGCTCCCTGGGTTGACACTGACGC…
OTU00326	58	440	0	0	0	0	1	1	0	0	2	2	3	5	Bacteria; Bacteroidetes; Bacteroidia; Bacteroidales; uncultured; uncultured_ge	OTU00326: Bacteroidales (O)	Other	TGAGGAATATTGGTCAATGGGCGCGAGCCTGAACCAGCCAAGTAGCGTGCAGGAAGACGGCCCTATGGGTTGTAAACTGCTTTAGAGAGGGGATAAAGTGAGGCGCGTGCCGCTTCATTGCAGGTACCTTTCGAAAAAGGATCGGCTAACTCCGTGCCAGCAGCCGCGGTAATACGGAGGATCCGAGCGTTATCCGGATTTATTGGGTTTAAAGGGTGCGTAGGCTGTACTGTAAGTCAGCTGTGAAAATCCCCCGCTCAACGGGGGGAGTGCAGTTGAAACTGCAGTGCTGGAGGGCACAAGAGGCAGGCGGAATTCATGGTGTAGCGGTGAAATGCATAGATATCATGAAGAACTCCGATTGCGAAAGCAGCCTGCTGGGGTGCATCTGACGCTGAG…
OTU00327	71	9	23	29	14	32	34	95	67	74	4	13	35	10	Bacteria; Gemmatimonadetes; S0134_terrestrial_group; S0134_terrestrial_group_or; S0134_terrestrial_group_fa; S0134_terrestrial_group_ge	OTU00327: S0134 terrestrial group (C)	Other	TGGGGAATTTTGGGCAATGGCCGAAAGGCTGACCCAGCGACGCCGCGTGCGGGAGGACGCCCTTCGGGGTGTAAACCGCTGTCAGAGGGGACGAATGACTCATGCGGGAATACTGCATGGGAGTGACGGTACCCTCAGAGGAAGCACCGGCTAACTCTGTGCCAGCAGCCGCGGTAATACAGAGGGTGCGAGCGTTGTTCGGAATCACTGGGCGTAAAGCGCGCGCAGGCGGGACCTGCAAGTCGGGAGTGAAAGGCCGGGGCTCAACCCCGGAGCTGCTTTCGAGACTGCGGACCTGGAGACCAGTAGGGGTTGGTGGAATTCCCGGTGTAGCGGTGGAATGCGTAGATATCGGGAAGAACACCCGTGGCGAAGGCGGCCAACTGGGCTGGATCTGAC…
OTU00328	0	0	46	20	8	42	49	24	18	35	72	88	57	48	Bacteria; Acidobacteria; Thermoanaerobaculia; Thermoanaerobaculales; Thermoanaerobaculaceae; TPD-58	OTU00328: TPD-58 (G)	Other	TGAGGAATTTTGGGCAATGGGGGAAACCCTGACCCAGCGACGCCGCGTGGGCGATGAAGGTCTTCGGATCGTAAAGCCCTGTGAGTGGGGAAGAAGGGATTGGTTGCTAATATCAACCAGTTTTGACAGTACCCACAGAGGAAGCCCCGGCTAACTACGTGCCAGCAGCCGCGGTAAAACGTAGGGGGCTAGCGTTGTTCGGAATTACTGGGCGTAAAGCGCGTGTAGGCGGTTTTGTAAGTCGGAAGTGAAATTCCTCGGCTCAACCGAGGAACTGCTTTCGAAACTACTGAACTTGAGTATGGGCGGGGAGAGCGGAATTCCCGGTGTAGCGGTGAAATGCGTAGATATCGGGAAGAACACCAGTGGCGAAGGCGGCTCTCTGGACCATTACTGACG…
OTU00329	154	13	21	34	18	23	20	28	65	62	10	19	26	13	Bacteria; Proteobacteria; Deltaproteobacteria; Desulfuromonadales; Desulfuromonadaceae; Desulfuromonas	OTU00329: Desulfuromonas (G)	Other	TGGGGAATTTTGCGCAATGGGCGAAAGCCTGACGCAGCAACGCCGCGTGAGTGATGAAGGCCCTCGGGTCGTAAAGCTCTGTCAGAGGGGAAGAAACTTTTGAGGGAGAATATCCCTTGAAACTGACGGTACCCTCAAAGGAAGCACCGGCTAACTCCGTGCCAGCAGCCGCGGTAATACGGAGGGTGCAAGCGTTGTTCGGAATTATTGGGCGTAAAGCGCGTGTAGGCGGCTATTTAAGTCTGATGTGAAAGCCCGGGGCTCAACCCCGGAAGTGCATTGGAAACTGGATAGCTTGAGTACGGGAGAGGGTAGTGGAATTTCGAGTGTAGGGGTGAAATCCGTAGATATTCGAAGGAACACCGGTGGCGAAGGCGGCTACCTGGACCGATACTGACG…
OTU00330	0	0	115	69	192	32	24	23	11	38	0	0	0	0	Bacteria; Cyanobacteria; Melainabacteria; Obscuribacterales; Obscuribacterales_fa; Obscuribacterales_ge	OTU00330: Obscuribacterales (O)	Other	TGGGGAATTTTACGCAATGGGGGAAACCCTGACGTAGCGACACCGCGTGAGCGAAGAAGCCCCTTGGGGTGTAAAGCTCTGTCAGCTGGAACGAAAAAAATGACGGTACCAGCAGAGGAAGCATCGGCTAACTACGTGCCAGCAGCCGCGGTAAGACGTAGGATGCGAGCGTTGTCCGGATTTATTGGGCGTAAAGAGTTCGTAGGTGGTTTGTCAAGTCTGATGTTAAAGATCGGGGCTCAACCCTGGGACTGCATTGGATACTGGCAGACTTGAGTGTGGTAGAGGCTAGTGGAATTCCCAGTGTAGCGGTGAAATGCGTAGATATTGGGAAGAACACCGGTGGCGTAGGCGACTAGCTGGGCCATAACTGACACTGAGGAACGAAAGCCAGGGTAG…
OTU00331	99	8	26	30	13	22	33	74	78	29	30	32	16	13	Bacteria; Synergistetes; Synergistia; Synergistales; Synergistaceae; JGI-0000079-D21	OTU00331: JGI-0000079-D21 (G)	Other	TGGGGAATATTGGGCAATGGGCGGAAGCCTGACCCAGCGACGCCGCGTGGGGGAAGAAGTCTTTCGGGATGTAAACCCTTGTTGTACGGGACGAAGGAAGTGACGGTACCGTACGAGGAAGCCCCGGCAAACTACGTGCCAGCAGCCGCGGTAATACGTAGGGGGCGAGCGTTGTCCGGAATCACTGGGCGTAAAGCGCACGTAGGCGGGCTGTCAAGTCGGCCGTGAAAGGCACGGGCTCAACCTGTGCATGTCGGTCGATACTGGCGGTCTGGAGTATGGGAGAGGGAACTGGAATTCCCGGTGTAGCGGTGAAATGCGTAGATATCGGGAGGAACACCAGTGGCGAAGGCGGGTTCCTGGCCCATGACTGACGCTGAGGTGCGAAAGCCGGGGGAG…
OTU00332	54	1	16	41	8	42	37	74	80	51	12	16	42	29	Archaea; Crenarchaeota; Bathyarchaeia; Bathyarchaeia_or; Bathyarchaeia_fa; Bathyarchaeia_ge	OTU00332: Bathyarchaeia (C)	Other	TCGCGCAAACTTTGCAATACACGGAAGTGTGACAGGGCTATCCCGAGTGCCGCCCGCTGAGGGTGGCTTTTGCCCAGTATAGCAAGCTGGGAGAATAAGGAGAGGGCAAGTCTGGTGTCAGCCGCCGCGGTAATACCAGCTCTCCGAGTGGTGTGGATGTTTATTGGGTCTAAAGCATCCGTAGCTTGCTGAGTTAGTCCCCTGTTAAATCCAATGAATTAATTGTTGGTGTGCGGGGGATACTGCTTGGCTAGGGGACGAGAGAGGCAGACGGTATTTTCGGGGTAGGGGTGAAATCCTATAATCCCGGGAAGACCACCAGTGGCGAAGGCTGTCTGCTAGAGCGAGCCCGACGGTGAGGGATGAAAGCTGGGGGAGCGAACCGG
OTU00333	12	0	57	47	40	33	105	49	60	22	17	24	21	15	Bacteria; Latescibacteria; Latescibacteria; Latescibacterales; Latescibacteraceae; Latescibacteraceae_ge	OTU00333: Latescibacteraceae (F)	Other	TCGAGAGGCTTCGGCAATGGGGGAAACCCTGACCGAGCGACGCCGCGTGGGTGATGAAGTCCTTCGGGATGTAAAACCCTGTCATACGGGATGAAAAACCGATCGGTAAATAGCCTTTCGGTTTGACAGTACTGTAAGAGGAAGCTCCGGCTAACTCCGTGCCAGCAGCCGCGGTAATACGGGGGGAGCGAGCGTTATTCGGATTCACTGGGCGTAAAGGGTTCGTAGGCGGTCAAGTAAGTCAGGGGTGAAATCTAACGGCTTAACCGTTAAACTGCCCTTGAAACCGCTTGACTTGAGGACATGAGAGGAAAGCGGAATTCTTGGTGTAGCGGTGAAATGCGTGGATATCAAGAGGAACACCGGTGGCGAAGGCGGCTTTCTGGCATGTTACTGACG…
OTU00334	12	4	6	29	19	37	23	67	99	81	18	20	67	19	Bacteria; Chloroflexi; Dehalococcoidia; Dehalococcoidia_unclassified; Dehalococcoidia_unclassified; Dehalococcoidia_unclassified	OTU00334: Dehalococcoidia (C)	Other	CAGGGAATTTTGCGCAATGGGCGAAAGCCTGACGCAGCAACACCGCGTGGGGGATGAAGGCTCACGGGTCGTAAACCCCTTTTCTCAGGGAAGAAAAAAATGACGGTACCTGAGGAATAAGCCTCGGCCAACTACGTGCCAGCAGCCGCGGTAATACGTAGGAGGCAAGCGTTATCCGGATTTACTGGGCGTAAAGAGCGCGCGGGCGGTCCTCTAAGTTAGATGTGAAAGCTCTCAGCTTAACTGAGAGAGGCCATTTAATACTGGGGGGCTTGAGGGCAGCAGAGGAAGATGGAATTCCCGGTGTAGTGGTGAAATGCGTAGATATCGGGAGGAACACCAGTGGCGAAGGCGGTCTTCTGGGCTGTACCTGACGCTGAGGCGCGAAAGCGTGGGGAG…
OTU00335	65	5	36	35	35	27	39	70	88	47	9	16	18	11	Bacteria; Firmicutes; Clostridia; Clostridiales; Christensenellaceae; Christensenellaceae_R-7_group	OTU00335: Christensenellaceae R-7 group (G)	Other	TTGGGGAATATTGGGCAATGGGGGAAACCCTGACCCAGCAACGCCGCGTGAGGGAAGAAGGTTTTCGGATTGTAAACCTCTGTTCTTGGAGACGAGAAGAAGACGGTATCCAAGGAGGAAGCCCCGGCTAACTACGTGCCAGCAGCCGCGGTAATACGTAGGGGGCGAGCGTTGTCCGGAATGATTGGGCGTAAAGGGCGCGTAGGCGGCCGGGCAAGTCAGTAGTGGAAGTCCATTTTTCAAGGGTGGAAGTGCTATTGAAACTGCGTGGCTTGAGTGCAGGAGAGGTTATCGGAATTCCCGGTGTAGCGGTGAAATGCGTAGAGATCGGGAGGAACACCAGTGGCGAAGGCGGGTAACTGGACTGCAACTGACGCTGAGGCGCGAAAGTGTGGGGAG…
OTU00336	48	1	13	43	18	23	29	142	122	33	2	3	19	4	Bacteria; Chloroflexi; Chloroflexia; Thermomicrobiales; JG30-KF-CM45; JG30-KF-CM45_ge	OTU00336: JG30-KF-CM45 (F)	Other	CAAGGAGTTTTCCGCAATGGGCGAAAGCCTGACGGAGCAACGCCGCGTGGGGGATGACGCCCTTCGGGGTGTAAACCCCTTTTCTTGGGGACGAAGCAGTGACGGTACCCGAGGAAGAAGGCCCGGCTAACTACGTGCCAGCAGCCGCGGTAATACGTAGGGGCCGAGCGTTGTCCGGAGTTACTGGGCGTAAAGCGCGCGCAGGCGGCTCGTCAAGCCTGACGTGAAAGCCCCCGGCTCAACCGGGGAGGGTCGTCGGGGACTGGCGAGCTTGAGGTCGGCAGGGGCTGGTGGAATTCCCGGTGTAGTGGTGAAATGCGTAGAGATCGGGAGGAACACCCGTGGCGAAGGCGGCCAGCTGGGCCGGACCTGACGCTGAGGCGCGAAGGCGTGGGGAGC…
OTU00337	36	0	10	29	14	29	26	54	76	47	18	49	66	45	Bacteria; Cloacimonetes; Cloacimonadia; Cloacimonadales; Cloacimonadales_unclassified; Cloacimonadales_unclassified	OTU00337: Cloacimonadales (O)	Other	TCGAGGATAGTCTACAATGGCCGGAAGGCTGATAGTGCGACGCCGCGTGAACGAGGAAGCATTTCGGTGTGTAAAGTTCTTTTCTATGGGAGCAGGGTACTGGTGGTTAACAGCTACTGGTGCTTGATATTACCATAGGAATAAGCCACGGCTAACTCCGTGCCAGCAGCCGCGGTAATACGGGGGTGGCGAGCGTTGTCCGGAATTACTAGGCGTAAAGGGCAGGCAGGCGGATCAGTAAGTCAGTCGTTAAAGGCCCGTGCTCACCATGGGCAGGGCGGTTGATACTGCGGATCTGGAAGCGAGTGGGGGAAGACGGAATTCCCGGTGTAGCGGTGGAATGCGCAGATATCGGGAGGAACACCGAAGGCGAAGGCAGTCTTCTATGCTTTGCTTGAC…
OTU00338	0	0	3	21	9	16	14	22	21	28	133	91	48	91	Archaea; Euryarchaeota; Methanomicrobia; Methanomicrobiales; uncultured; uncultured_ge	OTU00338: Methanomicrobiales (O)	Other	GCGCGAAAACTTTACAATGCGGGAAACCGTGATAAGGGAACTCCGAGTGTCCGTAAATTCGGACTGTCCGTATGTTTAAAAAGCATACGAAGAAAGGGCCGGGCAAGACCGGTGCCAGCCGCCGCGGTAATACCGGCGGCTCGAGTGGTGGCCACTATTACTGGGCTTAAAGCGTTCGTAGCTTGGTTGTTAAGTCTCTTGGGAAATCTATCGGCTTAACCGATAGGCGTCCAGGGGATACTGGCAATCTAGGGACCGGGAGAGGTGAGGGGTACTTCAGGGGTAGGAGTGAAATCCTGTAATCCTTGGGGGACCACCTGTGGCGAAGGCGCCTCACCAGAACGGCTCCGACAGTGAGGGACGAAAGCTGGGGGAGCAAACCGG
OTU00339	16	1	39	54	54	46	23	51	74	48	18	21	32	18	Bacteria; Zixibacteria; Zixibacteria_cl; Zixibacteria_or; Zixibacteria_fa; Zixibacteria_ge	OTU00339: Zixibacteria (P)	Other	TAGGGAATATTGCGCAATGGGCGAAAGCCTGACGCAGCAACGCCGCGTGGGTGATGAAGCTTCTTGGAGTGTAAAACCCTTTCAGTGGGGAAGAAACGTATTGGGAGTAACTGCCCGGTACCTGACGGTACCCACAGAAGAAGCACCGGCTAACTCCGTGCCAGCAGCCGCGGTAATACGGGGGGTGCAAGCGTTGTTCGGATTTACTGGGCGTAAAGGGCGCGTAGGCGGGCCTTCAAGTCGGGTGTGAAAACTGGCGGCTCAACCACCAGCCTGCACTCGATACTGTCGGTCTTGAGTACAGAAGAGGAAAGCGGAATTCCAGGTGTAGCGGTGAAATGCGTAGATATCTGGAAGAACACCAGTAGCGAAGGCGGCTTTCTGGTCTGATACTGACGC…
OTU00340	346	18	4	13	1	9	6	36	36	17	0	3	4	1	Bacteria; Synergistetes; Synergistia; Synergistales; Synergistaceae; Acetomicrobium	OTU00340: Acetomicrobium (G)	Other	TGGGGAATTTTGGGCAATGGGCGAAAGCCTGACCCAGCGACGCCGCGTTGGGGATGAAGTCCTTCGGGGCGTAAACCCATGTTGTAGGGGAAGAAGAAAGTGACGGTACCCTACGAGAAAGCCCCGGCCAACTACGTGCCAGCAGCCGCGGTAAAACGTAGGGGGCGAGCGTTGTCCGGAATTACTGGGCGTAAAGGGCATGCAGGCGGTGCGCCAAGTCGGGGGTGTAAAGTTACGGCTCAACCGTGACCTTGCAATCGAAACTGGCGCACTGGAGTGCGGGAGAGGGAAGTGGAATTCCCGGTGTAGCGGTGAAATGCGTAGATATCGGGAGGAACGCCAGTGGCGAAGGCGGCTTCCTGGCCCGCGACTGACGCTCATGTGCGAAAGCCAGGGGAG…
OTU00341	50	310	22	6	4	14	36	9	5	12	9	7	6	3	Bacteria; Firmicutes; Negativicutes; Selenomonadales; Acidaminococcaceae; Acidaminococcus	OTU00341: Acidaminococcus (G)	Other	TGGGGAATCTTCCGCAATGGGCGAAAGCCTGACGGAGCAACGCCGCGTGAGTGATGAAGGCCTTCGGGCTGTAAAACTCTGTTGTCAGGGACGAAGGTGCACCTTTCGAACAGATGGGTGTATTGACGGTACCTGACGAGGAAGCCACGGCTAACTACGTGCCAGCAGCCGCGGTAATACGTAGGTGGCAAGCGTTGTCCGGAATTATTGGGCGTAAAGAGCATGTAGGCGGGCCTTTAAGTCCGACGTGAAAATGCGGGGCTCAACCCCGTATGGCGTTGGATACTGGAGGTCTTGAGTGCAGGAGAGGAAAGGGGAATTCCCAGTGTAGCGGTGAAATGCGTAGATATTGGGAGGAACACCAGTGGCGAAGGCGCCTTTCTGGACTGTGTCTGACGC…
OTU00342	16	0	58	16	8	32	79	15	25	65	48	51	47	32	Bacteria; Cloacimonetes; Cloacimonadia; Cloacimonadales; Cloacimonadales_unclassified; Cloacimonadales_unclassified	OTU00342: Cloacimonadales (O)	Other	TCGAGAATAGTCTACAATGGTCGCAAGACTGATAGTGCGACGCCGCGTGAACGAGGAAGCCCTTCGGGGTGTAAAGTTCTTTTATATGTGAGCAGTGGTTTCTATGTGAACAGCATGGGGACAGAGATATTAGCATATGAATAAGCAACGGCTAACTCCGTGCCAGCAGCCGCGGTAACACGGGGGTTGCGAGCGTTGTCCGGAATTACTAGGCGTAAAGGGCAGGCAGGCGGAAGCATAAGTTTGATGTTTAAGGCAACGGCTCACCCGTTGTAAGGCATCAGATACTGTGTTTCTGGAATGCGGTTGGGGAAGACAGAATTCCTGGTGTAGCGGTGGAATGCGCAGAGATCAGGAGGAATACCGAAGGCGAAGGCAGTCTTCTAAGCCGTAATTGAC…
OTU00343	47	1	22	47	24	44	19	55	91	67	12	15	33	15	Bacteria; Proteobacteria; Deltaproteobacteria; Syntrophobacterales; Syntrophaceae; Syntrophaceae_unclassified	OTU00343: Syntrophaceae (F)	Other	TGAGGAATCTTGCGCAATGGGGGAAACCCTGACGCAGCAACGCCGCGTGAGTGAGGAAGGTCTTCGGATCGTAAAGCTCTGTCGGGTGGAAAGAAGTGGGGAAAGGTGAACAGCCTTTCTCCTTGACGGTACCACCGAAGGAAGCACCGGCTAACTCCGTGCCAGCAGCCGCGGTAATACGGAGGGTGCGAGCGTTGTTCGGAATCATTGGGCGTAAAGAGCGTGTAGGCGGCTTGGCAAGTCAGATGTGAAATCCCTGGGCTCAACCCAGGAAGTGCATTTGAAACTGCCCTGCTGGAGTATGGGAGAGGGAAGTGGAATTCCTGGTGTAGAGGTGAAATTCGTAGATATCAGGAGGAACACCCGTGGCGAAGGCGACTTCCTGGCCCAATACTGACG…
OTU00344	7	1	63	50	28	41	47	18	18	39	17	48	80	33	Bacteria; Bacteroidetes; Bacteroidia; Chitinophagales; Saprospiraceae; uncultured	OTU00344: Saprospiraceae (F)	Other	TAAGGAATATTGGACAATGGGCGGAAGCCTGATCCAGCCATCCCGCGTGCAGGATGAAGGCCCTATGGGTTGTAAACTGCTTTTATTGGGGAAGAAATCTGGTTATTTATGATCAGTTGACGGTACTCAAGGAATAAGCACCGGCTAACTCCGTGCCAGCAGCCGCGGTAATACGGAGGGTGCAAGCGTTATCCGGAATTACTGGGTTTAAAGGGTGCGTAGGCGGCCTGTCAAGTCAGGGGTGAAATGTCTTCGCTTAACGAAGAAATTGCCTTTGATACTGTCGGGCTTGAAACAGGTTGAGGTTGGCGGAATGTGGCATGTAGCGGTGAAATGCATAGATATGCCATAGAACACCGATTGCGAAGGCAGCTGGCTGGGCCTGGATTGACGCTGAGG…
OTU00345	0	0	57	47	57	58	31	8	22	10	0	30	118	51	Bacteria; Proteobacteria; Gammaproteobacteria; Betaproteobacteriales; Rhodocyclaceae; Dechlorobacter	OTU00345: Dechlorobacter (G)	Other	TGGGGAATTTTGGACAATGGGCGCAAGCCTGATCCAGCCATGCCGCGTGAGTGAAGAAGGCCTTCGGGTTGTAAAGCTCTTTCGGCCGGGAAGAAATCGCATGGGCTAATACCCTGTGTGGATGACGGTACCGGAATAAGAAGCACCGGCTAACTACGTGCCAGCAGCCGCGGTAATACGTAGGGTGCGAGCGTTAATCGGAATTACTGGGCGTAAAGCGTGCGCAGGCGGTTTTTTAAGATAGGCGTGAAATCCCCGGGCTTAACCTGGGAACTGCGCTTATGACTGGAAGACTCGAGTACGGCAGAGGGGGGTGGAATTCCACGTGTAGCAGTGAAATGCGTAGAGATGTGGAGGAACACCGATGGCGAAGGCAGCCCCCTGGGCCGATACTGACGC…
OTU00346	0	0	0	0	0	6	6	3	1	3	74	130	155	110	Archaea; Euryarchaeota; Methanobacteria; Methanobacteriales; Methanobacteriaceae; Methanobacterium	OTU00346: Methanobacterium (G)	Methanogen	GCGCGAAACCTCCGCAATGCACGCAAGTGCGACGGGGGGACCCCAAGTGCCACTCTTAACGGGGTGGCTTTTTTGGAGTGTAAAAAGCTTTAAGAATAAGAGCTGGGCAAGACCGGTGCCAGCCGCCGCGGTAACACCGGCAGCTCAAGTGGTGGCCCTTTTTATTGGGCCTAAAGCGTTCGTAGCCGGCTTGATAAGTCTTTGGTGAAATCCCACAGCTTAACTGTGGGAATTGCTGGGGATACTATCAGGCTTGAGGTCGGGAGAGGTTAGCGGTACTCCCAGGGTAGGGGTGAAATCCTATAATCCTGGGAGGACCACCTGTGGCGAAGGCGGCTAACTGGAACGAACCTGACGGTGAGTAACGAAAGCCAGGGGCGCGAACCGG
OTU00347	0	0	18	35	35	27	16	174	104	17	5	5	40	9	Bacteria; Actinobacteria; Coriobacteriia; OPB41; OPB41_fa; OPB41_ge	OTU00347: OPB41 (O)	Other	TGGGGAATCTTGCGCAATGGGCGAAAGCCTGACGCAGCAACGCCGCGTGCGGGATGAAGGCTCTCGGGTCGTAAACCGCTTTCAGCAGGGATGAAACTGACAGTACCTGCAGAAGAAGCCCCGGCTAAATACGTGCCAGCAGCCGCGGTAATACGTATGGGGCAAGCGTTATCCGGATTCATTGGGCGTAAAGAGCGCGTAGGCGGCTTGTTAAGTCAGATGTGAAAACTGGGGGCTCAACCCGCAGCCTGCATCTGAAACTGGCAGGCTTGAGTCTGGTAGAGGAAAGTGGAATTCCCAGTGTAGCGGTGAAATGCGCAGATATTGGGAGGAACACCAGTGGCGAAGGCGGCTTTCTGGGCCACGACTGACGCTGAGGCGCGAAAGCTAGGGGAGCAA…
OTU00348	351	23	8	8	3	7	4	26	21	8	10	3	7	6	Bacteria; Synergistetes; Synergistia; Synergistales; Synergistaceae; uncultured	OTU00348: Synergistaceae (F)	Other	TGGGGAATATTGGGCAATGGGGGGAACCCTGACCCAGCGACGCCGCGTGGGTGAAGAAATCCTTCGGGATGTAAAGCCCTGTTGTATGGGAAGAGCAGAAGACGGTACCATACGAGGAAGCCCCGGCAAACTACGTGCCAGCAGCCGCGGTAATACGTAGGGGGCAAGCGTTGTCCGGAATTACTGGGCGTAAAGCGCACGCAGGCTGAATTATAAGTCGGTAGTCAAAGGCGGAGGCTCAACTTCCGTTTATCTATCGATACTGTAAATCTAGAGTATGTGAGAGGGAAGCGGAATTCCCGGTGTAGCGGTGAAATGCGTAGATATCGGGAGGAACACCAGTGGCGAAGGCGGCTTCCTGGCACAATACTGACGCTCATGTGCGAAAGCTAGGGCAGC…
OTU00349	158	27	9	12	0	34	7	8	0	227	0	0	0	0	Bacteria; Firmicutes; Clostridia; Clostridiales; Lachnospiraceae; Lachnospiraceae_unclassified	OTU00349: Lachnospiraceae (F)	Other	TGGGGAATATTGCACAATGGGCGAAAGCCTGATGCAGCGACGCCGCGTGAGCGAAGAAGTATTTCGGTATGTAAAGCTCTATCAGCAGGGAAGATAATGACGGTACCTGACTAAGAAGCACCGGCTAAATACGTGCCAGCAGCCGCGGTAATACGTATGGTGCAAGCGTTATCCGGATTTACTGGGTGTAAAGGGAGCGCAGGCGGTGCGGCAAGTCTGATGTGAAAGCCCGGGGCTCAACCCCGGTACTGCATTGGAAACTGTCGTACTAGAGTGTCGGAGGGGTAAGCGGAATTCCTAGTGTAGCGGTGAAATGCGTAGATATTAGGAGGAACACCAGTGGCGAAGGCGGCTTACTGGACGATAACTGACGCTGAGGCTCGAAAGCGTGGGGAGCAA…
OTU00350	0	0	215	193	0	13	12	32	3	13	0	0	0	0	Bacteria; Actinobacteria; Actinobacteria; Corynebacteriales; Nocardiaceae; Rhodococcus	OTU00350: Rhodococcus (G)	Other	TGGGGAATATTGCACAATGGGCGAAAGCCTGATGCAGCGACGCCGCGTGAGGGATGACGGCCTTCGGGTTGTAAACCTCTTTCAGCAGGGACGAAGCGCAAGTGACGGTACCTGCAGAAGAAGCACCGGCTAACTACGTGCCAGCAGCCGCGGTAATACGTAGGGTGCAAGCGTTGTCCGGAATTACTGGGCGTAAAGAGTTCGTAGGCGGTTTGTCGCGTCGTTTGTGAAAACCAGCAGCTCAACTGCTGGCTTGCAGGCGATACGGGCAGACTTGAGTACTGCAGGGGAGACTGGAATTCCTGGTGTAGCGGTGAAATGCGCAGATATCAGGAGGAACACCGGTGGCGAAGGCGGGTCTCTGGGCAGTAACTGACGCTGAGGAACGAAAGCGTGGGT…
OTU00351	0	0	0	0	2	0	2	0	3	2	157	125	69	120	Bacteria; Proteobacteria; Alphaproteobacteria; Acetobacterales; Acetobacteraceae; Acetobacter	OTU00351: Acetobacter (G)	Other	TGGGGAATATTGGACAATGGGGGCAACCCTGATCCAGCAATGCCGCGTGTGTGAAGAAGGTTTTCGGATTGTAAAGCACTTTCGGCGGGGACGATGATGACGGTACCCGCAGAAGAAGCCCCGGCTAACTTCGTGCCAGCAGCCGCGGTAATACGAAGGGGGCTAGCGTTGCTCGGAATGACTGGGCGTAAAGGGCGCGTAGGCGGTTGACACAGTCAGGTGTGAAATTCCCGGGCTTAACCTGGGGGCTGCATTTGAGACGTGTTGACTAGAGTGTGAGAGAGGGTTGTGGAATTCTCAGTGTAGAGGTGAAATTCGTAGATATTGGGAAGAACACCGGTGGCGAAGGCGGCAACCTGGCTCATAACTGACGCTGAGGCGCGAAAGCGTGGGGAGCAA…
OTU00352	0	10	14	3	7	13	10	2	3	12	158	92	57	99	Bacteria; Verrucomicrobia; Verrucomicrobiae; Pedosphaerales; Pedosphaeraceae; Pedosphaeraceae_ge	OTU00352: Pedosphaeraceae (F)	Other	TCGAGAATTTTTCACAATGGGCGAAAGCCTGATGGAGCGACGCCGCGTGGGGGATGAAGGGCTTCGGCCTGTAAACCCCTGTCATTTGCGAACAAACCTTTTTACCTAACACGTAAAGAGCTGATTGTAGCGAAAGAGGAAGGGACGGCTAACTCTGTGCCAGCAGCCGCGGTAATACAGAGGTCCCAAGCGTTGTTCGGATTCACTGGGCGTAAAGGGTGCGTAGGTGGTGATGTAAGTTTGGTGTGAAATCTCCGAGCTTAACTCGGAAAAGGCACTAAATACTATGTTGCTGGAGGGTCGGACGGGAGACTGGAATTCTCGGTGTAGCAGTGAAATGCGTAGATATCGAGAGGAACACCAGTGGCGAAAGCGAGTCTCTGGACGACTCCTGACACT…
OTU00353	16	2	35	45	17	29	77	66	75	52	9	21	19	16	Bacteria; Firmicutes; Clostridia; Clostridiales; TSAC18; TSAC18_ge	OTU00353: TSAC18 (F)	Other	CAAGGAATTTTGGGCAATGGGGGCAACCCTGACCCAGCGACGCCGCGTGAGCGAAGAAGGCCTTCGGGTCGTAAAGCTCTGTCTTTGGGGACGAATGGGACGGTACCCAAAGAGGAAGCCCCGGCTAACTACGTGCCAGCAGCCGCGGTAATACGTAGGGGGCGAGCGTTGTCCGGAATTATTGGGCGTAAAGGGCGAGTAGGCGGCTTTGCAGGTCGGGTGTGAAAAACCGAGGCTCAACCTTGGGATGGCATCCGAAACCGCAGGGCTTGAGGTCAGAAGAGGAGAGCGGAATTCCCGGTGTAGCGGTGAAATGCGTAGATATCGGGAGGAACACCAGTGGCGAAGGCGGCTCTCTGGTCTGCACCTGACGCTGAGTCGCGAAAGCTAGGGGAGCAA…
OTU00354	0	0	43	53	98	32	63	70	88	22	1	3	5	0	Bacteria; Proteobacteria; Gammaproteobacteria; Betaproteobacteriales; Burkholderiaceae; Hydrogenophaga	OTU00354: Hydrogenophaga (G)	Other	TGGGGAATTTTGGACAATGGGCGCAAGCCTGATCCAGCAATGCCGCGTGCAGGAAGAAGGCCTTCGGGTTGTAAACTGCTTTTGTACGGAGCGAAAAGGCTCTCTCTAATACAGGGGGCTGATGACGGTACCGTAAGAATAAGCACCGGCTAACTACGTGCCAGCAGCCGCGGTAATACGTAGGGTGCGAGCGTTAATCGGAATTACTGGGCGTAAAGCGTGCGCAGGCGGTTTTGTAAGACAGGCGTGAAATCCCCGGGCTCAACCTGGGAATGGCGCTTGTGACTGCAAAGCTGGAGTGCGGCAGAGGGGGATGGAATTCCGCGTGTAGCAGTGAAATGCGTAGATATGCGGAGGAACACCGATGGCGAAGGCAATCCCCTGGGCCTGCACTGACGC…
OTU00355	33	1	31	42	28	29	37	46	69	50	18	24	48	22	Bacteria; Proteobacteria; Deltaproteobacteria; Syntrophobacterales; Syntrophaceae; uncultured	OTU00355: Syntrophaceae (F)	Other	TGAGGAATCTTGCGCAATGGGGGAAACCCTGACGCAGCAACGCCGCGTGAGTGAGGAAGGCCCTCGGGTCGTAAAGCTCTGTCAGGTGGGAAGAAATCGATGAAGGAGAATATCCTCCATTATTGACGGTACCACCAGAGGAAGCACCGGCCAACTCCGTGCCAGCAGCCGCGGTAACACGGGGGGTGCAAGCGTTGTTCGGAATCATTGGGCGTAAAGAGCGTGTAGGCGGCCAGGTCAGTCAGATGTGAAAGCCCTGGGCTTAACCCAGGAAGTGCATTTGAAACTGCTTGGCTAGAGTAAGGGAGAGGAAAGTGGAATTCCTGGTGTAGAGGTGAAATTCGTAGATATCAGGAGGAACACCGGTGGCGAAGGCGACTTTCTGGCCCTATACTGACG…
OTU00356	98	11	25	29	20	30	23	43	68	45	8	21	37	16	Bacteria; Atribacteria; JS1; JS1_or; JS1_fa; JS1_ge	OTU00356: JS1 (C)	Other	TGGGGAATTTTGCGCAATGGGGGAAACCCTGACGCAGCAACGCCGCGTGAACGATGAAGGCCTTCGGGTCGTAAAGTTCTGTTCTGGGGGAAGAAACAGCAAAAAGACAATACCTTTTTGCCTTGACGGTACCCCAGCAGAAAGCTCCGGCCAATTATGTGCCAGCAGCCGCGGTAATACATAAGGAGCAAGCGTTGTCCGGAATCATTGGGCGTAAAGCGCTCGTAGGCGGTCCTGAAAGTCAGCTGTGAAATCACCAGGCTCAACCTGGTAGGGTCAGCTGAAACTTCAGGACTTGAGGGTAGAAGAGGAAAGCGGAATTCCCGGTGTAGCGGTGAAATGCGTAGATATCGGGAGGAACACCAGTGGCGAAGGCGGCTTTCTGGTCTACCCCTGACG…
OTU00357	39	3	35	38	33	35	34	60	67	34	16	25	31	23	Bacteria; Chloroflexi; Anaerolineae; Anaerolineales; Anaerolineaceae; uncultured	OTU00357: Anaerolineaceae (F)	Other	TAGGGAATATTGCACAATGGGCGAAAGCCTGATGCAGCAACGCCGCGTGCACGATGAAGGCCTTCGGGTCGTAAAGTGCTTTTCGGGGAGACGAGGAAGGACGGTATCCCCGGAATAAGGATCGGCTAACTACGTGCCAGCAGCCGCGGTAAAACGTAGGATCCGAGCGTTATCCGAATTCACTGGGCGTAAAGCGCGTGCAGGCGGATCAGTAAGTTGGATGTAAAATCTCCTGGCTCAACTGGGAGGGGACGTACAAGACTGCTGGACTAGAGGATGGCAGAGGAAGGTGGAATTCCCGGTGTAGTGGTGAAATGCGTAGATATCGGGAGGAACACCAGAGGCGAAGGCGGCCTTCTGGGCCATACCTGACGCTCAGACGCGAAAGCTAGGGTAGCA…
OTU00358	393	17	5	7	0	8	3	2	4	12	1	5	13	2	Bacteria; Bacteroidetes; Bacteroidia; Bacteroidales; Rikenellaceae; DMER64	OTU00358: DMER64 (G)	Other	TGAGGAATATTGGACAATGGATGGAAATCTGATCCAGCCATGCCGCGTGCAGGAAGACGGCCCTATGGGTTGTAAACTGCTTTTATACGGGAGCAATAAGGTCTACGTGTAGACTGATGAGAGTACCGTATGAATAAGCATCGGCTAACTCCGTGCCAGCAGCCGCGGTAATACGGAGGATGCGAGCGTTATCCGGATTTATTGGGTTTAAAGGGTGCGTAGGCGGCCTTGTAAGTCAGCGGTGAAATTTTGCAGCTTAACTGTAAAAGTGCCGTTGATACTGTGAGGCTAGGATTTGGTTGCTGTGGGTGGAATGTGTGGTGTAGCGGTGAAATGCTTAGAGATCACACAGAATATCGATTGCGAAGGCAGCTCACAAAGCCAAGATTGACGCTGAGG…
OTU00359	275	14	14	19	13	18	13	24	25	22	6	10	12	6	Bacteria; Chloroflexi; Anaerolineae; Anaerolineales; Anaerolineaceae; Anaerolinea	OTU00359: Anaerolinea (G)	Other	TAGGGAATATTGCAGAATGGGCGCAAGCCTGATGCAGCAACGCCGCGTGGGCGATTGAAGGCCTTCGGGTTGTAAAGCCCTTTTGCGCGGGAAGAGGAAGGACGGTACCGCGCGAATAAGCCTCGGCTAACTACGTGCCAGCAGCCGCGGTAAAACGTAGGAGGCGAGCGTTATCCGGATTTACTGGGCGTAAAGCGCGTGCAGGCGGCCCGGCAAGTTGGCTGTGAAAGCCCCCGGCTCAACCGGGGGAGGTCGGTCAAAACTGCCGGTGCTAGAGGATGGGAGAGGGAGATGGAATTCCGGGTGTAGTGGTGAAATGCGTAGAGATCCGGAGGAACACCAGTGGCGAAAGCGATCTTCTGGCCCATCACTGACGCTCAGACGCGAAAGCTAGGGGAG…
OTU00360	9	1	49	37	22	45	32	26	58	56	13	42	47	32	Bacteria; Chloroflexi; Anaerolineae; SBR1031; SBR1031_fa; SBR1031_ge	OTU00360: SBR1031 (O)	Other	CAGGGAATATTGCACAATGGACGGAAGTCAGATGCAGCGACGCCGCGTGAACGAAGAAGGCCTTCGGGTTGTAAAGTTCTTTTCGGGGGGAAGAGGAAGGACGGTACCCTCGGAATAAGTGTCGGCTAACTACGTGCCAGCAGCCGCGGTAAGACGTAGGACACGAGCGTTATCCGGATTTACTGGGCGTAAAGCGTCTGTAGGCGGACGGATAAGTTGGGCGTGAAAGCTCCGGGCTTAACTCGGAGAGTGCGTTCAATACTGTCGGTCTGGAGGAGGTCAGAGGGGAGCGGAATTTCCGGTGTAGCGGTAAAATGCGCAGATATCGGAAGGAACATCAGTGGCGAAGGCGGCTCCCTGGGGCCCACCTGACGCTGAGAGACGAAAGCTAGGGGAGCA…
OTU00361	26	3	16	43	7	52	2	12	101	69	18	2	78	39	Archaea; Crenarchaeota; Bathyarchaeia; Bathyarchaeia_or; Bathyarchaeia_fa; Bathyarchaeia_ge	OTU00361: Bathyarchaeia (C)	Other	TCGCGAAAACTTTGCAATACACGAAAGTGTGACAGGGCTATCCCGAGTGCCATCCGCTGAGGAAGGCTTTTACCCAGTCTAGAAAGCTGGGGGAATAAGGAGAGGGCAAGTCTGGTGTCAGCCGCCGCGGTAATACCAGCTCTCCGAGTGGTGTGGATGTTTATTGGGCCTAAAGCATCCGTAGCTGGCTAAGTTAGTCCCCTGTTAAATCCAACGAATTAATCGTTGGATCGCGGGGGATACTGCTTGGCTAGGGGACGAGAGAGGCAGACGGTATTTCCGGGGTAGGGGTGAAATCCTATAATCCCGGGAAGACCACCAGTGGCGAAGGCTGTCTGCTAGAACGCGCCCGACGGTGAGGGATGAAAGCTGGGGGAGCGAACCGG
OTU00362	10	2	44	43	22	56	38	35	59	61	16	30	26	26	Bacteria; Firmicutes; Clostridia; Clostridiales; Ruminococcaceae; Ercella	OTU00362: Ercella (G)	Other	TGGGGAATATTGGGCAATGGGGGAAACCCTGACCCAGCAACGCCGCGTGAAGGACGAAGGCCTTCGGGTTGTAAACTTCTTTGATCAGGGACGAAAGCAATGACGGTACCTGAAGAACAAGCCACGGCTAACTACGTGCCAGCAGCCGCGGTAATACGTAGGTGGCGAGCGTTATCCGGATTTACTGGGTGTAAAGGGCGTGTAGGCGGGTTTGCAAGTCGGGTGTGAAAGATTCGGGCTTAACCCGGAGAGGTCATCCGAAACTGCAGATCTTGAGTGCTGGAGAGGATAGTGGAATTCCTGGTGTAGCGGTAAAATGCGTAGAGATCAGGAGGAACACCAGTGGCGAAGGCGGCTATCTGGACAGTAACTGACGCTGAGGCGCGAAAGCGTGGGGAG…
OTU00363	0	0	10	311	93	22	3	10	3	13	0	0	0	0	Bacteria; Chloroflexi; Chloroflexia; Chloroflexales; Herpetosiphonaceae; Herpetosiphon	OTU00363: Herpetosiphon (G)	Other	CAAGGAATTTTCGGCAATGGGCGCAAGCCTGACCGAGCAACGCCGCGTGGAGGATGACGGCTCTTGGGTTGTAAACTCCTTTTGGGGGGGACGATAATGACGGTACCCTCCGAATCAGGCCCGGCTAACTACGTGCCAGCAGCCGCGGTAATACGTAGGGGCCAAGCGTTGTCCGGAATTACTGGGCGTAAAGCGTGGGTAGGTGGTCGATGATGTGCCGCGTGAAAGCGCCGGAGTAACGCCGGCGAGGTCGCGGTAGACACGTTGACTAGAGGCTCGCAGAGGAACGTGGAATTCCCGGTGTAGTGGTGAAATGCGTAGATATCGGGAGGAACACCAGTGGCGCAAGCGGCGTTCTGGGCGAGACCTGACACTGAGCCACGACGGCGTGGGGAGCAA…
OTU00364	7	0	35	47	46	44	50	66	63	52	12	13	19	10	Bacteria; Rokubacteria; NC10; Methylomirabilales; Methylomirabilaceae; Sh765B-TzT-35	OTU00364: Sh765B-TzT-35 (G)	Other	TGGGGAATATTGCGCAATGGGCGAAAGCCTGACGCAGCGACGCCGCGTGGGTGATGAAGGCCTTCGGGTCGTAAAACCCTGTCGGGTGGAACGAATTCCGCTTCGCCAATACCGGAGCGGTTTGACGGTACCACCGAAGGAAGCCCCGGCTAACTACGTGCCAGCAGCCGCGGTAATACGTAGGGGGCGAGCGTTGTTCGGATTTACTGGGCGTAAAGAGCGCGTAGGCGGTTCGAAAAGTCGGAGGTGAAATCCCTCGGCTCAACCGAGGACCCGCGTCCGATACTGTCGAACTTGAGTGCAGGAGAGGAGAGCGGAATTCCCAGTGTAGCGGTGAAATGCGTAGATATTGGGAGGAACACCGGTGGCGAAGGCGGCTCTCTGGACTGTCACTGACGC…
OTU00365	0	0	4	1	1	2	2	0	0	2	158	140	85	68	Bacteria; Omnitrophicaeota; Omnitrophicaeota_cl; Omnitrophicaeota_or; Omnitrophicaeota_fa; Omnitrophicaeota_ge	OTU00365: Omnitrophicaeota (P)	Other	TCGAGAATATTTAGCAATGGACGAAAGTCTGACTATGCGACGCCGCGTGAGGGATGAAGGTTTTCGGATCGTAAACCTCTTTCGATAGGGAAGAAACTCCCTGCTCGTAAGGGCAGGTGCTGACGGTACCTAGAGAAGAAGCCATGGCCAACTCCGTGCCAGCAGCCGCGGTAATACGGGGATGGCGAGCGTTACTCGGATTTACTGGGTGTAAAGGGCAGGTAGGCGGTTTTGCAAGTTGAAGGTTAAATCCTCTGACTCAATCAGAGAGCTGCCTTCAAAACTACATTACTTGAGGATTGGAGAGGAGAGCGGAATTCCAGGTGTAAGGGTGAAATCTGTAGATATCTGGAGGAACACCCGTGGCGAAAGCGGCTCTCTGGACAATATCTGACGCTG…
OTU00366	0	0	114	203	0	2	22	87	1	31	0	0	0	0	Bacteria; Proteobacteria; Gammaproteobacteria; Xanthomonadales; Xanthomonadaceae; Vulcaniibacterium	OTU00366: Vulcaniibacterium (G)	Other	TGGGGAATATTGGACAATGGGCGCAAGCCTGATCCAGCCATGCCGCGTGGGTGAAGAAGGCCTTCGGGTTGTAAAGCCCTTTTGTCCGGGAAGAAATCGTCTGGGCTAATACCCCGGGCGGATGACGGTACCGGAAGAATAAGCACCGGCTAACTTCGTGCCAGCAGCCGCGGTAATACGAAGGGTGCAAGCGTTACTCGGAATTACTGGGCGTAAAGCGTGCGTAGGCGGTTCGTTAAGTCCGATGTGAAAGCCCTGGGCTCAACCTGGGAACTGCATTGGAAACTGGCGGGCTGGAGTGCGGTAGAGGGTGGCGGAATTCCCGGTGTAGCAGTGAAATGCGTAGATATCGGGAGGAACACCCGTGGCGAAGGCGGCCACCTGGACCAGCACTGACGC…
OTU00367	0	0	17	114	272	16	8	7	5	20	0	0	0	0	Bacteria; Bacteroidetes; Bacteroidia; Chitinophagales; Saprospiraceae; uncultured	OTU00367: Saprospiraceae (F)	Other	TAAGGAATATTGGACAATGGAGGCAACTCTGATCCAGCCATGCCGCGTGAAGGACGAAGGCGCTCTGCGTTGTAAACTTCTTTTGTACAGGAACAAAACCCGGGGTGCGCCCCGGACTGAGGGTACTGTAAGAATAAGCACCGGCTAACTCCGTGCCAGCAGCCGCGGTAATACGGAGGGTGCAAGCGTTATCCGGAATCACTGGGTTTAAAGGGTGCGTAGGCGGTTTTTTAAGTCAGTTGTGAAATTCCCCCGCTTAACGGGAGGGACTGCGATTGATACTGAAGAACTTGAATCAGGTTGAGGTAGGCGGAATGTGACATGTAGCGGTGAAATGCATAGATATGTCATAGAACACCGATTGCGAAGGCAGCTTGCTGGACCTGTATTGACGCTGAG…
OTU00368	34	3	34	54	30	34	39	33	67	52	11	19	35	14	Bacteria; Proteobacteria; Deltaproteobacteria; Syntrophobacterales; Syntrophaceae; Syntrophus	OTU00368: Syntrophus (G)	Exoelectrogenic bacteria	TGAGGAATCTTGCGCAATGGGGGAAACCCTGACGCAGCAACGCCGCGTGAGTGAGGAAGGCCTTCGGGTCGTAAAGCTCTGTCAGTTGGAAAGAAATGCTTGAGAGTTAATACCTTTCAAGCTTGACGGTACCAACAGAGGAAGCACCGGCTAACTCCGTGCCAGCAGCCGCGGTAATACGGGGGGTGCAAGCGTTGTTCGGAATTATTGGGCGTAAAGAGCGTGTAGGCGGCCGGATATGTCAGATGTGAAATCCCTGGGCTTAACCCAGGAAGTGCATTTGAAACTGTCCGGCTAGAGTAGGGGAGAGGGAAGTGGAATTCCTGGTGTAGAGGTGAAATTCGTAGATATCAGGAGGAACACCGGTGGCGAAGGCGACTTCCTGGCCCTATACTGACG…
OTU00369	39	2	43	43	68	23	46	55	72	37	2	9	8	7	Bacteria; Proteobacteria; Alphaproteobacteria; Rhizobiales; Devosiaceae; Devosia	OTU00369: Devosia (G)	Other	TGGGGAATATTGGACAATGGGCGCAAGCCTGATCCAGCCATGCCGCGTGAGTGATGAAGGCCTTAGGGTTGTAAAGCTCTTTCAGTGGGGACGATAATGACGGTACCCACAGAAGAAGCCCCGGCTAACTTCGTGCCAGCAGCCGCGGTAATACGAAGGGGGCTAGCGTTGTTCGGATTTACTGGGCGTAAAGCGCACGTAGGCGGATCGTTAAGTCGGGGGTGAAATCCTGGAGCTCAACTCCAGAACTGCCTTCGATACTGGCGATCTTGAGTCCGGAAGAGGTGAGTGGAACTCCTAGTGTAGAGGTGGAATTCGTAGATATTAGGAAGAACACCAGTGGCGAAGGCGGCTCACTGGTCCGGTACTGACGCTGAGGTGCGAAAGCGTGGGGAGCAA…
OTU00370	0	0	212	65	36	27	52	16	24	16	0	1	5	0	Bacteria; Proteobacteria; Gammaproteobacteria; Betaproteobacteriales; Rhodocyclaceae; Rhodocyclaceae_unclassified	OTU00370: Rhodocyclaceae (F)	Other	TGGGGAATTTTGGACAATGGGGGCAACCCTGATCCAGCCATTCCGCGTGCGGGAAGAAGGCCTTCGGGTTGTAAACCGCTTTCGGCAGGGAAGAAACGGCGAGAGCTAATATCTCTTGCTAATGACGGTACCTGAAGAAGAAGCACCGGCTAACTACGTGCCAGCAGCCGCGGTAATACGTAGGGTGCGAGCGTTAATCGGAATTACTGGGCGTAAAGCGTGCGCAGGCGGTTTTGTAAGACAGATGTGAAATCCCCGGGCTTAACCTGGGAACTGCGTTTGTGACTGCAAGACTCGAGTGCGGCAGAGGGGGGTGGAATTCCACGTGTAGCAGTGAAATGCGTAGAGATGTGGAGGAACACCGATGGCGAAGGCAGCCCCCTGGGTCGACACTGACGC…
OTU00371	0	0	65	23	26	90	105	10	22	83	5	6	14	4	Bacteria; Firmicutes; Clostridia; Clostridiales; Syntrophomonadaceae; Syntrophomonas	OTU00371: Syntrophomonas (G)	Exoelectrogenic bacteria	TGGGGAATATTGCGCAATGGGGGAAACCCTGACGCAGCGACGCCGCGTGAGCGATGAAGGCCTTAGGGTTGTAAAGCTCTGTTTTAAGGGACGAATGTCTAGGGGAGTAATATGCCCTTAGAATGACGGTACCTTAAGAGGAAGCCCCGGCTAACTACGTGCCAGCAGCCGCGGTAAGACGTAGGGGGCGAGCGTTGTCCGGAATTACTGGGCGTAAAGAGCACGTAGGCGGGAACTTAAGTCAGGTGTGAAAGACCGGGGCTCAACCTCGGGTATGCACTTGAAACTGGGTTTCTTGAGGGCAGGAGAGGAAAGCAGAATTCCTGGTGTAGCGGTGAAATGCGTAGAAATCAGGAGGAATACCAGTGGCGAAGGCGGCTTTCTGGACTGACCCTGACG…
OTU00372	0	0	23	43	10	27	68	57	174	17	0	0	31	0	Bacteria; Proteobacteria; Gammaproteobacteria; Betaproteobacteriales; Hydrogenophilaceae; uncultured	OTU00372: Hydrogenophilaceae (F)	Sulfide-oxidizing bacteria	TGGGGAATTTTGGACAATGGGGGAAACCCTGATCCAGCCATGCCGCGTGCGGGAAGAAGGCCTTCGGGTTGTAAACCGCTTTCGGACAGAAAGAAATCGCCATTCCTAATACGAGTGGTGGATGACGGTACTGTAAGAAGAAGCACCGGCTAACTACGTGCCAGCAGCCGCGGTAATACGTAGGGTGCGAGCGTTAATCGGAATTACTGGGCGTAAAGCGTGCGCAGGCGGATATTTAAGTCAGATGTGAAATCCCCGGGCTTAACCTGGGAATGGCATTTGAAACTGGATATCTAGAGTGCGTCAGAGGGGGGTGGAATTCCACGTGTAGCAGTGAAATGCGTAGAGATGTGGAGGAACACCGATGGCGAAGGCAGCCCCCTGGGATGACACTGACGC…
OTU00373	26	2	42	58	33	47	16	17	27	68	23	33	31	23	Bacteria; Actinobacteria; WCHB1-81; WCHB1-81_or; WCHB1-81_fa; WCHB1-81_ge	OTU00373: WCHB1-81 (C)	Other	TAGGGAATATTGCGCAATGGGCGAAAGCCTGACGCAGCGACACCGTGTGTAGGATGAAGGTCTTCGGATTGTAAACTACTGTCAGTTGAAGACGAAGGCAGTAGAGTTAAGAGCTCGAATGCTGACGGTATTCAATTAGGAAGTCTCGGCTAACTCCGTGCCAGCAGCCGCGGTAAGACGGAGGAGGCAAGCATTGTCCGGAATTATTGGGCGTAAAGAACACGTAGGCGGTTTGTCAAGTCATATGTGAAAACCTTGGGCTTAACTTAAGGATTGCATATGATACTGGCAAACTAGAGTATAGTAGAGGAAAGCGGAATTCCTGGTGTAGCGGTGAAATGCGCAGATATCAGGAAGAACACCAGTGGCGAAAGCGGCTTTCTGGACTGTTACTGACGC…
OTU00374	54	371	0	0	0	0	0	0	0	0	7	4	3	3	Bacteria; Cyanobacteria; Melainabacteria; Gastranaerophilales; Gastranaerophilales_fa; Gastranaerophilales_ge	OTU00374: Gastranaerophilales (O)	Other	TAGGGAATTTTGCGCAATGGGCGAAAGCCTGACGCAGCAACACCGCGTGAGGGATGAAGCTTTTTGGAGTGTAAACCTCTGTCAGTGGGGAAGAAACCTGACTGTACCCACAGAGGAAGCATCGGCTAACTACGTGCCAGCAGCCGCGGTAAGACGTAGGATGCAAGCGTTGTCCGGATTTATTGGGCGTAAAGAGTTCGTAGGTGGTTTATCAAGTCTGGTGTTAAAGCCCGGGGCTCAACTCCGGTTCGGCACTGGATACTGGTAAACTAGAGTGCAGAAGAGGCAAGGGGAATTCCCAGTGTAGCGGTGAAATGCGTAGATATTGGGAGGAACACCGGTGGCGAAAGCGCCTTGCTGGGCTGTTACTGACGCTGAGGAACGAAAGCCAGGGGAGCG…
OTU00375	100	7	10	52	20	24	20	40	66	42	8	18	27	8	Bacteria; Proteobacteria; Deltaproteobacteria; Desulfovibrionales; Desulfomicrobiaceae; Desulfomicrobium	OTU00375: Desulfomicrobium (G)	Sulfate-reducing bacteria	TGGGGAATATTGCGCAATGGGCGAAAGCCTGACGCAGCAACGCCGTGTGAGGGATGAAGGCTTTCGGGTCGTAAACCTCTGTCAGAAGGGAAGAACGGGTGATGGTCTAATAGGCCGTCATTTTGACGGTACCTTCAGAGGAAGCACCGGCTAACTCCGTGCCAGCAGCCGCGGTAATACGGAGGGTGCAAGCGTTATTCGGAATTACTGGGCGTAAAGCGCACGTAGGCGGCCTTGTAAGTCAGGGGTGAAATCCCACGGCTCAACCGTGGAACTGCCTTTGAAACTGCAGGGCTTGAATCCTGGAGAGGGTGGCGGAATTCCTGGTGTAGGAGTGAAATCCGTAGATATCAGGAGGAACACCGGTGGCGAAGGCGGCCACCTGGACAGGTATTGACG…
OTU00376	30	5	36	20	0	98	183	30	0	39	0	0	0	0	Bacteria; Firmicutes; Bacilli; Lactobacillales; Enterococcaceae; Enterococcus	OTU00376: Enterococcus (G)	Other	TAGGGAATCTTCGGCAATGGACGAAAGTCTGACCGAGCAACGCCGCGTGAGTGAAGAAGGTTTTCGGATCGTAAAACTCTGTTGTTAGAGAAGAACAAGGACGTTAGTAACTGAACGTCCCCTGACGGTATCTAACCAGAAAGCCACGGCTAACTACGTGCCAGCAGCCGCGGTAATACGTAGGTGGCAAGCGTTGTCCGGATTTATTGGGCGTAAAGCGAGCGCAGGCGGTTTCTTAAGTCTGATGTGAAAGCCCCCGGCTCAACCGGGGAGGGTCATTGGAAACTGGGAGACTTGAGTGCAGAAGAGGAGAGTGGAATTCCATGTGTAGCGGTGAAATGCGTAGATATATGGAGGAACACCAGTGGCGAAGGCGGCTCTCTGGTCTGTAACTGACGC…
OTU00377	0	0	89	156	0	54	42	73	0	26	0	0	0	0	Bacteria; Proteobacteria; Gammaproteobacteria; Pseudomonadales; Pseudomonadaceae; Pseudomonas	OTU00377: Pseudomonas (G)	Sulfide-oxidizing bacteria	TGGGGAATATTGGACAATGGGCGAAAGCCTGATCCAGCCATGCCGCGTGTGTGAAGAAGGTCTTCGGATTGTAAAGCACTTTAAGTTGGGAGGAAGGGCATTAACCTAATACGTTAGTGTTTTGACGTTACCGACAGAATAAGCACCGGCTAACTTCGTGCCAGCAGCCGCGGTAATACGAAGGGTGCAAGCGTTAATCGGAATTACTGGGCGTAAAGCGCGCGTAGGTGGTTTGTTAAGTTGAATGTGAAAGCCCCGGGCTCAACCTGGGAACTGCATCCAAAACTGGCAAGCTAGAGTATGGCAGAGGGTGGTGGAATTTCCTGTGTAGCGGTGAAATGCGTAGATATAGGAAGGAACACCAGTGGCGAAGGCGACCACCTGGGCTAATACTGACAC…
OTU00378	2	0	123	234	0	12	46	6	8	6	1	1	0	0	Bacteria; Proteobacteria; Gammaproteobacteria; Xanthomonadales; Xanthomonadaceae; Stenotrophomonas	OTU00378: Stenotrophomonas (G)	Other	TGGGGAATATTGGACAATGGGCGCAAGCCTGATCCAGCCATACCGCGTGGGTGAAGAAGGCCTTCGGGTTGTAAAGCCCTTTTGTTGGGAAAGAAAAGCATTCGGTTAATACCCGATTGTTCTGACGGTACCCAAAGAATAAGCACCGGCTAACTTCGTGCCAGCAGCCGCGGTAATACGAAGGGTGCAAGCGTTACTCGGAATTACTGGGCGTAAAGCGTGCGTAGGTGGTTGTTTAAGTCTGTCGTGAAAGCCCTGGGCTCAACCTGGGAATTGCGATGGAAACTGGGCGACTAGAGTGTGGCAGAGGGTAGTGGAATTCCTGGTGTAGCAGTGAAATGCGTAGAGATCAGGAGGAACATCCGTGGCGAAGGCGACTGCCTGGGCCAACACTGACAC…
OTU00379	190	4	16	18	20	21	22	45	55	13	5	3	17	9	Bacteria; Proteobacteria; Gammaproteobacteria; Betaproteobacteriales; Burkholderiaceae; Limnobacter	OTU00379: Limnobacter (G)	Other	TGGGGAATTTTGGACAATGGGCGCAAGCCTGATCCAGCAATGCCGCGTGTGTGAAGAAGGCCTTCGGGTTGTAAAGCACTTTTGTCCGGAAAGAAATCTCCTGGGTTAATACCTCGGGGGGATGACGGTACCGGAAGAATAAGCACCGGCTAACTACGTGCCAGCAGCCGCGGTAATACGTAGGGTGCGAGCGTTAATCGGAATTACTGGGCGTAAAGCGTGCGCAGGCGGCTATGCAAGACAGATGTGAAATCCCCGGGCTCAACCTGGGAACTGCATTTGTGACTGCATGGCTAGAGTGCGTCAGAGGGAGGTGGAATTCCGCGTGTAGCAGTGAAATGCGTAGAGATGCGGAGGAACACCGATGGCGAAGGCAGCCTCCTGGGATGACACTGACGC…
OTU00380	37	3	20	40	71	31	40	38	62	38	8	8	30	10	Bacteria; Proteobacteria; Deltaproteobacteria; Syntrophobacterales; Syntrophaceae; uncultured	OTU00380: Syntrophaceae (F)	Other	TGAGGAATCTTGCGCAATGGGGGCAACCCTGACGCAGCAACGCCGCGTGAGTGAGGAAGGCCTTCGGGTCGTAAAGCTCTGTCGGATGGAAAGAAACGGATGCGGGTTAATAGCCTTCATCCCTGACGGTACCATCAGAGGAAGCACCGGCTAACTCCGTGCCAGCAGCCGCGGTAATACGGGGGGTGCAAGCGTTGTTCGGAATCATTGGGCGTAAAGCGCGTGTAGGCGGCTTGGTAAGTCAGGTGTGAAAGCCCTGGGCTCAACCCAGGAAGTGCACTTGATACTGCCTTGCTTGAGTACGGGAGAGGAAAGCGGAATTCCTGGTGTAGAGGTGAAATTCGTAGATATCAGGAGGAACACCGGTGGCGAAGGCGGCTTTCTGGCCCAATACTGACG…
OTU00381	0	0	10	9	303	28	9	16	52	6	0	0	3	0	Bacteria; Chloroflexi; Chloroflexia; Chloroflexales; Chloroflexaceae; Oscillochloris	OTU00381: Oscillochloris (G)	Other	CAAGGAATTTTCCCCAATGGACGCAAGTCTGAGGGAGCAACGCCGCGTGGAGGATGACGGCCTTCGGGTTGTAAACTCCTTTTGCTGGGGAAGATACTGACGGTACCCGGCGAAGAAGCCCCGGCTAACTCCGTGCCAGCAGCCGCGGTAAGACGGAGGGGGCAAGCGTTGTCCGGACTCACTGGGCGTAAAGCGCACGTAGGCGGTGGTCTGCGTCGGTGCTGAAAGCGCCAGGCTTAACCTGGCGAGGCGTGCCGATACGAGACGACTAGAGGCAGGCAGAGGATGGCGGAATTCCGGGTGTAGTGGTGAAATGCGTAGAGATCCGGAGGAACGCCTGTGGCGCAAGCGGCCATCTGGGCCTGACCTGACGCTGAGGTGCGAAAGCGTGGGGAGCGA…
OTU00382	7	0	17	44	19	40	48	73	75	85	4	5	12	3	Bacteria; Proteobacteria; Deltaproteobacteria; Deltaproteobacteria_unclassified; Deltaproteobacteria_unclassified; Deltaproteobacteria_unclassified	OTU00382: Deltaproteobacteria (C)	Other	TCGGGAATCTTGGACAATGGGGGCAACCCTGATCCAGCCACGCCGCGTGGGTGATGGAGGCCTTCGGGTCGTAAAGCCCTGTCGGAGGGGAAGAAACGGTTTAAGGCTAATACCCTTGGATCTTGACGGTACCCTCGGAGGAAGCACCGGCTAACTACGTGCCAGCAGCCGCGGTAATACGTAGGGTGCTAGCGTTGCTCGGAATTACTGGGCGTAAAGGACGTGTAGGCGGCCTTGCAAGCGAGATGTGAAAACCCCCGGCTCAACCAGGGAAGCGCATTTCGAACTGCTTGGCTTGAGTCCGAGAGAGGGCGGTGGAATTCCCGGTGGAACGGTGAAATGTGTAGATATCGGGAGGAACACCTGCGGCGAAGGCGGCCGCCTGGCTCGGTACTGACG…
OTU00383	54	4	31	48	13	43	35	54	76	41	4	12	6	8	Bacteria; Hydrogenedentes; Hydrogenedentia; Hydrogenedentiales; Hydrogenedensaceae; Hydrogenedensaceae_ge	OTU00383: Hydrogenedensaceae (F)	Other	TAGGGAATATTGCGCAATGGGCGAAAGCCTGACGCAGCCATGCCGCGTGGATGATGAAGGCCTTCGGGTCGTAAAGTCCTTTTCTGAGGGAAGAACTGCCGGGGGAGGAAATGCCCTTGGCTTGACGGTACCTCAGGAATAAGCAACGGCTAACTCCGTGCCAGCAGCCGCGGTAATACGGAGGTTGCAAGCGTTGTTCGGAATGACTGGGCGTAAAGGGAGCGCAGGCGGCCAAGTCAGTCTGAAGTGAAAGCCCGGGGCTTAACCCCGGAATAGCTTTGGATACTGCCTGGCTTGAGTGTGCGATAGGAAAGCGGAATTCCAGGTGTAGCGGTGAAATGCGTAGATATCTGGAGGAACACCGGTGGCGAAAGCGGCTTTCTGGCGCATAACTGACGC…
OTU00384	12	89	35	34	33	55	35	16	19	55	7	4	17	15	Bacteria; Bacteroidetes; Ignavibacteria; SJA-28; SJA-28_fa; SJA-28_ge	OTU00384: SJA-28 (O)	Other	TAAGGAATATTGCTCAATGGGAGAAATCCTGAAGCAGCAACGCCGCGTGGAGGATGAAGGGTCTTTGACTTGTAAACTCCTGTAAAGAAGGAAAAAATTCCCATTAGATGGGAAATGATGGTACTTCTGAAGTAAGCTCCGGCTAACTACGTGCCAGCAGCCGCGGTAATACGTAGGGAGCAAGCGTTGTCCGGATTTACTGGGTGTAAAGGGTGCTCAGGCGGATTTGTAAGTCAGAGGTGAAATCTCACAGCTTAACTGTGAAACTGCCTTTGATACTGCAAGCCTAGAGTATGGAAGAGAGTGATGGAATATCTGGTGTAGCAGTGAAATGCGTAGATATCAGATAGAACACCAATGGCGAAGGCAGTCACTTGGTCCATTACTGACGCTAAAGCA…
OTU00385	0	0	18	10	10	13	50	15	10	9	127	65	32	66	Bacteria; Bacteroidetes; Bacteroidia; Bacteroidales; Rikenellaceae; Blvii28_wastewater-sludge_group	OTU00385: Blvii28 wastewater-sludge group (G)	Other	TGAGGAATATTGGTCAATGGGCGGAAGCCTGAACCAGCCATGCCGCGTGCAGGAAGACGGCCCTACGGGTTGTAAACTGCTTTTCCGGGGGACGAATAGGGCCGACGTGTCGGCCGATGCCGGTACCCCGGGAATAAGGATCGGCTAACTCCGTGCCAGCAGCCGCGGTAATACGGAGGATCCGAGCGTTATCCGGATTTACTGGGTTTAAAGGGTGCGTAGGCGGGCTCCTAAGTCGGCGGTGAAAGTCTGCGGCTCAACCGTAGGATTGCCGTTGATACTGGGGGCCTTGGATACGGTCGAGGCGGGTGGAATGCGCGGTGTAGCGGTGAAATGCTTAGATATCGCGCAGAACGCCGATTGCGAAGGCAGCTCGCCAGGCCGTGATTGACGCTGAGG…
OTU00386	168	22	22	30	5	31	17	34	15	36	6	8	17	10	Bacteria; Firmicutes; Bacilli; Lactobacillales; Carnobacteriaceae; Trichococcus	OTU00386: Trichococcus (G)	Other	TAGGGAATCTTCCGCAATGGACGAAAGTCTGACGGAGCAACGCCGCGTGAGTGAAGAAGGTTTTCGGATCGTAAAACTCTGTTGTCAGAGAAGAACAAGTCGGAGAGTAACTGCTCCGGCCTTGACGGTATCTGACCAGAAAGCCACGGCTAACTACGTGCCAGCAGCCGCGGTAATACGTAGGTGGCAAGCGTTGTCCGGATTTATTGGGCGTAAAGCGAGCGCAGGCGGTTCCTTAAGTCTGATGTGAAAGCCCACGGCTCAACCGTGGAAGGTCATTGGAAACTGGGGAACTTGAGTGCAGAAGAGGAGAGTGGAATTCCATGTGTAGCGGTGAAATGCGTAGATATATGGAGGAACACCAGTGGCGAAGGCGACTCTCTGGTCTGTAACTGACGC…
OTU00387	11	1	39	33	10	42	36	61	72	38	11	16	26	24	Bacteria; Chloroflexi; Anaerolineae; ADurb.Bin180; ADurb.Bin180_fa; ADurb.Bin180_ge	OTU00387: ADurb.Bin180 (O)	Other	TGAGGAATATTGCGCAATGGGCGAAAGCTTGACGCAGCAACGCCGCGTGGGCGATGAAGGTCTTCGGATCGTAAAGCCCTTTTCCAAAGGAAGAGGAAGGACAGTACTTTGGGAATAAGTCTCGGCTAACTACGTGCCAGCAGCCGCGGTAAAACGTAGGAGACTAGCGTTATCCGGATTTATTGGGCGTAAAGCGCGTGTAGGCGGTGCTTTAAGTTGGATGTGAAATCTCCTGGCCTAACTGGGAGGCGCCATTCAAAACTGGGGCACTTGAGGGCAGAAGAGGGAAGTGGAATTCCCGGTGTAGCGGTGGAATGCGTAGATATCGGGAGGAACACCTGTGGCGAAAGCGGCTTCCTGGGCTGCCCCTGACGCTGAGACGCGAAAGCTAGGGGAGCG…
OTU00388	75	1	17	39	15	33	25	65	88	58	0	0	2	1	Bacteria; Chloroflexi; Anaerolineae; Anaerolineales; Anaerolineaceae; Bellilinea	OTU00388: Bellilinea (G)	Other	TAGGGAATATTGGTTAATGTGCGAAAGCGCGAACCAGCAACGCCGCGTGCACGATGAAGGCCTTCGGGTTGTAAAGTGCTTTTTGAGGGGATGAGGAAGGACAGTACCCTCAGAATAAGTCTCGGCCAACTACGTGCCAGCAGCCGCGGTAACACGTAGGAGACGAGCGTTATCCGGATTTACTGGGCGTAAAGCGCGTGCAGGCGGTTCAGCAAGTTGGATGTGAAAGCTCCCGGCTTAACTGGGAGAGGTCGTTCAAAACTACTGAACTTGAGAGTGGTAGAGGGAGGTGGAATTCCGGGTGTAGTGGTGAAATGCGTAGATATCCGGAGGAACACCAGTGGCGAAAGCGGCCTCCTGGACCATTTCTGACGCTCAGACGCGAAAGCTAGGGTAGCG…
OTU00389	0	0	6	2	1	8	5	3	2	12	167	104	36	73	Bacteria; Firmicutes; Clostridia; Clostridiales; Syntrophomonadaceae; Syntrophomonas	OTU00389: Syntrophomonas (G)	Exoelectrogenic bacteria	TGGGGAATATTGCGCAATGGGGGAAACCCTGACGCAGCGACGCCGCGTGAGCGATGAAGGCCTTAGGGTTGTAAAGCTCTGTTTTAGGGGACGAATGTTCATGTGAGTAATATGCGCGTGAAATGACGGTACCTTAAGAGGAAGCCCCGGCTAACTACGTGCCAGCAGCCGCGGTAAGACGTAGGGGGCGAGCGTTGTCCGGAATTACTGGGCGTAAAGAGCACGTAGGCGGGAACTTAAGTCAGGTGTGAAAGACCGGGGCTCAACTCCGGGGTGGCACTTGAAACTGGGTTTCTTGAGGGCAGGAGAGGAAAGCAGAATTCCTGGTGTAGCGGTGAAATGCGTAGAAATCAGGAGGAATACCAGTGGCGAAGGCGGCTTTCTGGACTGACCCTGACG…
OTU00390	40	3	38	39	52	25	29	53	54	38	3	7	26	11	Bacteria; Proteobacteria; Gammaproteobacteria; Betaproteobacteriales; Burkholderiaceae; Limnobacter	OTU00390: Limnobacter (G)	Other	TGGGGAATTTTGGACAATGGGCGCAAGCCTGATCCAGCAATGCCGCGTGTGTGAAGAAGGCCTTCGGGTTGTAAAGCACTTTTGTCCGGAAAGAAATCCGTCTGGCTAATACCCGGACGGGATGACGGTACCGGAAGAATAAGCACCGGCTAACTACGTGCCAGCAGCCGCGGTAATACGTAGGGTGCGAGCGTTAATCGGAATTACTGGGCGTAAAGCGTGCGCAGGCGGCTTTGTAAGACAGATGTGAAATCCCCGGGCTCAACCTGGGAACTGCATTTGTGACTGCAAGGCTAGAGTGCGTCAGAGGGAGGTGGAATTCCGCGTGTAGCAGTGAAATGCGTAGAGATGCGGAGGAACACCGATGGCGAAGGCAGCCTCCTGGGATGACACTGACGC…
OTU00391	0	0	0	2	0	1	0	256	1	158	0	0	0	0	Bacteria; Firmicutes; Bacilli; Bacillales; Bacillaceae; Pseudogracilibacillus	OTU00391: Pseudogracilibacillus (G)	Other	TAGGGAATCTTCCGCAATGGACGAAAGTCTGACGGAGCGACGCCGCGTGAGTGATGAAGGTCTTCGGATCGTAAAACTCTGTTGTTAGGGAAGAATAAGTATCGACCGAATAAGTCGGTACCTTGACGGTACCTAACCAGAAAGCCCCGGCTAACTACGTGCCAGCAGCCGCGGTAATACGTAGGGGGCAAGCGTTGTCCGGAATTATTGGGCGTAAAGGGCGCGCAGGCGGTCTTTTAAGTCTGATGTGAAATCTCGTAGCTTAACTACGAGCGGTCATTGGAAACTGGAAGACTTGAGGACAGAAGAGGAGAGTGGAATTCCACGTGTAGCGGTGAAATGCGTAGAGATGTGGAGGAACACCAGTGGCGAAGGCGACTCTCTGGTCTGTAACTGACG…
OTU00392	5	4	61	106	23	39	49	37	29	25	2	15	17	3	Bacteria; Proteobacteria; Alphaproteobacteria; Rhizobiales; Rhizobiaceae; Allorhizobium-Neorhizobium-Pararhizobium-Rhizobium	OTU00392: Allorhizobium-Neorhizobium-Pararhizobium-Rhizobium (G)	Other	TGGGGAATATTGGACAATGGGCGCAAGCCTGATCCAGCCATGCCGCGTGAGTGATGAAGGCCTTAGGGTTGTAAAGCTCTTTCACCGGAGAAGATAATGACGGTATCCGGAGAAGAAGCCCCGGCTAACTTCGTGCCAGCAGCCGCGGTAATACGAAGGGGGCTAGCGTTGTTCGGAATTACTGGGCGTAAAGCGCACGTAGGCGGATATTTAAGTCAGGGGTGAAATCCCAGAGCTCAACTCTGGAACTGCCTTTGATACTGGGTATCTTGAGTATGGAAGAGGTAAGTGGAATTCCGAGTGTAGAGGTGAAATTCGTAGATATTCGGAGGAACACCAGTGGCGAAGGCGGCTTACTGGTCCATTACTGACGCTGAGGTGCGAAAGCGTGGGGAGCAA…
OTU00393	1	1	100	22	59	74	52	16	24	29	9	12	5	8	Bacteria; Calditrichaeota; Calditrichia; Calditrichales; Calditrichaceae; SM23-31	OTU00393: SM23-31 (G)	Other	TAGGGAATATTGCGCAATGGTCGCAAGACTGACGCAGCAACGCCGCGTGGATGATGAAGCTCTATGGAGTGTAAAGTCCTGTTAGAAGGGAAGAATAGTACGGAGTAAAAGCTTCGTAATTGACGGTACCTTCAGAGAAAGCCCCGGCTAACTCCGTGCCAGCAGCCGCGGTAATACGGGGGGGGCAAGCGTTGTCCGGAATTACTGGGCGTAAAGGGCGCGTAGGTGGAAGTGTAAGTTAGGGGTGAAAGCTAGCAGCTTAACTGCTGGTCTGCCTTTAATACTGCATTTCTTGAGTGCGAAAGAGGGAAGCGGAATTCTTGGTGTAGCGGTGAAATGCGTAGATATCAAGAAGAACACCGGTAGCGTAGGCGGCTTCCTGGTTCGTAACTGACGCTG…
OTU00394	21	1	48	35	25	36	49	30	53	38	20	25	21	10	Bacteria; Proteobacteria; Deltaproteobacteria; Syntrophobacterales; Syntrophobacteraceae; Syntrophobacter	OTU00394: Syntrophobacter (G)	Other	TGAGGAATTTTGCGCAATGGCCGCAAGGCTGACGCAGCAACGCCGCGTGGGTGATGAAGGCCTTCGGGTCGTAAAGCCCTGTCAGGTGGGAAGAAAGGCCTTGATAAGAAACGGTTGAGGTTTGACGGTACCACCAGAGGAAGCACCGGCTAACTCCGTGCCAGCAGCCGCGGTAATACGGAGGGTGCGAGCGTTATTCGGAATTACTGGGCGTAAAGCGCGTGTAGGCGGGGATGCAAGTCTGATGTGAAAGCCCTGGGCTTAACCTGGGAAGTGCATTGGAAACTGCATTTCTTGAGTACTGGAGAGGAAGGGGGAATTCCCGGTGTAGAGGTGAAATTCGTAGAGATCGGGAGGAATACCAGTGGCGTAGGCGCCCTTCTGGACGGTAACTGACGC…
OTU00395	0	0	5	51	3	49	18	29	35	41	13	37	87	44	Archaea; Euryarchaeota; Thermoplasmata; uncultured; uncultured_fa; uncultured_ge	OTU00395: Thermoplasmata (C)	Other	GCGCGAAAACTTCGCAATGCGCGGAAGCGCGACGAGGGGATTCCAAGTGCATGCACTCTGTGCATGCTGTTTACTAGTCTAAAACGCTAGTAGAGTAAGGGCTGGGTAAGACTGGTGCCAGCCGCCGCGGTAATACCAGCGGCCCTAGTGGTGATCGTTATTATTGGGCCTAAAGCGTCCGTAGCCGGTCCGGTAAATCTCTGGGTAAATCGTTGGGCTTAACTCAACGAATTCTGGGGAGACTGCCGGACTTGGGACCGGGAGAGGTCGGAGGTACTCCAGGGGTAGGGGTGAAATCCTGTAATCCTTGGGGGACCACCGGTGGCGAAGGCGTCCGACCAGAACGGGTCCGACGGTAAGGGACGAAGCCCTGGGGCGCGAACCGG
OTU00396	9	1	17	22	2	25	9	13	22	51	24	65	94	57	Bacteria; Bacteroidetes; Bacteroidia; Bacteroidales; Marinilabiliaceae; uncultured	OTU00396: Marinilabiliaceae (F)	Other	TGAGGAATATTGGTCAATGGTCGCAAGACTGAACCAGCCATGCCGCGTGCAGGATGAATGTTCTATGAATTGTAAACTGCTTTTCTAAGGGAAGAAACCTATCTACGAGTAGGTAGTTGCCGGTACCTTAGGAATAAGCATCGGCTAACTCCGTGCCAGCAGCCGCGGTAATACGGAGGATGCAAGCGTTATCCGGATTCATTGGGTTTAAAGGGTGCGTAGGCGGATATTTAAGTCAGTGGTGAAATCTTGCGGCTCAACCGTAACATTGCCATTGATACTGAATGTCTTGAATGCAGTTGAGGTAGGCGGAATGTGTAATGTAGCGGTGAAATGCTTAGATATTACACAGAACACCGATTGCGAAGGCAGCTTGCTAAACTGTGATTGACGCTGATG…
OTU00397	21	0	28	55	85	24	52	38	46	22	4	14	18	4	Bacteria; Proteobacteria; Deltaproteobacteria; Desulfuromonadales; Desulfuromonadaceae; Desulfuromonas	OTU00397: Desulfuromonas (G)	Other	TGGGGAATTTTGCGCAATGGGCGAAAGCCTGACGCAGCAACGCCGCGTGAGTGATGAAGGTTTTCGGATCGTAAAGCTCTGTCAGAGGGGAAGAAACTCCCGGGAGATAATATCGCCTGGGCCTGACGGTACCCTCAAAGGAAGCACCGGCTAACTCCGTGCCAGCAGCCGCGGTAATACGGAGGGTGCAAGCGTTGTTCGGAATTATTGGGCGTAAAGCGCGTGTAGGCGGTTGGTTAAGTCTGATGTGAAAGCCCTGGGCTCAACCCGGGAAGTGCATTGGAAACTGGCTAACTTGAGTACGGGAGAGGGTAGTGGAATTTCGAGTGTAGGGGTGAAATCCGTAGATATTCGAAGGAACACCGGTGGCGAAGGCGGCTACCTGGACCGATACTGACG…
OTU00398	58	6	13	14	13	18	11	9	14	39	26	71	71	48	Bacteria; Bacteroidetes; Bacteroidia; Bacteroidales; Prolixibacteraceae; uncultured	OTU00398: Prolixibacteraceae (F)	Other	TGAGGAATATTGGTCAATGGGCGGAAGCCTGAACCAGCCATTCCGCGTGAAGGAAGAAGGCCTTATGGGTTGTAAACTTCTTTTCTGTTAGAAGAATAAGCCCGTCGTGACGGGTGATGCCGGTATAGCAGGAATAAGCATCGGCTAACTCCGTGCCAGCAGCCGCGGTAATACGGAGGATGCAAGCGTTATCCGGATTTATTGGGTTTAAAGGGTGCGCAGGCGGTTTTACAAGTCAGTGGTGAAAGTCTGTCGCTTAACGTCAGGATTGCCATTGATACTGTAGGACTTGAGTATGGATGAGGTAGGCGGAATGTGTAGTGTAGCGGTGAAATGCATAGATATTACACAGAACACCGATTGCGGAGGCAGCTTACTAATCCACGACTGACGCTGAGG…
OTU00399	12	0	45	38	21	38	48	30	64	53	11	17	21	13	Bacteria; Zixibacteria; Zixibacteria_cl; Zixibacteria_or; Zixibacteria_fa; Zixibacteria_ge	OTU00399: Zixibacteria (P)	Other	TAGGGAATATTGCGCAATGGACGAAAGTCTGACGCAGCAACGCCGCGTGGATGACGAAGCATCTTGGTGTGTAAAATCCTGTCAGTGGGGACGAAACGTAGAAATAGGAAATGATTTCTGCTTGACTGTACCTGCAGAGGAAGTTCCGGCCAACTCCGTGCCAGCAGCCGCGGTAATACGGGGGGAACGAGCGTTGTTCGGATTTACTGGGCGTAAAGGGCACGCAGGTGGGAAAACAAGTCAGATGTGAAACCCCAAAGCTTAACTCTGGGACTGCATTTGATACTGTTTTTCTTGAGTACGAGAGAGGATGGCAGAATTCTTGGTGTAGCGGTGAAATGCGTAGATATCAAGAAGAATACCGGTGGCGAAGGCGGCCATCTGGCTCGATACTGACGC…
OTU00400	5	0	4	4	7	9	0	10	10	13	32	99	134	77	Bacteria; Patescibacteria; Parcubacteria; Parcubacteria_or; Parcubacteria_fa; Parcubacteria_ge	OTU00400: Parcubacteria (C)	Other	TCGAGAATCTTCCGCAATGGACGAAAGTCTGACGGAGCGACGCCGCGTGGAGGATGAAGTTCTTCGGAACGTAAACTCCTTTTGCCAGGGAAAAAGTTATTGATTGTACCTGGAGAATAAGAAGTTGCTAAACTCGTGCCAGCAGCAGCGGTAATACGAGTGCTTCAAGCGTTATCCGGAATCATTGGGCGTAAAGGGTGCGTAGGCGGTTTTGTTAGTCTCGCGTTAAATCTTTCGGCTCAACCGAGAGTCCGCGTGGGAAACGGCAAGACTTTGAGGACGGGAGAGGTCTCTGGAACTCATGGTGTAGCGGTGAAATGCGTTGATATCATGGGGAACACCAAAAGCGAAGGCAAGAGACTGGTCCGTTCCTGACGCTCGAGCACGAAAGCGTGGGTC…
OTU00401	63	3	29	33	18	38	18	29	39	32	23	23	31	25	Bacteria; Chloroflexi; Anaerolineae; Anaerolineales; Anaerolineaceae; Leptolinea	OTU00401: Leptolinea (G)	Other	TAGGGAATATTGCAAAATGGGCGCAAGCCCGATGCAGCAACGCCGCGTGGGCGATGAAGGCCTTCGGGTCGTAAAGCCCTTTTTGAGGGGATGAGGAAGGACAGTACCCTCAGAATAAGCCTCGGCTAACTACGTGCCAGCAGCCGCGGTAAAACGTAGGAGGCGAGCGTTATCCGGATTTACTGGGCGTAAAGCGCGTGCAGGCGGATTGGAGAGTTGGATGTGAAAGCTCCCGGCTTAACTGGGAGAGGTCGTTCAATACTTCCAGTCTTGAGTGCAGTAGAGGGAAGTGGAATTCCGGGTGTAGTGGTGAAATGCGTAGATATCCGGAGGAACACCAGTGGCGAAAGCGGCTTCCTGGACTGTAACTGACGCTCAGACGCGAAAGCTAGGGTAGCA…
OTU00402	1	0	27	32	38	51	40	33	54	37	14	24	39	13	Bacteria; Bacteria_unclassified; Bacteria_unclassified; Bacteria_unclassified; Bacteria_unclassified; Bacteria_unclassified	OTU00402: Bacteria (D)	Other	TCGGGAATATTGCGCAATGGGCGAAAGCCTGACGCAGCAACGCCGCGTGGGTGATGAAGCTTCTTGGAGTGTAAAACCCTGTCGGAAGGGACGAATTTCGGGAGAACCAATACTTCTTCCGCTTGACGGTACCTTCAGAGGAAGCTCCGGCTAACTCCGTGCCAGCAGCCGCGGTAATACGGGGGGAGCAAGCGTTGTTCGGATTTACTGGGCGTAAAGGGCGTGTAGGCGGGCTTTCAAGTCAGACGTGACAATCCTCGGCTTAACTGAGGACCTGCGTTTGATACTGTTAGCCTTGAGTACGGGAGAGGAAAGCGGAATCCACAGTGTAGCGGTGAAATGCGTAGATATTGTGGAGAACACCGGTGGCGAAGGCGGCTTTCTGGCCCGATACTGACG…
OTU00403	0	0	28	15	14	18	58	8	10	35	97	48	36	36	Bacteria; Spirochaetes; Spirochaetia; Spirochaetales; Spirochaetaceae; uncultured	OTU00403: Spirochaetaceae (F)	Other	CTAAGAATATTCCGCAATGGACGAAAGTCTGACGGAGCGACGCCGCGTGGATGAAGAAGGCCGAAAGGTTGTAAAATCCTTTTGCTGAGGAAGAATAAGTGTGGGAGGGAATGCCCGCATGATGACATGAATCGGCGAATAAGCCCCGGCCAACTACGTGCCAGCAGCCGCGGTAACACGTAGGGGGCGAGCGTTGTTCGGAATTACTGGGCGTAAAGGGCATGTAGGCGGTTATGTAAGCCTGGCGTGAAAGTCCACAGCTTAACTGTGGGATTGCGTTGGGAACTAGATGACTAGAGTTACGGAGAGGGAGCTAGAATTCCTGGTGTAGGGGTGGAATCTGTAGAGATCAGGAAGAATACCGATGGCGAAGGCAAGCTCCTGGCCGATGACTGACGC…
OTU00404	22	3	54	55	58	47	55	28	37	15	1	10	11	4	Bacteria; Proteobacteria; Alphaproteobacteria; Sphingomonadales; Sphingomonadaceae; Novosphingobium	OTU00404: Novosphingobium (G)	Other	TGGGGAATATTGGACAATGGGCGAAAGCCTGATCCAGCAATGCCGCGTGAGTGATGAAGGCCTTAGGGTTGTAAAGCTCTTTTACCAGGGATGATAATGACAGTACCTGGAGAATAAGCTCCGGCTAACTCCGTGCCAGCAGCCGCGGTAATACGGAGGGAGCTAGCGTTGTTCGGAATTACTGGGCGTAAAGCGCACGTAGGCGGTTACTCAAGTCAGAGGTGAAAGCCCGGGGCTCAACCCCGGAACTGCCTTTGAAACTAGGTAACTAGAATCTTGGAGAGGTCAGTGGAATTCCGAGTGTAGAGGTGAAATTCGTAGATATTCGGAAGAACACCAGTGGCGAAGGCGACTGACTGGACAAGTATTGACGCTGAGGTGCGAAAGCGTGGGGAGCAA…
OTU00405	47	224	0	0	0	1	1	0	0	0	28	26	31	39	Bacteria; Bacteroidetes; Bacteroidia; Bacteroidales; Tannerellaceae; Parabacteroides	OTU00405: Parabacteroides (G)	Other	TGAGGAATATTGGTCAATGGGCGGAAGCCTGAACCAGCCAAGTCGCGTGAAGGAAGAAGGATCTATGGTTTGTAAACTTCTTTTGAAGGGGGATAAAGTGCGTCACGAGTGGTGCATTGCAGGTACCCTTGGAATAAGCATCGGCTAACTCCGTGCCAGCAGCCGCGGTAATACGGAGGATGCGAGCGTTATCCGGATTTATTGGGTTTAAAGGGTGCGTAGGTGGCTTTTTAAGTCAGCGGTGAAAACTGGCGGCTCAACCGCAAGAGTGCCGTTGAAACTGGGGAGCTAGAGTATGAACGAGGTAGGCGGAATGTGTGGTGTAGCGGTGAAATGCATAGATATCACGCAGAACTCCGATAGCGAAGGCAGCTTACCAGGCCATAACAGACACTGAAG…
OTU00406	0	0	12	12	6	20	21	9	3	21	109	102	37	42	Bacteria; Bacteroidetes; Bacteroidia; Bacteroidia_unclassified; Bacteroidia_unclassified; Bacteroidia_unclassified	OTU00406: Bacteroidia (C)	Other	TGAGGAATATTGGGCAATGGGCGCAAGCCTGACCCAGCCATGCCGCGTGCAGGAAGACGGCCCTATGGGTTGTAAACTGCTTTTATATTAGAGGAACAGCTTCAATGTATTGGGGTATGACAGTATAATATGAATAAGCATCGGCTAACTCCGTGCCAGCAGCCGCGGTAATACGGAGGATGCAGGCGTTATCCGGATTTATTAGGTTTAAAGGGTGCGCAGGCGGTACTATAAGTCAGTGGTGAAATACTGCCGCTTAACGGTAGTCTTGCCATAGATACTGTAGTACTTGAGTGTAATCGAGGTATGCGGAATGTGTCAAGTAGCGGTGAAATGCATAGATATGACACAGAACACCTATTGCGAAGGCAGCATACCAGGCTACAACTGACGCTCAGG…
OTU00407	2	0	4	32	6	55	1	30	55	44	5	22	93	44	Archaea; Euryarchaeota; Thermoplasmata; uncultured; uncultured_fa; uncultured_ge	OTU00407: Thermoplasmata (C)	Other	TCGCGAAAACTCCACAATGTGGGAAACCACGATGGGGGAACTCCAAGTGCTGATACTTAGTATCAGCTGTTCTTTGGCCTAAAAAGCCGAAGAAGTAAGGGCCGGGTAAGACGGGTGCCAGCCGCCGCGGTAATACCCGCGGCCCGAGTGGTGCTCTTTATTATTGAGCCTAAAGCGTCCGTAGCTGGCTTTGTAAATCTCTGGGTAAATCGGGCAGCTCAACTGTCCGAATTCCGGAGAGACTGCAAAGCTTGGGACTGGGAGAGGTTGAAGGTACTCCAGGGGTAGGGGTAAAATCCTGTAATCCTTGGGGGACCACCAGTGGCGAAGGCGTTCAACTAGAACAGATCCGACAGTGAGGGACGAAGCCCTGGGGCGCAAACGGG
OTU00408	1	0	31	32	29	9	43	59	31	22	16	35	49	34	Bacteria; Bacteroidetes; Bacteroidia; Bacteroidales; Rikenellaceae; Blvii28_wastewater-sludge_group	OTU00408: Blvii28 wastewater-sludge group (G)	Other	TGAGGAATATTGGTCAATGGGCGGAAGCCTGAACCAGCCATGCCGCGTGCAGGATGACGGCCCTACGGGTTGTAAACTGCTTTTCCCCGGGAAGAATAAGCCCCTCGCGAGGGGTGATGCCGGTACCGGGGGAATAAGGATCGGCTAACTCCGTGCCAGCAGCCGCGGTAATACGGAGGATCCTAGCGTTATCCGGATTTACTGGGTTTAAAGGGTGCGTAGGCGGGCGCCTAAGTCGGCGGTGAAAGGCAGCGGCTCAACCGTTGGACTGCCGTAGAAACTGGGCGCCTTGAATTCGGTCGAGGCCGGCGGAATGCGCGGTGTAGCGGTGAAATGCTTAGATATCGCGCGGAACGCCGATTGCGAAGGCAGCTGGCCGGGCCGAGATTGACGCTGAGG…
OTU00409	0	0	3	1	2	0	2	0	0	2	38	82	179	82	Bacteria; Firmicutes; Clostridia; Clostridiales; Ruminococcaceae; Caproiciproducens	OTU00409: Caproiciproducens (G)	Other	TGGGGGATATTGCACAATGGAGGAAACTCTGATGCAGCAACGCCGCGTGAAGGAAGACGGTCTTCGGATTGTAAACTTTTGTACTCAGGGACGATAATGACGGTACCTGAGCAGCAAGCTCCGGCTAACTACGTGCCAGCAGCCGCGGTAATACGTAGGGAGCGAGCGTTGTCCGGATTTACTGGGTGTAAAGGGTGCGTAGGCGGCAGGACAAGTCAGCTGTGAAAACTATGGGCTTAACCCATAGCCTGCAGTTGAAACTGTTCTGCTTGAGTGAAGTAGAGGTAGGTGGAATTCCCGGTGTAGCGGTGAAATGCGTAGAGATCGGGAGGAACACCAGTGGCGAAGGCGGCCTACTGGGCTTTAACTGACGCTGAGGCACGAAAGCATGGGTAGCAA…
OTU00410	64	13	30	31	15	31	16	26	33	38	20	21	38	14	Bacteria; Firmicutes; Clostridia; Clostridiales; Clostridiaceae_1; Clostridium_sensu_stricto_8	OTU00410: Clostridium sensu stricto 8 (G)	Exoelectrogenic bacteria	TGGGGAATATTGCACAATGGGCGAAAGCCTGATGCAGCAACGCCGCGTGGAGGATGAAGGCCTTCGGGTTGTAAACTCTTGTCTTCTGGGACGATAATGACGGTACCAGAGGAGGAAGCCACGGCTAACTACGTGCCAGCAGCCGCGGTAATACGTAGGTGGCGAGCGTTGTCCGGATTTACTGGGCGTAAAGGATGCGTAGGCGGATATTTAAGTGGGATGTGAAATACCCGGGCTTAACCTGGGTGCTGCATTCCAAACTGGATATCTAGAGTGCAGGAGAGGAAAGCGGAATTCCTAGTGTAGCGGTGAAATGCGTAGAGATTAGGAAGAACACCAGTGGCGAAGGCGGCTTTCTGGACTGTAACTGACGCTGAGGCATGAAAGCGTGGGGAGCAA…
OTU00411	44	4	17	29	11	19	13	37	85	70	1	12	39	9	Bacteria; Proteobacteria; Deltaproteobacteria; Syntrophobacterales; Syntrophaceae; Smithella	OTU00411: Smithella (G)	Exoelectrogenic bacteria	TGAGGAATATTGCGCAATGGGGGCAACCCTGACGCAGCAACGCCGCGTGAGTGAGGAAGGTTTTCGGATTGTAAAGCTCTGTCGAGCGGAAAGAAATGCACGATGGCTAATATCCATCATGCTTGACGGTACCGCTAGAGGAAGCACCGGCTAACTCCGTGCCAGCAGCCGCGGTAATACGGGGGGTGCAAGCGTTGTTCGGAATCATTGGGCGTAAAGAGCGTGTAGGCGGCTGGACAAGTCAGATGTGAAATCCCTGGGCTTAACCCAGGAAGTGCATTTGAAACTGTCTAGCTGGAGTAAGGGAGAGGAAAGTGGAATTCCTGGTGTAGAGGTGAAATTCGTAGATATCAGGAGGAACACCGGTGGCGAAGGCGACTTTCTGGCCCTATACTGACG…
OTU00412	17	4	19	31	12	39	13	69	82	45	7	12	27	11	Bacteria; Acidobacteria; Subgroup_6; Subgroup_6_or; Subgroup_6_fa; Subgroup_6_ge	OTU00412: Subgroup 6 (C)	Other	TGGGGAATTGTTCGCAATGGGCGCAAGCCTGACGACGCAACGCCGCGTGGAGGATGAAGATCTTCGGATCGTAAACTCCTGTCGACCGGGACGAATGCCCTGTGGTCTAACACACCGCGGGGGTGACGGTACCGGTAAAGGAAGCCCCGGCTAACTCCGTGCCAGCAGCCGCGGTAATACGGGGGGGGCAAGCGTTGTTCGGAATTACTGGGCGTAAAGGGCGCGTAGGCGGCCGCTTCAGTCGAACGTGAAATCCCCCGGCTCAACCGGGGAACTGCGTCCGATACTGGGCGGCTGGAATCCGGGAGAGGGATGCGGAATTCCAGGTGTAGCGGTGAAATGCGTAGATATCTGGAGGAACACCGGTGGCGAAGGCGGCATCCTGGACCGGCATTGACG…
OTU00413	4	1	39	26	18	29	27	32	50	47	22	41	26	25	Bacteria; Firmicutes; Clostridia; Clostridiales; Peptococcaceae; Peptococcaceae_unclassified	OTU00413: Peptococcaceae (F)	Other	TGGGGAATCTTCCGCAATGGACGAAAGTCTGACGGAGCAACGCCGCGTGTATGACGAAGGCCTTCGGGTTGTAAAATACTGTCTTTGGGGACGAATGTTAGCCATGAAAACATTGTGGTTAAATGACGGTACCCGAGGAGGAAGCCCCGGCTAACTACGTGCCAGCAGCCGCGGTAATACGTAGGGGGCGAGCGTTGTCCGGAATCATTGGGCGTAAAGGGCGCGTAGGCGGATAGTTAAGTCCGATGTGAAATACCAAGGCTCAACCTTGGGGCTGCATCGGAAACTGGTTATCTTGAGGACAGGAGAGGAAAGTGGAATTCCTAGTGTAGCGGTGAAATGCGTAGATATTAGGAGGAACACCAGTGGCGAAGGCGACTTTCTGGACTGTAACTGACG…
OTU00414	15	4	23	33	20	31	34	51	87	47	4	8	21	9	Bacteria; Gemmatimonadetes; BD2-11_terrestrial_group; BD2-11_terrestrial_group_or; BD2-11_terrestrial_group_fa; BD2-11_terrestrial_group_ge	OTU00414: BD2-11 terrestrial group (C)	Other	TGGGGAATATTGCGCAATGGCCGAAAGGCTGACGCAGCGACGCCGCGTGTGGGAGGAAGCTCTTCGGGGTGTAAACCACTGTCAGAGGGAAAGAACCCCGTCAACCCGAATAGGGTTGGCGGCTGACGGTACCCTCAAAGGAAGCGCCGGCTAACTCCGTGCCAGCAGCCGCGGTAAGACGGAGGGCGCAAGCGTTGTTCGGAATTACTGGGCGTAAAGCGCGAGCAGGTGGTCTGTTAAGTCTTTTGTGAAAACCCGGGGCTCAACTCCGTGGAATGCAGAAGATACTGGCAGGCTAGAGAACAGTAGAGGCTAGCGGAATTCCTGGTGTAGCGGTGGAATGCGTAGATATCAGGAAGAACACCTGTGGCGAAGGCGGCTAGCTGGGCTGTTTCTGAC…
OTU00415	0	0	0	1	0	2	1	0	2	1	159	105	43	71	Bacteria; Bacteroidetes; Bacteroidia; Bacteroidales; Rs-E47_termite_group; GWE2-42-42	OTU00415: GWE2-42-42 (G)	Other	TAAGGAATATTGGGCAATGGAGGCAACTCTGACCCAGCCATGCCGCGTGAAGGATGACAGCCCTCGTTGGTTGTAAACTTCTTTTGTACGGGAATAACCCCTTGCTCGTGAGCGAGGTTGAAGGTACCGTAAGAATAAGGATCGGCTAACTCCGTGCCAGCAGCCGCGGTAATACGGAGGATCCAAGCGTTATCCGGATTTACTGGGTTTAAAGGGTGCGTAGGCGGATTGGTAAGTCAGTGGTGAAATCCTGCAGCTTAACTGCAGAACTGCCATTGATACTGTCAGTCTGGAGTATGGTTGAGGTAGCTGGAATGTGTCATGTAGCGGTGAAATGCTTAGAGATGACACAGAACACCAACGGCGAAGGCAGGTTACCAACCCATTACTGACGCTGAG…
OTU00416	0	0	19	311	4	9	3	16	7	13	1	1	0	0	Bacteria; Actinobacteria; Actinobacteria; Corynebacteriales; Mycobacteriaceae; Mycobacterium	OTU00416: Mycobacterium (G)	Other	TGGGGAATATTGCACAATGGGCGCAAGCCTGATGCAGCGACGCCGCGTGAGGGATGACGGCCTTCGGGTTGTAAACCTCTTTCAATAGGGACGAAGCGCAAGTGACGGTACCTATAGAAGAAGCACCGGCCAACTACGTGCCAGCAGCCGCGGTAATACGTAGGGTGCGAGCGTTGTCCGGAATTACTGGGCGTAAAGAGCTCGTAGGTGGTTTGTCGCGTTGTTCGTGAAAACTCACAGCTTAACTGTGGGCGTGCGGGCGATACGGGCAGACTAGAGTACTGCAGGGGAGACTGGAATTCCTGGTGTAGCGGTGGAATGCGCAGATATCAGGAGGAACACCGGTGGCGAAGGCGGGTCTCTGGGCAGTAACTGACGCTGAGGAGCGAAAGCGTGGGG…
OTU00417	0	0	35	23	52	20	25	41	100	18	6	21	25	17	Bacteria; Proteobacteria; Deltaproteobacteria; Syntrophobacterales; Syntrophobacteraceae; uncultured	OTU00417: Syntrophobacteraceae (F)	Other	TGAGGAATTTTGCGCAATGGGGGAAACCCTGACGCAGCAACGCCGCGTGGGTGAAGAAGGCCTTCGGGTCGTAAAGCCCTGTCAGGTGGGAAGAATGTCCTGGGGTTGAATAGACTTTGGGAGTGACGGTACCACCAGAGGAAGCACCGGCTAACTCCGTGCCAGCAGCCGCGGTAATACGGAGGGTGCGAGCGTTGTTCGGAATCATTGGGCGTAAAGGGCGTGCAGGCGGTTGGGTAAGTCTGATGTGAAAGCCCGGGGCTCAACCCCGGAAGTGCATTGGAAACTGTCCGACTTGAGTACCGGAGAGGATGGGGGAATTCCCGGTGTAGAGGTGAAATTCGTAGAGATCGGGAGGAATACCAGTGGCGAAGGCGCCCATCTGGACGGATACTGACG…
OTU00418	0	9	18	16	41	24	45	12	24	13	84	22	30	44	Bacteria; Spirochaetes; Spirochaetia; Spirochaetales; Spirochaetaceae; uncultured	OTU00418: Spirochaetaceae (F)	Other	CTAAGAATATTCCGCAATGGACGAAAGTCTGACGGAGCGACGCCGCGTGGATGAAGAAGGCCGAAAGGTTGTAAAATCCTTTTGCTGGGGAAGAATAAGCGTGGGAGGGAATGCCCGCGTGATGACATGAACCGGCGAATAAGCCCCGGCCAACTACGTGCCAGCAGCCGCGGTAACACGTAGGGGGCGAGCGTTGTTCGGAATTACTGGGCGTAAAGGGCATGTAGGCGGTTTTGTAAGCTTGACGTGAAAGACCACGGCTCAACCGTGGGGGTGCGTTGAGAACTGCGAGGCTTGAGTTACGGAGAGGGAGCTAGAATTCCTGGTGTAGGGGTGGAATCTGTAGAGATCAGGAAGAATACCGATGGCGAAGGCAAGCTCCTGGCCGATGACTGACGC…
OTU00419	0	0	25	8	16	20	10	13	2	5	34	124	111	14	Bacteria; Proteobacteria; Alphaproteobacteria; Rhodospirillales; Rhodospirillaceae; Novispirillum	OTU00419: Novispirillum (G)	Other	TGGGGAATATTGGACAATGGGCGCAAGCCTGATCCAGCCATGCCGCGTGAGTGATGAAGGCCTTCGGGTTGTAAAGCTCTTTCAGATGGGACGATGATGACGGTACCATCAGAAGAAGCCCCGGCTAACTTCGTGCCAGCAGCCGCGGTAATACGAAGGGGGCTAGCGTTGTTCGGAATTACTGGGCGTAAAGCGCGCGTAGGCGGCTTTGTCAGTCAGGGGTGAAATCCCGGGGCTTAACCTCGGAACTGCCCTTGATACTGCAAGGCTTGAGTCTGTGAGAGGATGGTGGAATACCCAGTGTAGAGGTGAAATTCGTAGATATTGGGTGGAACACCAGTGGCGAAGGCGGCCATCTGGCACAGTACTGACGCTGAGGTGCGAAAGCGTGGGGAGCAA…
OTU00420	63	4	16	12	12	24	15	13	32	42	12	40	66	30	Bacteria; Bacteroidetes; Bacteroidia; Bacteroidales; Bacteroidetes_vadinHA17; Bacteroidetes_vadinHA17_ge	OTU00420: Bacteroidetes vadinHA17 (F)	Other	TGAGGAATATTGGTCAATGGGCGCAAGCCTGAACCAGCCATCCCGCGTGCAGGAAGACGGCCCTATGGGTTGTAAACTGCTTTTCTGGAGGAAGAAACACTCTGTCGTGACAGGGCTTGACAGTACTTCAGGAATAAGCATCGGCTAACTCCGTGCCAGCAGCCGCGGTAATACGGAGGATGCGAGCGTTATCCGGATTCATTGGGTTTAAAGGGTGCGTAGGCGGATTGATAAGTCAGTGGTGAAATCCTGCAGCTTAACTGTAGCATTGCCATTGATACTGTTGGTCTTGAGTTTGGTTAAGGTAGGCGGAATGTGTAATGTAGCGGTGAAATGCTTAGATATTACCCAGAACACCAATTGCGAAGGCAGCTTACTGGACCGATACTGACGCTGATG…
OTU00421	16	1	21	49	16	33	25	77	66	35	7	6	21	8	Bacteria; Chloroflexi; Chloroflexi_unclassified; Chloroflexi_unclassified; Chloroflexi_unclassified; Chloroflexi_unclassified	OTU00421: Chloroflexi (P)	Other	CTAGGAATCTTGCGCAATGGGCGAAAGCCTGACGCAGCAACGCCGCGTGGGGGAAGAAGGCCCTCGGGTCGTAAACCCCTTTTGCAGGGGAAGATAATGACGGTACCCTGCGAATAAGCCACGGCTAACTACGTGCCAGCAGCCGCGGTAATACGTAGGTGGCAAGCGTTGTCCGGATTTATTGGGCGTAAAGAGCGCGCAGGCGGCGCGTCAAGTCCGAGGTGAAATCTCCCGGCTCAACTGGGAGGGTGCTTTGGATACTGGCGTGCTTGAGGGAGGTAGAGGAAAGCGGAATTCCCGGTGTAGCGGTGAAATGCGTAGATATCGGGAGGAACACCAGTGGCGAAGGCGGCTTTCTGGGCCTTTCCTGACGCTGAGGCGCGAAAGCGTGGGGAGCAA…
OTU00422	39	4	20	33	22	37	31	27	59	44	6	19	28	10	Bacteria; Spirochaetes; Leptospirae; Leptospirales; Leptospiraceae; RBG-16-49-21	OTU00422: RBG-16-49-21 (G)	Other	TTAAGAATCTTGCGCAATGGGCGAAAGCCTGACGCAGCGACGCCGCGTGGACGATGAAGGCCTTCGGGTTGTAAAGTCCAATAAGCAGGGAAGAATAAGTGGAGTCTAATATGCTTCATGATGACGGTACCTGTCTAAAGCCTCGGCTAACTACGTGCCAGCAGCCGCGGTAACACGTATGAGGCGAGCGTTGTTCGGATTTATTGGGCGTAAAGAGCGTGTAGGCGGGGGATTAAGTTAGGTGTGAAATCCATTGGCTCAACCAGTGAATTGCACTTAATACTGATTCTCTTGAGTTCGGGAGAGGAGAGCGGAATTCCCGGTGTAGCGGTGAAATGCGTAGATATCGGGAAGAACACCAGTGGCGAAGGCGGCTCTCTGGCCTAGAACTGACGCTGA…
OTU00423	0	0	73	28	35	39	64	36	47	19	10	14	11	3	Bacteria; Proteobacteria; Alphaproteobacteria; Dongiales; Dongiaceae; Dongia	OTU00423: Dongia (G)	Other	TGGGGAATATTGGACAATGGGGGCAACCCTGATCCAGCAATGCCGCGTGAGTGATGAAGGCCTTAGGGTTGTAAAGCTCTTTTGCCAGGGAAGATGATGACTGTACCTGGAGAATAAGCCCCGGCTAACTTCGTGCCAGCAGCCGCGGTAATACGAAGGGGGCTAGCGTTGTTCGGAATTACTGGGCGTAAAGGGCGCGTAGGCGGCCGTTTAAGTTAGGTGTGAAAGTCCTGGGCTCAACCTGGGGACTGCACTTAATACTGGATGGCTTGAATTCGGGAGAGGATAGCGGAATTCCCAGTGTAGAGGTGAAATTCGTAGATATTGGGAAGAACACCGGTGGCGAAGGCGGCTATCTGGACCGACATTGACGCTGAGGCGCGAAAGCGTGGGGAGCAA…
OTU00424	0	5	9	7	17	45	32	6	4	46	63	74	31	40	Archaea; Euryarchaeota; Methanomicrobia; Methanomicrobiales; Methanospirillaceae; Methanospirillum	OTU00424: Methanospirillum (G)	Other	GCGCGAAAACTTTACAATGCGGGCAACCGTGATAAGGAAACCCCGAGTGCCAGCACAGGCTGGCTGTCCACCAGTGTAAAGAGCTGGTGAAGAAAGGGCCGGGCAAGACCGGTGCCAGCCGCCGCGGTAATACCGGCGGCTCGAGTGGTGGCCGCTATTACTGGGCTTAAAGGGTCCGTAGCTTGATGTACAAGTCCCTTGAGAAATCCGCCGGCTTAACTGGCGGGCGTTCAGGGGAAACTGTATTTCTAGGGACTGGGAGAGGTGAGATGTACTGCCGGGGTAGGAGTGAAATCCTGTAATCCCGGTGGGACGACCTATGGCGAAGGCATCTCACCAGAACGGGTCCGACAGTGAGGGACGAAAGCTGGGGGAGCAAACCGG
OTU00425	0	0	59	57	47	26	68	65	23	24	6	0	2	1	Bacteria; Proteobacteria; Gammaproteobacteria; Xanthomonadales; Rhodanobacteraceae; Aquimonas	OTU00425: Aquimonas (G)	Other	TGGGGAATATTGGACAATGGGCGCAAGCCTGATCCAGCAATGCCGCGTGTGTGAAGAAGGCCTTCGGGTTGTAAAGCACTTTTGTTTGGGAAGAAATCCGGTTGGTTAATACCTGATCGGGATGACGGTACCAAAAGAATAAGCACCGGCTAACTTCGTGCCAGCAGCCGCGGTAATACGAAGGGTGCAAGCGTTAATCGGAATTACTGGGCGTAAAGCGTGCGTAGGTGGTTTGTTAAGTCAGATGTGAAAGCCCTGGGCTCAACCTGGGAACTGCATTTGATACTGGCAGGCTAGAGTGCGGTAGAGGGTGGTGGAATTCCCGGTGTAGCGGTGAAATGCGTAGAGATCGGGAGGAACATTCGTGGCGAAGGCGGCCACCTGGACCAGCACTGACAC…
OTU00426	89	6	23	28	18	30	21	59	25	33	6	10	20	9	Bacteria; Proteobacteria; Deltaproteobacteria; Syntrophobacterales; Syntrophaceae; Smithella	OTU00426: Smithella (G)	Exoelectrogenic bacteria	TGAGGAATATTGCGCAATGGGGGCAACCCTGACGCAGCAACGCCGCGTGAGTGAGGAAGGTTTTCGGACCGTAAAGCTCTGTCGAGCGGGAAGAAATGCATCATGGCTAACATCCATGATGCTTGACGGTACCGCTAGAGGAAGCACCGGCTAACTCCGTGCCAGCAGCCGCGGTAATACGGGGGGTGCAAGCGTTGTTCGGAATCATTGGGCGTAAAGAGCGTGTAGGCGGTTGGACAAGTCAGATGTGAAAGCCCTGGGCTCAACCCAGGAAGTGCATTTGAAACTGTTCAGCTTGAGTAAGGGAGAGGAAAGTGGAATTCCTGGTGTAGAGGTGAAATTCGTAGATATCAGGAGGAACACCGGTGGCGAAGGCGACTTTCTGGCCCTATACTGACG…
OTU00427	62	5	30	42	44	19	19	36	38	34	1	13	19	11	Bacteria; Firmicutes; Clostridia; Clostridiales; Family_XIII; Anaerovorax	OTU00427: Anaerovorax (G)	Other	TGGGGAATATTGCACAATGGGCGAAAGCCTGATGCAGCAACGCCGCGTGAGCGATGAAGGCCTTTGGGTCGTAAAGCTCTGTCCTTGGGGAAGAAACAAATGACGGTACCCTTGGAGGAAGCCCCGGCTAACTACGTGCCAGCAGCCGCGGTAATACGTAGGGGGCGAGCGTTATCCGGAATTATTGGGCGTAAAGAGTGCGTAGGTGGCCATGTAAGCGCGGGGTGAAAGGCAATAGCTTAACTATTGTAAGCCTTGCGAACTGTGTGGCTTGAGTGCAGGAGAGGAAAGTGGAATTCCTAGTGTAGCGGTGAAATGCGTAGATATTAGGAGGAACACCAGTGGCGAAGGCGACTTTCTGGACTGTAACTGACACTGAGGCACGAAAGCGTGGGGAGC…
OTU00428	0	0	70	37	14	42	46	72	13	35	14	9	14	5	Bacteria; WOR-1; WOR-1_cl; WOR-1_or; WOR-1_fa; WOR-1_ge	OTU00428: WOR-1 (P)	Other	TGAGGAATTTTCCGCAATGGGCGAAAGCCTGACGGAGCGACGCCGTGTGTGCGACGAAATCCTTCGGGATGTAAAGCACTGTCAGTGGGGACGATATTGACGGTACCCACAGAGGAAGGCCCGGCTAACTACGTGCCAGCAGCCGCGGTAATACGTAGGGGCCAAGCGTTGTCCGGAATCATTGGGCGTAAAGGGCGCGTAGGCGGTTTTGTAAGTCAGATGTTAAATCCACAGGCTCAACCTGTGTCCGCATCTGATACTGCATTACTAGAGAATGGTAGAGGAAAGCGGAACTTCCAGTGTAGCGGTGAAATGCGTAGATATTGGAAGGAACACCAGTGGCGAAGGCGGCTTTCTGGACCATTTCTGACGCTGAGGCGCGAAAGCTAGGGGAGCAAA…
OTU00429	46	318	1	0	0	0	1	0	0	0	4	0	0	0	Bacteria; Bacteroidetes; Bacteroidia; Bacteroidales; Bacteroidales_unclassified; Bacteroidales_unclassified	OTU00429: Bacteroidales (O)	Other	TGAGGAATATTGGTCAATGGACGCGAGTCTGAACCAGCCAAGTAGCGTGCAGGATGACGGCCCTATGGGTTGTAAACTGCTTTTGCAGGGGGGTAAAGTGAGCCACGAGTGGCTTATTGCAAGTACCCTGCGAATAAGGATCGGCTAATTCCGTGCCAGCAGCCGCGGTAATACGGAAGATCCGAGCGTTATCCGGATTTATTGGGTTTAAAGGGAGCGTAGGCGGAAGATCAAGTCAGCTGTGAAAAGCTACCGCTCAACGGTAGTCGTGCAGTTGAAACTGGTTTTCTTGAGTGCACGCGAGGACAGTGGAATTTGTGGTGTAGCGGTGAAATGCATAGATATCACGAAGAACTCCGATTGCGAAGGCAGCTGTCCGGAGTGCAACTGACGCTGAGG…
OTU00430	352	15	0	0	0	0	1	0	0	0	0	1	0	0	Bacteria; Proteobacteria; Gammaproteobacteria; Betaproteobacteriales; Rhodocyclaceae; Sterolibacterium	OTU00430: Sterolibacterium (G)	Other	TGGGGAATTTTGGACAATGGGGGGAACCCTGATCCAGCCATTCCGCGTGAGTGAAGAAGGCCTTCGGGTTGTAAAGCTCTTTCGGCAGGGAAGAAACGGTCTGTGCTAATACCACGGGCTACTGACGGTACCTGCAGAAGAAGCACCGGCTAACTACGTGCCAGCAGCCGCGGTAATACGTAGGGTGCGAGCGTTAATCGGAATTACTGGGCGTAAAGCGTGCGCAGGTGGTTGTTTAAGACAGATGTGAAATCCCCGGGCTCAACCTGGGAACTGCGTTTGTGACTGGACAGCTAGAGTGCGGCAGAGGGGGGTGGAATTCCACGTGTAGCAGTGAAATGCGTAGAGATGTGGAGGAACACCGATGGCGAAGGCAGCCCCCTGGGCCAGCACTGACGC…
OTU00431	11	0	30	21	41	36	24	31	28	40	18	25	44	20	Bacteria; Chloroflexi; Anaerolineae; SBR1031; SBR1031_fa; SBR1031_ge	OTU00431: SBR1031 (O)	Other	CAGGGAATTTTGCACAATGGACGGAAGTCTGATGCAGCGACGCCGCGTGGGTGAAGAAGGCCTTCGGGTCGTAAAACCCTTTTCTGGGGGAAGAGGAAGGACGGTACCCCAGGAATAAGTGTCGGCTAACTACGTGCCAGCAGCCGCGGTAATACGTAGGACACGAGCGTTATCCGGATTTACTGGGCGTAAAGCGCCTGTAGGCGGTTTTGTAAGTCGGATGTGAAAGCCCCAGGCTTAACCTGGGGAGGCCATTCGATACTGCGGGACTTGAGGATAGCAGAGGGGAGTGGAATTCCCGGTGTAGCGGTAAAATGCGCAGATATCGGGAGGAACACCAGTGGCGAAGGCGGCTCCCTGGGCTACTCCTGACGCTGAGAGGCGAAAGCTAGGGGAGCG…
OTU00432	0	0	1	0	0	3	3	1	2	3	84	89	81	102	Bacteria; Proteobacteria; Alphaproteobacteria; Acetobacterales; Acetobacteraceae; Acetobacter	OTU00432: Acetobacter (G)	Other	TGGGGAATATTGGACAATGGGGGCAACCCTGATCCAGCAATGCCGCGTGTGTGAAGAAGGTCTTCGGATTGTAAAGCACTTTCGACGGGGACGATGATGACGGTACCCGTAGAAGAAGCCCCGGCTAACTTCGTGCCAGCAGCCGCGGTAATACGAAGGGGGCTAGCGTTGCTCGGAATGACTGGGCGTAAAGGGCGTGTAGGCGGTTTTGACAGTCAGATGTGAAATCCCCGGGCTTAACCTGGGAGCTGCATTTGAGACGTTAAGACTAGAGTGTGAGAGAGGGTTGTGGAATTCCCAGTGTAGAGGTGAAATTCGTAGATATTGGGAAGAACACCGGTGGCGAAGGCGGCAACCTGGCTCATTACTGACGCTGAGGCGCGAAAGCGTGGGGAGCAA…
OTU00433	66	288	3	0	0	3	2	1	0	0	0	2	0	1	Bacteria; Proteobacteria; Alphaproteobacteria; Acetobacterales; Acetobacteraceae; Acetobacteraceae_unclassified	OTU00433: Acetobacteraceae (F)	Other	TGGGGAATATTGGACAATGGGCGAAAGCCTGATCCAGCAATGCCGCGTGGGTGAAGAAGGTCTTCGGATTGTAAAGCCCTTTCGGCGGGGACGATGATGACGGTACCCGCAGAAGAAGCTCCGGCTAACTTCGTGCCAGCAGCCGCGGTAATACGAAGGGGGCTAGCGTTGCTCGGAATGACTGGGCGTAAAGGGCGCGTAGGCGGTTTAGTGAGTTGGGCGTGAAATTCCCGGGCTTAACCTGGGGGCTGCGTTCGATACCACTAGGCTTGAGTGTGGAAGAGGGTCGTGGAATTCCCAGTGTAGAGGTGAAATTCGTAGATATTGGGAAGAACACCGGTGGCGAAGGCGGCGACCTGGTCCATTACTGACGCTGAGGCGCGAAAGCGTGGGGAGCAA…
OTU00434	75	3	15	24	9	23	26	76	57	28	4	4	10	9	Bacteria; Deinococcus-Thermus; Deinococci; Deinococcales; Trueperaceae; Truepera	OTU00434: Truepera (G)	Other	TTAGGAATCTTCCACAATGGGCGAAAGCCTGATGGAGCGACACCGCGTGAAGGATGAAGGCCCTAGGGTCGTAAACTTCTAAAAGAGGGACGATAATGACGGTACCTCTTGAGAAGCACCGGCTAACTCCGTGCCAGCAGCCGCGGTAATACGGAGGGTGCAAGCGTTATCCGGAATCACTGGGCGTAAAGGGCGCGTAGGTGGTCTGTTAAGTCTGGCGTTAAAGCCTGGGGCTCAACCCCAGATCAGCGTTGGATACTGGCAGGCTAGACGGTTGGAGAGGCGAGTGGAATTACCAGTGTAGCGGTGGAATGCGTAGATACTGGTAGGAACACCCATTGCGAAGGCAGCTCGCTGGACAACACGTGACACTGAGGCGCGAAAGTGTGGGGAGCAAAC…
OTU00435	0	2	1	18	2	19	21	24	25	32	49	58	65	46	Archaea; Euryarchaeota; Methanomicrobia; Methanomicrobiales; Methanoregulaceae; Methanoregula	OTU00435: Methanoregula (G)	Methanogen	GCGCGAAAACTTTGCAATGCGGGAAACCGTGACAAGGGAACTCTGAGTGCCCGTAAAATCGGGCTGTCCATCAGTTTAAAACACTGGTGAAGAAAGGGCCGGGCAAGACCGGTGCCAGCCGCCGCGGTAATACCGGCGGCTCGAGTGGTGGCCACTATTACTGGGCTTAAAGCGTTCGTAGCTGGTTTGTTAAGTCTCTGGGGAAATCTTCCGGCTTAACCGGAAGGCGTCTCAGGGATACTGGCAGACTAGGGACCGGAAGAGGTGAGAGGTACTCCAGGGGTAGGAGTGAAATCCTGTAATCCTTGGGGGACCACCTGTGGCGAAGGCGTCTCACCAGAACGGCTCCGACAGTGAGGGACGAAAGCTGGGGGAGCAAACCGG
OTU00436	0	5	26	14	14	25	46	66	80	41	4	12	20	8	Bacteria; Bacteria_unclassified; Bacteria_unclassified; Bacteria_unclassified; Bacteria_unclassified; Bacteria_unclassified	OTU00436: Bacteria (D)	Other	TGAGGAATTTTGCGCAATGGGCGAAAGCCTGACGCAGCGACGCCGCGTGAGGGAAGAAGATTTTCGGATTGTAAACCTCTGTCAGTGGGGAAGAGTAAGGACGGTACCTGCTGAGGAAGCCTCGGCTAACTACGTGCCAGCAGCCGCGGTAATACGTAGGAGGCGAGCGTTGTCCGGAATTACTGGGTGTAAAGGGCTCGTAGGCGGAGAGGTAAGTTGCGACCAAAAGCCCATGGCTCAACTGTGGATTGAGTTGCAATACTGCCTTTCTTGAGGACCAGAGAGGAGAATGGAATTCCCGGTGTAGCGGTGAAATGCGTAGATATCGGGAGGAACACCAGTGGCGAAGGCGGTTCTCTGGCTGGTTTCTGACGCTGAGGAGCGAAAGCTAGGGGAGCA…
OTU00437	0	0	30	34	11	25	121	20	27	57	8	4	14	9	Archaea; Archaea_unclassified; Archaea_unclassified; Archaea_unclassified; Archaea_unclassified; Archaea_unclassified	OTU00437: Archaea (D)	Other	TCGAGGAAATTTTTCAATGCCCGCAAGGGTGAACGAGTAAGCCAGAGTGTTTTCTTTACGAAAACTTTTGCCTGATGTAAAAAGTCAGGCGAATAAGGACTGGGCAAGACCGGTGCCAGCCGCCGCGGTAATCCCGGCGGTCCAAGTCGCATCCACAATTATTGGGTCTAAAACATCCGTAGCTTGTTTTATAAGTCTCTTGTGAAATTTCATATCTCAAGTATGAAGCGCGCAAGAGATACTATATTGCTAGAGACTGGAAGACGCAAAGAGTACGAAGGAGGTAGCGGTAAAATGTGTTAATCTTCTTCGGACTAACAATGGCGAAGGCACTTTGCGAGTACAGATCTGACAGTGAGGGATGAAGGCTAGGGGCGCAAAAGGG
OTU00438	15	0	20	24	19	29	28	14	28	44	26	39	44	29	Bacteria; Bacteroidetes; Bacteroidia; Bacteroidales; Bacteroidetes_vadinHA17; Bacteroidetes_vadinHA17_ge	OTU00438: Bacteroidetes vadinHA17 (F)	Other	TGAGGAATATTGGTCAATGGGCGCAAGCCTGAACCAGCCATCCCGCGTGCAGGAAGAAGGCCCTATGGGTTGTAAACTGCTTTTCCAGGAGAATAAAATTCTGTACGAGTACGGAATTGAAGGTATCTTGGGAATAAGCATCGGCTAACTCCGTGCCAGCAGCCGCGGTAATACGGAGGATGCGAGCGTTATCCGGATTTATTGGGTTTAAAGGGTGCGTAGGCGGATCGATAAGTCAGTGGTGAAAACCTGCAGCTTAACTGTAGACTTGCCGTTGATACTGTTGGTCTTGAGTATGGTCAAGGTAGGCGGAATGTGTAATGTAGCGGTGAAATGCTTAGATATTACACAGAACACCGATTGCGAAGGCAGCTTACTGGACCATTACTGACGCTGATG…
OTU00439	7	43	5	3	4	10	5	0	3	4	39	59	147	27	Bacteria; Epsilonbacteraeota; Campylobacteria; Campylobacterales; Sulfurospirillaceae; Sulfurospirillum	OTU00439: Sulfurospirillum (G)	Sulfate-reducing bacteria	TGGGGAATATTGCACAATGGGGGAAACCCTGATGCAGCAACGCCGCGTGGAGGATGACGCATTTCGGTGTGTAAACTCCTTTTATAAGGGAAGATAATGACGGTACCTTATGAATAAGCACCGGCTAACTCCGTGCCAGCAGCCGCGGTAATACGGAGGGTGCAAGCGTTACTCGGAATCACTGGGCGTAAAGGATGCGTAGGCTGTAATATAAGTCAGAAGTGAAATCCAACGGCTTAACCGTTGAACTGCTTTTGAAACTGTTTTACTAGAATATGGGAGAGGTAGATGGAATTGGTGGTGTAGGGGTAAAATCCGTAGATATCACCAGGAATACCGATTGCGAAGGCGATCTACTGGAACATTATTGACGCTGAGGCATGAAAGCGTGGGGAGCAA…
OTU00440	1	0	55	37	9	21	22	111	64	8	1	10	11	4	Bacteria; Proteobacteria; Gammaproteobacteria; Betaproteobacteriales; Hydrogenophilaceae; uncultured	OTU00440: Hydrogenophilaceae (F)	Sulfide-oxidizing bacteria	TGGGGAATTTTGGACAATGGGCGCAAGCCTGATCCAGCCATTCCGCGTGCAGGAAGAAGGCCTTCGGGTTGTAAACTGCTTTCGGACGGAAAGAAATCGCCATTCCTAATACGAGTGGTGGATGACGGTACCGTAAGAAGAAGCACCGGCTAACTACGTGCCAGCAGCCGCGGTAATACGTAGGGTGCGAGCGTTAATCGGAATTACTGGGCGTAAAGCGTGCGCAGGCGGATATTTAAGTCAGACGTGAAATCCCCGAGCTTAACTTGGGAATTGCGTTTGAAACTGGCTATCTAGAGTGCGTCAGAGGGGGGTGGAATTCCACGTGTAGCAGTGAAATGCGTAGAGATGTGGAGGAACACCGATGGCGAAGGCAGCCCCCTGGGATGACACTGACGC…
OTU00441	1	1	67	30	11	26	20	27	12	9	16	69	43	22	Bacteria; Proteobacteria; Gammaproteobacteria; Betaproteobacteriales; Hydrogenophilaceae; uncultured	OTU00441: Hydrogenophilaceae (F)	Sulfide-oxidizing bacteria	TGGGGAATTTTGGACAATGGGCGCAAGCCTGATCCAGCCATTCCGCGTGCAGGAAGAAGGCCTTCGGGTTGTAAACTGCTTTCGGACGGAAAGAAATCGCCTTGGTTAATACCTGAGGTGGATGACGGTACCGTAAGAAGAAGCACCGGCTAACTACGTGCCAGCAGCCGCGGTAATACGTAGGGTGCGAGCGTTAATCGGAATTACTGGGCGTAAAGCGTGCGCAGGCGGATATTTAAGTCAGATGTGAAATCCCCGGGCTTAACCTGGGAATTGCATTTGAAACTGGATGTCTAGAGTGCGTCAGAGGGGGGTGGAATTCCACGTGTAGCAGTGAAATGCGTAGAGATGTGGAGGAACACCGATGGCGAAGGCAGCCCCCTGGGATGACACTGACGC…
OTU00442	75	9	29	23	7	29	24	47	32	17	18	16	13	15	Bacteria; Synergistetes; Synergistia; Synergistales; Synergistaceae; JGI-0000079-D21	OTU00442: JGI-0000079-D21 (G)	Other	TGGGGAATATTGGGCAATGGGCGCAAGCCTGACCCAGCGACGCCGCGTGGGGGAAGAAGTCTTTCGGGATGTAAACCCTTGTTGTACGGGACGAAACGAATGACGGTACCGTACGAGGAAGCCCCGGCAAACTACGTGCCAGCAGCCGCGGTAATACGTAGGGGGCGAGCGTTGTCCGGAATTACTGGGCGTAAAGCGCACGTAGGCGGGCTGTCAAGTCGGCCGTGAAAGGCACTGGCTCAACCGGTGTTTGTCGGTCGATACTGGCGGTCTGGAGTATGGGAGAGGGAACTGGAATTCCCGGTGTAGCGGTGAAATGCGTAGATATCGGGAGGAACACCAGTGGCGAAGGCGGGTTCCTGGCCCATTACTGACGCTGAGGTGCGAAAGCCGGGGGAG…
OTU00443	0	0	23	37	44	21	23	17	18	25	31	51	36	27	Bacteria; Firmicutes; Clostridia; Clostridiales; Family_XIII; Family_XIII_ge	OTU00443: Family XIII (F)	Other	TGGGGAATATTGCACAATGGGCGAAAGCCTGATGCAGCAACGCCGCGTGAGCGATGAAGGCCTTTGGGTCGTAAAGCTCTGTCCTTGGGGAAGAAACAAATGACGGTACCCAAGGAGGAAGCCCCGGCTAACTACGTGCCAGCAGCCGCGGTAATACGTAGGGGGCAAGCGTTATCCGGAATTATTGGGCGTAAAGAGTACGTAGGTGGTCTTTTAAGCGCAGGGTTTAAGGCAATGGCTTAACCATTGTTCGCCCTGTGAACTGGAAGACTTGAGTGTAGGAGAGGAAAGTGGAATTCCTAGTGTAGCGGTGAAATGCGTAGATATTAGGAGGAACATCAGTGGCGAAGGCGACTTTCTGGACTATTACTGACACTGAGGTACGAAAGCGTGGGGAGC…
OTU00444	7	0	8	23	0	24	0	31	44	51	9	25	85	44	Archaea; Nanoarchaeaeota; Woesearchaeia; Woesearchaeia_or; Woesearchaeia_fa; Woesearchaeia_ge	OTU00444: Woesearchaeia (C)	Other	TCGGGAAAATTTTGCAATGCGCGAAAGCGTGACAGAGCAAGCCAGAGTGTTGTTCTATATTTGAACAACTTTTGTGTGATGTAAAAAGTCGCACGAATAAGGACTGGGAGAGACCGGTGCCAGCCGCCGCGGTAATCCCGGCAGTCCAAGTCGCAGCCACATTTGTTGGGTCTAAAACATCCGTAGCTTGTTTTGTAAGTCTTTTGTGAAATCGGGACTCTTAAGGTTCCGGCGTGCAAAAGATACTGCTTAACTAGAGATCGGGAGACGTAAGGAGTACGCACAGGGTACCGGTTAAATGGGTTAATCCTATGTGGACTAACAACAGCGAAGGCACCTTACGAGAACGAATCTGACAGTGAGGGATGAAGGCTAGGGGCGCAAAGTGG
OTU00445	260	12	3	7	7	4	5	12	18	7	1	8	4	3	Bacteria; Proteobacteria; Gammaproteobacteria; Betaproteobacteriales; Rhodocyclaceae; Thauera	OTU00445: Thauera (G)	Other	TGGGGAATTTTGGACAATGGGGGCAACCCTGATCCAGCCATGCCGCGTGAGTGAAGAAGGCCTTCGGGTTGTAAAGCTCTTTCGGCCGGGAAGAAATCGTGGTCTCTAACATAGGCCATGGATGACGGTACCGGACTAAGAAGCACCGGCTAACTACGTGCCAGCAGCCGCGGTAATACGTAGGGTGCGAGCGTTAATCGGAATTACTGGGCGTAAAGCGTGCGCAGGCGGTTTTGTAAGACAGATGTGAAATCCCCGGGCTCAACCTGGGAACTGCGTTTGTGACTGCAAGGCTAGAGTACGGCAGAGGGGGGTGGAATTCCACGTGTAGCAGTGAAATGCGTAGAGATGTGGAGGAACACCGATGGCGAAGGCAGCCCCCTGGGCCTGTACTGACGC…
OTU00446	101	7	13	22	15	23	18	29	41	32	6	9	18	16	Bacteria; Atribacteria; JS1; JS1_or; JS1_fa; JS1_ge	OTU00446: JS1 (C)	Other	TGGGGAATTTTGCGCAATGGGGGAAACCCTGACGCAGCAACGCCGCGTGGATGACGAAGGCCTTCGGGTCGTAAAGTCCTGTTCTGGGGGAAGAAAAGCAGAGGACCAATACCCCTCTGCCCTGACGGTACCCCAGCAGAAAGCTCCGGCCAATTATGTGCCAGCAGCCGCGGTAATACATAAGGAGCAAGCGTTGTCCGGAATCATTGGGCGTAAAGAGCTCGTAGGCGGTCCTGAAAGTCAACTGTGAAATCACCAGGCTCAACCTGGTGCGGTCAGCTGAAACTTCAGGACTTGAGGGTAGAAGAGGAAAGCGGAATTCCCGGTGTAGCGGTGAAATGCGTAGATATCGGGAGGAACACCAGTGGCGAAGGCGGCTTTCTGGTCTACCCCTGACGC…
OTU00447	9	11	42	16	39	59	55	13	40	31	14	7	7	5	Bacteria; Proteobacteria; Alphaproteobacteria; Rhodospirillales; uncultured; uncultured_ge	OTU00447: Rhodospirillales (O)	Other	TGGGGAATATTGGACAATGGGGGCAACCCTGATCCAGCCATGCCGCGTGAATGATGAAGGCCTTCGGGTTGTAAAGTTCTTTTGGCGGGGACGATGATGACGGTACCCGCAGAATAAGCTCCGGCTAACTTCGTGCCAGCAGCCGCGGTAATACGAAGGGGGCTAGCGTTGTTCGGAATTACTGGGCGTAAAGGGCGCGTAGGCGGTTTGGTAAGTTGGATGTGAAAGCCCAGGGCTCAACCCTGGAACTGCATTCAAGACTACCTTACTTGAATTCGGTAGAGGTTGGTGGAATTCCCAGTGTAGAGGTGAAATTCGTAGAGATTGGGAAGAATATCCGTGGCGAAGGCGGCCAACTGGACCGACATTGACGCTGAGGCGCGAAAGCGTGGGGAGCAA…
OTU00448	0	0	51	81	13	46	46	47	18	15	8	9	7	5	Bacteria; BRC1; BRC1_cl; BRC1_or; BRC1_fa; BRC1_ge	OTU00448: BRC1 (P)	Other	TCTAGAGGCTTCGTCAATGGGGGCAACCCTGAACGAGCGACGCCGCGTGCGGGATTGAAGGCTTTCGGGTCGTAAACCGCTGTCAGGAGGGAAGAATGCCCCGATGGTGAATCGGGGAGAGACGGTACCTCCAGAGGAAGCCCCGGCTAACTCCGTGCCAGCAGCCGCGGTAATACGGAGGGGGCAAGCGTTGTTCGGATTTACTGGGCGTAAAGGGTGTGTAGGCGGCCGCGCAAGTCTGGTGTGAAATCTTCACCGCTTAACGGGAAGAGGTCACTGGAAACTGCGTGGCTTGAGTGTGGTAGAGGCAAGCGGAATTCCTGGTGTAGCGGTGGAATGTGTAGATATCAGGAAGAACATCTGTGGCGAAGGCGGCTTGCTGGGCCATTACTGACGCTG…
OTU00449	15	1	24	36	15	28	46	32	38	40	17	30	12	12	Bacteria; Firmicutes; Clostridia; Clostridiales; Christensenellaceae; Christensenellaceae_R-7_group	OTU00449: Christensenellaceae R-7 group (G)	Other	TGGGGAATATTGGGCAATGGGGGGAACCCTGACCCAGCAACGCCGCGTGAGGGAAGAAGGTTTTCGGATTGTAAACCTCTGTCCTTGGTGAAGAGGAGAAGACGGTAGCCAAGGAGGAAGCCCCGGCTAACTACGTGCCAGCAGCCGCGGTAATACGTAGGGGGCAAGCGTTGTCCGGAATGACTGGGCGTAAAGGGCGCGTAGGCGGCCGCACAAGTCCGGAGTGGAAGTCCTGTTTTCAAGGCAGGAATGGCTCTGGAAACTGTGAGGCTTGAGTGCGGGAGAGGTTATCGGAATTCCCGGTGTAGCGGTGAAATGCGTAGAGATCGGGAGGAACACCAGTGGCGAAGGCGGGTAACTGGACCGCAACTGACGCTGAGGCGCGAAAGTGTGGGGAGC…
OTU00450	70	8	8	20	8	12	33	41	56	30	9	20	22	8	Bacteria; Chloroflexi; Dehalococcoidia; GIF9; AB-539-J10; AB-539-J10_ge	OTU00450: AB-539-J10 (F)	Other	CAAGGAATATTGGGCAATGGGCGAAAGCCTGACCCAGCGACACCGCGTGGGGGAAGAAGGTTCTCGGATCGTAAACCCCTTTTCTCAGGGAAGATAGTGACGGTACCTGAGGAATAAGTCTCGGCCAACTACGTGCCAGCAGCCGCGGTAATACGTAGGAGGCGAACGTTATCCGGATTTACTGGGCGTAAAGGGAGCGTAGGCGGTTTCTTAAGTCGGGTGTGAAATCTCTTGACTCAATCAGGAGGGGTCATCCGATACTGGGTTACTCGAGGGCGGCAGAAGGAAACGGAATTCCGAGTGTAGCGGTGAAATGCGTTGATATTCGGAAGAACACCAGTGGCGAAGGCGGTTTCCTAGGCTGTTCCTGACGCTGAGGCTCGAAAGCGTGGGGAGCGA…
OTU00451	26	0	28	30	19	12	21	45	67	47	6	13	22	8	Bacteria; Zixibacteria; Zixibacteria_cl; Zixibacteria_or; Zixibacteria_fa; Zixibacteria_ge	OTU00451: Zixibacteria (P)	Other	TAGGGAATATTGCGCAATGGCCGCAAGGCTGACGCAGCAACGCCGCGTGGATGATGAAGCTTTTCGGAGTGTAAAATCCTTTCGGTGGGGACGAATTCCTTTATTGGTTTGACGGTACCCACATAAGAAGTCCCGGCCAACTCCGTGCCAGCAGCCGCGGTAACACGGGGGGGACAAGCGTTGTTCGGATTCACTGGGCGTAAAGCGCTCGTAGGCGGTCTTTCAAGTTGGATGTGAAAACCGAAGGCTCAACCATCGGCCTGCATCCAAAACTGTAAGTCTAGAGTACCGGAGAGGATGGCGGAATTCCTGGTGTAGCGGTGAAATGCGTAGATATCAGGAGGAACACCGGTGGCGAAGGCGGTCATCTGGACGGATACTGACGCTGAGGAGCGAAGG…
OTU00452	0	0	67	18	13	48	71	20	13	34	11	24	10	11	Bacteria; Bacteria_unclassified; Bacteria_unclassified; Bacteria_unclassified; Bacteria_unclassified; Bacteria_unclassified	OTU00452: Bacteria (D)	Other	TGGGGAATATTGGGCAATGGGCGAAAGCCTGACCCAGCAATGCCGTGTGGGCGATGAAGTCCTTCGGGATGTAAAGCCCTTTTATGAGGGAAGAAAGATATGCAGGCTAATACTTTGCATATTTGACGGTACTTCATGAATAAGCCCCGGCTAACTCCGTGCCAGCAGCCGCGGTAATACGGAGGGGGCAAGCGTTGTTCGGAATCACTGGGCGTAAAGGGCGCGTAGGCGGTTATGCTAGTCAGGTGTGAAATCCCCAAGCTTAACTTGGGAACTGCGCTTGAAACTGCATAGCTTGAGGCCGGGAGAGGAAAGTGGAATTCCTGGTGTAGCGGTGAAATGCGTAGATATCAGGAGGAACACCGGTGGCGAAGGCGGCTTTCTGGACCGGTTCTGACG…
OTU00453	29	4	15	37	6	4	36	82	91	3	1	12	19	0	Bacteria; Proteobacteria; Alphaproteobacteria; Rhizobiales; Amb-16S-1323; Amb-16S-1323_ge	OTU00453: Amb-16S-1323 (F)	Other	TGGGGAATATTGGACAATGGGCGCAAGCCTGATCCAGCCATGCCGCGTGAGTGATGAAGGCCTTAGGGTTGTAAAGCTCTTTTAGCGGGGACGATAATGACGGTACCCGCAGAAAAAGCCCCGGCCAACTTCGTGCCAGCAGCCGCGGTAATACGAAGGGGGCTAGCGTTGCTCGGAATCACTGGGCGTAAAGCGCACGTAGGTGGGTCGTTAAGTCGAGGGTGAAATCCCAGGGCTCAACCCTGGAACTGCCTTCGATACTGGCGACCTTCGAGTCCGGGAGAGGTGAGTGGAACTGCGAGTGTAGAGGTGAAATTCGTAGATATTCGCAAGAACACCAGTGGCGAAGGCGGCTCACTGGCCCGGTACTGACACTGAGGTGCGAAAGCGTGGGGAGCA…
OTU00454	3	0	9	31	20	20	5	47	77	29	8	15	54	20	Bacteria; Proteobacteria; Deltaproteobacteria; Myxococcales; Myxococcales_unclassified; Myxococcales_unclassified	OTU00454: Myxococcales (O)	Other	TGGGGAATATTGCGCAATGGGCGAAAGCCTGACGCAGCGACGCCGCGTGGGTGATGAAGGTCTTCGGATCGTAAAGCCCTGTGGGGAGGGAAGAAAGGTTCGTAGGGTAATATCCTGCGGATTTGACGGTACCTCCTTAGCAAGCACCGGCTAACTCCGTGCCAGCAGCCGCGGTAAGACGGAGGGTGCAAACGTTGTTCGGAATCACTGGGCGTAAAGCGCGTGTAGGCGGCTTGGCAAGTCGGGTGTGAAATCCCTTGGCTCAACTGAGGAAGTGCATTCGAAACTGCTTCGCTCGAGTACGGGAGAGGGAGGTGGAATTCCCGGTGTAGAGGTGAAATTCGTAGATATCGGGAGGAATACCTGTGGCGAAGGCGGCCTCCTGGACCGATACTGACG…
OTU00455	0	0	0	0	0	0	0	0	0	0	101	106	48	83	Bacteria; Patescibacteria; Saccharimonadia; Saccharimonadales; Saccharimonadaceae; Saccharimonadaceae_ge	OTU00455: Saccharimonadaceae (F)	Other	TGAGGAATCTTCCACAATGGGCGAAAGCCTGATGGAGCAACGCCGCGTGCAGGATGAAGGCCTTCGGGTCGTAAACTGCTTTTATGAGTGAAGAATATGACGGTAACTCATGAATAAGCACCGGCTAACTACGTGCCAGCAGCCGCGGTCATACGTAGGGTGCAAGCATTATCCGGAGTGACTGGGCGTAAAGAGTTGCGTAGGTGGTTAAGTAAGTGAATAGTGAAATCTGGTGGCTCAACCATACAGACTATTGTTCAAACTGCTTAGCTCGAGAGTAGCAGAGGTAACTGGAATTTCTAGTGTAGGAGTGAAATCCGTAGATATTAGAAGGAACACCAATGGCGTAGGCAGGTTACTGGGCTATTTCTGACACTAAGGCACGAAAGCGTGGGGAGC…
OTU00456	14	0	18	22	17	22	26	54	50	34	14	23	28	15	Bacteria; Proteobacteria; Deltaproteobacteria; Deltaproteobacteria_Incertae_Sedis; Syntrophorhabdaceae; Syntrophorhabdus	OTU00456: Syntrophorhabdus (G)	Other	TGGGGAATATTGGGCAATGGGCGAAAGCCTGACCCAGCGACGCCGCGTGGGTGATGAAGGCCTTCGGGTTGTAAAGCCCTGTCATGCGGAAAGAACGACCCTGTGACGCATAATCACAGGGAGTGACGGTACCGCAGGAGGAAGCACCGGCTAACTCCGTGCCAGCAGCCGCGGTAATACGGAGGGTGCAAGCGTTGTTCGGAATTATTGGGCGTAAAGGGCGCGTAGGCGGTTATGTAAGTCAGATGTGAAATACTCCGGCTCAACCAGAGAACTGCATCTGAAACTGTGTAGCTAGAGTACAGGAGAGGGAAACGGAATTCCCGGTGTAGAGGTGAAATTCGTAGATATCGGGAGGAACACCAGTGGCGAAGGCGGTTTCCTGGCCTGATACTGACG…
OTU00457	22	60	77	11	3	48	53	11	8	29	3	6	2	4	Bacteria; Proteobacteria; Deltaproteobacteria; Syntrophobacterales; Syntrophobacteraceae; Syntrophobacteraceae_unclassified	OTU00457: Syntrophobacteraceae (F)	Other	TGAGGAATTTTGCGCAATGGCCGCAAGGCTGACGCAGCAACGCCGCGTGGGTGAAGAAGGCCTTCGGGTCGTAAAGCCCTGTCAGGTGGGAAGAATGTCCCTGTATTGAACAGATGCGGGGAGTGACGGTACCACCAGAGGAAGCACCGGCTAACTCCGTGCCAGCAGCCGCGGTAATACGGAGGGTGCGAGCGTTATTCGGAATTACTGGGCGTAAAGCGCGTGCAGGCGGGCCAGCAAGTCTGATGTGAAAGCCCCGGGCTTAACCTGGGAAGAGCATTGGAAACGGCTGGTCTTGAGTACTGGAGAGGAAGGGGGAATTCCCGGTGTAGAGGTGAAATTCGTAGAGATCGGGAGGAATACCAGTGGCGAAGGCGCCCTTCTGGACGGTAACTGACG…
OTU00458	0	0	61	22	19	28	77	25	9	16	27	12	19	22	Bacteria; Spirochaetes; Spirochaetia; Spirochaetales; Spirochaetaceae; uncultured	OTU00458: Spirochaetaceae (F)	Other	CTAAGAATATTCCGCAATGGACGAAAGTCTGACGGAGCGACGCCGCGTGGATGATGAAGGCCGAAAGGTTGTAAAGTCCTTTTGCTGGGGAAGAATAACCATGGGAGGGAATGCCCGTGGGATGACATGAACCGGCGAATAAGCCCCGGCTAACTACGTGCCAGCAGCCGCGGTAACACGTAGGGGGCGAGCGTTGTTCGGAATTACTGGGCGTAAAGGGCATGTAGGCGGCTTGGTAAGCCTGGCGTGAAAGTCACCGGCTCAACCGGTGGATTGCGTTGGGAACTGCCGAGCTTGAATTGCGGAGAGGGAGCTAGAATTCCAGGTGTAGGGGTGAAATCTGTAGAGATCTGGAAGAATACCAGTGGCGAAGGCGAGCTCCTGGCCGACGATTGACGC…
OTU00459	5	1	42	20	15	21	36	28	26	29	24	33	36	20	Bacteria; Verrucomicrobia; Verrucomicrobiae; Pedosphaerales; Pedosphaeraceae; ADurb.Bin063-1	OTU00459: ADurb.Bin063-1 (G)	Other	TCGAGAATTTTTCACAATGGGCGAAAGCCTGATGGAGCGACGCCGCGTGGGGGATGAATGGCTTCGGCCCGTAAACCCCTGTCATTTGCGATCAACCGTTGTTATTTAAAAGATGACAGCCTGATAGTAGCGAAAGAGGAAGGGACGGCTAACTCTGTGCCAGCAGCCGCGGTAATACAGAGGTCCCAAGCGTTGTTCGGATTCACTGGGCGTAAAGGGTGCGTAGGTGGCGAGGTAAGTCGGATGTGAAAGCTCGGAGCTCAACTCCGAAATGGCATTGGAAACTACCTTGCTCGAGGATTGGAGGGGGGACTGGAATACTTGGTGTAGCAGTGAAATGCGTAGATATCAAGTGGAACACCAGTGGCGAAGGCGAGTCCCTGGACAACTCCTGACACT…
OTU00460	0	0	25	17	7	23	27	11	6	35	106	39	16	23	Bacteria; LCP-89; LCP-89_cl; LCP-89_or; LCP-89_fa; LCP-89_ge	OTU00460: LCP-89 (P)	Other	TGAGGAATATTGCACAATGGGGGTAACCCTGATGCAGCAACGCCGCGTGTACGACGAATCAGTTTATCTGTGTAAAGTACTGTTAACCGGGACGAAAAGACGTATGATCTACGTTTATATGACGGTACCGGTAGAGGAAGCTCCGGCTAACTCCGTGCCAGCAGCCGCGGTAATACGGGGGGAGCTAGCGTTGTCCGGAATCATTGGGCGTAAAGGGCATGTAGGTGGGACTTTAAGTCAATTGTTAAATCGTACGGCTTAACCGTATACTGCAGTTGATACTGGAGTTCTTGAGTGTGAGAGGGGACAGAGGAATACCTGGTGTAGCGGTGGAATGCGTAGATATTAGGTAGAACACTTGAGGCGAAGGCGTCTGTCTGGCTCATCACTGACACTGAA…
OTU00461	1	0	55	21	27	48	37	19	18	34	15	26	16	18	Bacteria; Chloroflexi; Anaerolineae; SBR1031; SBR1031_fa; SBR1031_ge	OTU00461: SBR1031 (O)	Other	CAGGGAATATTGCACAATGGGCGAAAGCCTGATGCAGCGACGCCGCGTGGATGATGAAGGCCTTCGGGTTGTAAAATCCTTTTCAGGGGGAAGAGGAAGGACGGTACCCCTGGAATAAGCGTCGGCTAACTACGTGCCAGCAGCCGCGGTAATACGTAGGACGCGAGCGTTATCCGGAATTACTGGGCGTAAAGCGTCTGTAGGCGGATGGATAAGTTGGGCGTGAAAGCTCCGGGCTTAACTCGGAGAGGACGTTCAATACTGTCGATCTAGAGGCAGTCAGAGGGGAGCAGAATTCCTGGTGTAGCGGTAAAATGCGCAGATATCAGGAGGAATACCAGTGGCGAAGGCGGCTCCCTGGGGCAGGCCTGACGCTGAGAGACGAAAGCTAGGGAAGCG…
OTU00462	0	0	0	0	0	0	0	0	0	0	50	74	109	101	Bacteria; Bacteroidetes; Bacteroidia; Bacteroidales; Prevotellaceae; Prevotella_7	OTU00462: Prevotella 7 (G)	Other	TGAGGAATATTGGTCAATGGGCGGAAGCCTGAACCAGCCAAGTAGCGTGCAGGACGACGGCCCTATGGGTTGTAAACTGCTTTTGAAGGGGAATAAGGTGCGCCCTGCGGGGTGCATTGCAGGTACCCTTGGAATAAGGACCGGCTAATTCCGTGCCAGCAGCCGCGGTAATACGGAAGGTCCAGGCGTTATCCGGATTTATTGGGTTTAAAGGGAGCGTAGGCCGCCCCACAAGCGTGCTGTGAAATGCAGGTGCCCAACATCTGCACTGCAGCGCGAACTGTAGGGCTTGAGTGCGCACAACGCAGGCGGAATTCGTGGTGTAGCGGTGAAATGCTTAGATATCACGAAGAACCCCGATTGCGAAGGCAGCTTGCGGGAGCGCTACTGACGCTGAAG…
OTU00463	12	1	17	24	20	22	27	38	55	23	18	32	31	14	Bacteria; Chloroflexi; Anaerolineae; Anaerolineales; Anaerolineaceae; uncultured	OTU00463: Anaerolineaceae (F)	Other	CAGGGAATATTGCACAATGGGCGAAAGCCTGATGCAGCAACGCCGCGTGCGCGATGAAGGCCTTCGGGTCGTAAAGCGCTTTTCGGGGAGATGAGAAAGGACAGTATCCCCGGAATAAGGATCGGCTAACTACGTGCCAGCAGCCGCGGTAACACGTAGGATCCAAGCGTTATCCGAATTTACTGGGCGTAAAGCGCGTGCAGGCGGTTTGGTAAGTTGGATGTGAAAGCTCCTGGCTCAACTGGGAGAGGCCGTTCAAAACTACCAGACTAGAGGGCGGTAGAGGGAGGTGGAATTCCCGGTGTAGTGGTGAAATGCGTAGATATCGGGAGGAACACCAGTGGCGAAAGCGACCTCCTGGACCGTACCTGACGCTCAGACGCGAAAGCTAGGGGAGCG…
OTU00464	5	0	49	27	23	36	46	42	40	19	13	12	8	14	Bacteria; Acidobacteria; Aminicenantia; Aminicenantales; Aminicenantales_fa; Aminicenantales_ge	OTU00464: Aminicenantales (O)	Other	TGAGGAATTTTGCGCAATGGGCGAAAGCCTGACGCAGCGACGCCGCGTGGAGGATGACGGCCTTCGGGTCGTAAACTCCTGTCAGAGGTGAAGAATCCCCGCAAGGGGTTGACGGTAACCTCAAAGGAAGCCCCGGCCAACTACGTGCCAGCAGCCGCGGTAATACGTAGGGGGCAAACGTTACTCGGAATTACTGGGCGTAAAGGGTGTGTAGGTGGCTGAGTAAGTCAAAGATGAAATCCCGTGGCCTAACTGCGGAACTGTCTTTGAGACTGCTCGGCTTGAGGATAGTGGAGGAGAATGGAATTCCCGGTGGAGCGGTGAAATGCGTAGATATCGGGAGGAACACCCGAGGCGTAAGCGATTCTCTAAGCTATTCCTGACACTGAAACACGAAAG…
OTU00465	0	0	23	79	34	13	38	54	60	12	6	5	7	3	Bacteria; Proteobacteria; Gammaproteobacteria; Betaproteobacteriales; Rhodocyclaceae; uncultured	OTU00465: Rhodocyclaceae (F)	Other	TGGGGAATTTTGGACAATGGGGGCAACCCTGATCCAGCCATTCCGCGTGAGTGAAGAAGGCCTTCGGGTTGTAAAGCTCTTTCGGCAGGAACGAAACGGCGGGCTCTAACATAGCCTGTCAATGACGGTACCTGAAGAAGAAGCACCGGCTAACTACGTGCCAGCAGCCGCGGTAATACGTAGGGTGCGAGCGTTAATCGGAATTACTGGGCGTAAAGCGTGCGCAGGCGGTTTTGTAAGACAGCTGTGAAATCCCCGGGCTTAACCTGGGAACTGCGGTTGTGACTGCAAGACTAGAGTGCGGCAGAGGGGGGTGGAATTCCACGTGTAGCAGTGAAATGCGTAGAGATGTGGAGGAACACCGATGGCGAAGGCAGCCCCCTGGGTTGACACTGACGC…
OTU00466	18	0	23	14	14	21	20	21	21	39	24	40	43	35	Archaea; Euryarchaeota; Thermoplasmata; Methanomassiliicoccales; Methanomassiliicoccaceae; uncultured	OTU00466: Methanomassiliicoccaceae (F)	Other	TCGCGAAAACTTCACAATGGGAGCAATCCCGATGAGGGAATACCAAGTGCCAGCGCTTTGCGTTGGCTGTTCTCCTGTCTAAAAAACAGGAGAAGTAAGGGCCGGGTAAGACGGGTGCCAGCCGCCGCGGTAATACCCGCGGCCCGAGTGGTGGTCGATATTATTGAGCCTAAAACGTCCGTAGCCGGTCTCATAAATCCTTGGGTAAATCGGCCAGCTTAACTGTCCGAAGTCCGAGGAGACTGTGAGACTTGGGATCGGGAGAGGTCAGAGGTACTTCTGGGGTAGGGGTAAAATCCTGTAATCCTGGAAGGACCACCGGTGGCGAAGGCGTCTGACTAGAACGAATTCGACGGTGAGGGACGAAGCCCTGGGGCGCAAACGGG
OTU00467	0	0	35	27	19	39	52	24	20	45	19	25	12	16	Bacteria; Firmicutes; Clostridia; Clostridiales; Ruminococcaceae; Ercella	OTU00467: Ercella (G)	Other	TGGGGAATATTGGGCAATGGGGGAAACCCTGACCCAGCAACGCCGCGTGAAGGACGAAGGCCTTCGGGTTGTAAACTTCTTTGATCAGGGACGAAAAAAATGACGGTACCTGAAGAACAAGCCACGGCTAACTACGTGCCAGCAGCCGCGGTAATACGTAGGTGGCGAGCGTTATCCGGATTTACTGGGTGTAAAGGGCGTGCAGGCGGGTCCGCCAGTCGGGTGTGAAATAACCGGGCTTAACCCGGGAGGGTCATCCGAAACTGCGGATCTTGAGTACTGGAGAGGATAGTGGAATTCCTAGTGTAGCGGTAAAATGCGTAGATATTAGGAGGAACACCAGTGGCGAAGGCGGCTATCTGGACAGTAACTGACGCTGAGGCGCGAAAGCGTGGGGAG…
OTU00468	60	6	19	29	14	21	13	44	45	22	5	13	30	11	Bacteria; Actinobacteria; Coriobacteriia; OPB41; OPB41_fa; OPB41_ge	OTU00468: OPB41 (O)	Other	TGGGGAATTTTGCGCAATGGGCGAAAGCCTGACGCAGCAACGCCGCGTGCGGGATGAAGGCCCTCGGGTCGTAAACCGCTTTCAGCAGGGATGAAACTGACAGTACCTGCAGAAGAAGCCCCGGCTAACTACGTGCCAGCAGCCGCGGTAATACGTAGGGGGCAAGCGTTATCCGGATTCATTGGGCGTAAAGCGCGCGTAGGCGGCTTGTTAAGCGAGGAGTGAAATCTGGGGGCTCAACCCGCAGCTTGCTTCTCGAACTGGCAGGCTTGAGTCTGGTAGAGGAAAGTGGAATTCCTGGTGTAGCGGTGAAATGCGCAGATATCAGGAGGAACACCAGTGGCGAAGGCGGCTTTCTGGGCCACGACTGACGCTGAGGCGCGAAAGCTAGGGGAGCGA…
OTU00469	3	0	29	29	45	26	32	28	58	32	6	14	20	10	Bacteria; Proteobacteria; Deltaproteobacteria; Syntrophobacterales; Syntrophaceae; uncultured	OTU00469: Syntrophaceae (F)	Other	TGAGGAATCTTGCGCAATGGGGGCAACCCTGACGCAGCAACGCCGCGTGAGTGATGAAGGCCTTCGGGTCGTAAAGCTCTGTCAGGCGGAAAGAAAGTCTTCAGGGTGAACAATTCTGGAGATTGACGGTACCGCCAGAGGAAGCACCGGCTAACTCCGTGCCAGCAGCCGCGGTAATACGGAGGGTGCTAGCGTTGTTCGGAATTATTGGGCGTAAAGAGCGTGTAGGCGGCCTCGTAAGTCAGATGTGAAATCCCTTGGCTTAACCGAGGAAGTGCATTTGAAACTGCTTGGCTTGAGTACGGGAGGGGGAAGCGGAATTCCCGGTGTAGAGGTGAAATTCGTAGATATCGGGAGGAACACCGGTGGCGAAGGCGGCTTCCTGGACCGATACTGACG…
OTU00470	25	0	23	25	4	34	29	28	39	41	15	16	25	27	Archaea; Crenarchaeota; Bathyarchaeia; Bathyarchaeia_or; Bathyarchaeia_fa; Bathyarchaeia_ge	OTU00470: Bathyarchaeia (C)	Other	TCGCGAAAACTTTGCAATACACGCAAGTGTGACAGGGCTATCCCGAGTGCCATCCGCTGAGGAAGGCTTTTACCCAGTCTAGAAAGCTGGGGGAATAAGGAGAGGGCAAGTCTGGTGTCAGCCGCCGCGGTAATACCAGCTCTCCGAGTGGTGTGGATGTTTATTGGGCCTAAAGCATCCGTAGCTGGCTAGGTCAGTCCCTTGTTAAATCCACCGAATTAATCGTTGGATTGCGGGGGATACTGCCTGGCTAGGGAACGAGAGAGGCAGACGGTATTTTCGGGGTAGGGGTGAAATCCTATAATCCCGGGAAGACCACCAGTGGCGAAGGCTGTCTGCTAGAACGCGTCCGACGGTGAGGGATGAAAGCTGGGGGAGCGAACCGG
OTU00471	222	18	8	15	5	5	6	13	18	14	1	1	4	0	Bacteria; Atribacteria; Caldatribacteriia; Caldatribacteriales; Caldatribacteriaceae; Candidatus_Caldatribacterium	OTU00471: Candidatus Caldatribacterium (G)	Other	TGAGGAATCTTGGGCAATGGGCGAAAGCCTGACCCAGCGACGCCGCGTGGAGGAAGAAGGCCTTCGGGTCGTAAACTCCTGTTTGGGGAGAAGAACAAGAGAGAAGTTAATAGCTTCTCTCTCTGACGGTATCCCCGGAGAAAGCTCCGGCTAATTACGTGCCAGCAGCCGCGGTAATACGTAAGGAGCGAGCGTTGTCCGGATTTACTGGGCGTAAAGGGCTCGTAGGTGGTTTCTTAGGTCTCACGTGAAATTCCCTGGCTCAACCAGGGAGGGTCGTGGGAAACCGAGAGGCTAGAGGGCAGGAGAGGAGAGTGGAATTCCCGGTGTAGCGGTGAAATGCGTAGAGATCGGGAGGAACACCAGTGGTGAAGACGGCTCTCTGGACTGTCCCTGACA…
OTU00472	46	6	24	27	15	27	16	17	10	21	26	40	31	23	Bacteria; Chloroflexi; Anaerolineae; Anaerolineales; Anaerolineaceae; uncultured	OTU00472: Anaerolineaceae (F)	Other	TAGGGAATATTGCACCATGGGCGAAAGCCTGATGCAGCAACGCCGCGTGAGTGATGAAGGCCCTCGGGTCGTAAAACTCTTTTCAAGAGGAAGAGGAAGGACGGTACTCTTGGAATAAGCCTCGGCTAACTACGTGCCAGCAGCCGCGGTAACACGTAGGAGGCGAGCGTTATTCGGATTTACTGGGCGTAAAGCGCGTGTAGGCGGCTTATTAAGTTGGATGTGAAAGCTCCTGGCTTAACTGGGAGAGGACGTTCAAAACTAGTAAGCTTGAGTACGAGAGAGGAAAATGGAATTCCGGGTGTAGTGGTGAAATGCGTAGATATCCGGAGGAACACCAGTGGCGAAGGCGATTTTCTGGCTCGAGACTGACGCTCAGACGCGAAAGCTAGGGTAGCA…
OTU00473	41	5	16	24	16	19	33	31	40	30	10	17	33	13	Bacteria; Atribacteria; JS1; JS1_or; JS1_fa; JS1_ge	OTU00473: JS1 (C)	Other	TGGGGAATTTTGCGCAATGGGGGAAACCCTGACGCAGCAACGCCGCGTGGACGATGAAGGCCTTCGGGTCGTAAAGTCCTGTTCTGGGGGAAGAAACAGCAGAAAGCCAATACCTTTCTGCCTTGACGGTACCCCAGGAGAAAGCTCCGGCCAATTATGTGCCAGCAGCCGCGGTAATACATAAGGAGCAAGCGTTGTCCGGAATTATTGGGCGTAAAGAGCTCGTAGGCGGTTCCGAAAGTCAGCTGTGAAATCACCAGGCTTAACCTGGTAGGGTCGGCTGAAACTCCGGAACTTGAGGGTAGAAGAGGAAAGCGGAATTCCCGGTGTAGCGGTGAAATGCGTAGATATCGGGAGGAACACCAGTGGCGAAGGCGGCTTTCTGGTCTAACCCTGACG…
OTU00474	0	0	23	41	44	18	33	56	88	8	1	0	12	3	Bacteria; Proteobacteria; Gammaproteobacteria; Betaproteobacteriales; Rhodocyclaceae; Rhodocyclaceae_unclassified	OTU00474: Rhodocyclaceae (F)	Other	TGGGGAATTTTGGACAATGGGGGCAACCCTGATCCAGCCATTCCGCGTGAGTGAAGAAGGCCTTCGGGTTGTAAAGCTCTTTCGGCAGGAACGAAACGGTGGGTCCTAATACGATCTGCTAATGACGGTACCTGAAGAAGAAGCACCGGCTAACTACGTGCCAGCAGCCGCGGTAATACGTAGGGTGCGAGCGTTAATCGGAATTACTGGGCGTAAAGCGTGCGCAGGCGGTTTTGTAAGACAGATGTGAAATCCCCGGGCTTAACCTGGGAACTGCGTTTGTGACTGCAAGACTCGAGTGTGGCAGAGGGGGGTGGAATTCCACGTGTAGCAGTGAAATGCGTAGAGATGTGGAGGAACACCGATGGCGAAGGCAGCCCCCTGGGTCAACACTGACGC…
OTU00475	0	0	53	64	30	32	29	30	52	33	0	2	1	1	Bacteria; Proteobacteria; Gammaproteobacteria; Betaproteobacteriales; Methylophilaceae; Methylophilus	OTU00475: Methylophilus (G)	Other	TGGGGAATTTTGGACAATGGGCGCAAGCCTGATCCAGCCATTCCGCGTGAGTGAAGAAGGCCTTCGGGTTGTAAAGCTCTTTCGCAAGGGAAGAAAACTTACATTCTAATAAAGTGTGAGGCTGACGGTACCTTGATAAGAAGCACCGGCTAACTACGTGCCAGCAGCCGCGGTAATACGTAGGGTGCGAGCGTTAATCGGAATTACTGGGCGTAAAGCGTGCGCAGGCGGTTTGGCAAGTCAGATGTGAAATCCCCGAGCTCAACTTGGGAACTGCGTTTGAAACTGCCAGACTAGAATATGTCAGAGGGGGGTAGAATTCCACGTGTAGCAGTGAAATGCGTAGAGATGTGGAGGAATACCAATGGCGAAGGCAGCCCCCTGGGATAATATTGACGC…
OTU00476	1	2	1	2	2	1	1	0	1	2	142	72	36	63	Bacteria; Bacteroidetes; Bacteroidia; Bacteroidales; SB-5; SB-5_ge	OTU00476: SB-5 (F)	Other	TGAGGAATATTGGTCAATGGGCGCAAGCCTGAACCAGCCATGCCGCGTGAAGGATGAAGGCCCTATGGGTCGTAAACTTCTTTTGTACGGGACGAAACCCCAGGACGTGTTCTGGGCTGACGGTACTGTACGAATAAGCATCGGCTAACTCCGTGCCAGCAGCCGCGGTAATACGGAGGATGCAAGCGTTATCCGGATTCATTGGGTTTAAAGGGTGCGTAGGCGGGGTAATAAGTCAGTGGTGAAAGCCTACAGCTTAACTGTAGAATTGCCGTTGATACTGTTATCCTTGAGTATAGTTGAGGTAGCTGGAATGTGTGGTGTAGCGGTGAAATGCTTAGATATCACACAGAACACCAATTGCGAAGGCAGGTTACTAAACTATAACTGACGCTGAGG…
OTU00477	0	0	18	17	28	21	36	46	55	42	9	18	21	15	Bacteria; Chloroflexi; Dehalococcoidia; Dehalococcoidales; uncultured; uncultured_ge	OTU00477: Dehalococcoidales (O)	Other	CAAGGAATTTTGCGCAATGGGCGAAAGCCTGACGCAGCGACGCCGCGTGGGGGAAGAAGGCCTTCGGGTTGTAAACCCCTTTTCTCAGGGAAGAATAATGACGGTACCTGAGGAATAAGTCACGGCTAACTACGTGCCAGCAGCCGCGGTAATACGTAGGTGGCTAGCGTTATCCGGATTTACTGGGCGTAAAGCGCGCGTAGGTGGTCTTTCAAGTCGAATGTAAAATCTCCTGGCTCAACTGGGAGGGCGCATTCGATACTGTTGGACTTGAGGGCAGTAGAGGAAAGCGGAATTCCCGGTGTAGTGGTGAAATGCGTAGATATCGGGAGGAACACCAGTGGCGAAGGCGGCTTTCTGGGCTGCACCTGACACTGAGGCGCGAAAGCGTGGGGAGCG…
OTU00478	70	8	14	13	10	14	7	26	75	40	10	9	24	5	Bacteria; Proteobacteria; Deltaproteobacteria; Sva0485; Sva0485_fa; Sva0485_ge	OTU00478: Sva0485 (O)	Other	TGGGGAATATTGCGCAATGGGGGAAACCCTGACGCAGCGACGCCGTGTGAGTGATGAAGGCCTTCGGGTCGTAAAGCTCTGTTAGGAGGGAAGAAAAGTGCATGGCTAATACCTATGCAACTTGACGGTACCTTCGGAGGAAGCACCGGCAAACTCCGTGCCAGCAGCCGCGGTAATACGGAGGGTGCAAGCGTTGTTCGGAATTACTGGGCGTAAAGAGCGTGTAGGCGGCCAGTCAAGTCAGATGTGAAATCCCTGAGCTTAACTCAGGAACTGCATCTGAAACTGATTGGCTCGAGTACAGGAGAGGAAGGTGGAATTCCTGGTGTAGAGGTGAAATTCGTAGATATCGGGAAGAACACCGGTGGCGAAGGCGGCCTTCTGGCCTGATACTGACGC…
OTU00479	190	20	11	9	3	10	7	9	23	28	0	2	8	4	Bacteria; Firmicutes; Erysipelotrichia; Erysipelotrichales; Erysipelotrichaceae; Erysipelothrix	OTU00479: Erysipelothrix (G)	Other	TAGGGAATTATCGGCAATGGGCGCAAGCCTGACCGTGCAATGCCGCGTGAGTGATGAAGGCCTTCGGGTTGTAAAACTCTGTTGTAAGGGAAGAATTGGTAGTAGAGGAAATGCTATTACTTTGACGGTACCTTACCAGAAAGCCACGGCTAACTACGTGCCAGCAGCCGCGGTAATACGTAGGTGGCGAGCGTTATCCGGAATTATTGGGCGTAAAGGGTGCGTAGGCGGCATATTAAGTCTGTGGTGAAAGTGCGGGGCTCAACTCCGTATTGCCTTAGAAACTGGTATGCTAGAGTGCAGGAGAGGGCAGTGGAATTCCATGTGTAGCGGTAAAATGCGTAGATATATGGAGGAACACCGGTGGCGAAGGCGGCTGCCTGGCCTGTAACTGACGCT…
OTU00480	2	0	71	28	10	33	105	14	6	26	11	7	7	4	Bacteria; Actinobacteria; Coriobacteriia; OPB41; OPB41_fa; OPB41_ge	OTU00480: OPB41 (O)	Other	TGGGGAATTTTGCACAATGGGCGCAAGCCTGATGCAGCAACGCCGCGTGCGGGATGAAGGCCCTCGGGTTGTAAACCGCTTTCAGCAGGGACGAAACTGACGGTACCTGCAGAAGAAGCCCCGGCTAACTACGTGCCAGCAGCCGCGGTAATACGTAGGGGGCAAGCGTTATCCGGATTTATTGGGCGTAAAGCGCGCGTAGGCGGCTTGTTAAGTCAGATGTGAAAACCGGGGGCTCAACCCGCGGCCTGCATCTGAAACTGGCAGGCTTGAGTCTGGTAGAGGAAAGTGGAATTCCTGGTGTAGCGGTGAAATGCGCAGATATCAGGAGGAACACCAGTGGCGAAGGCGGCTTTCTGGGCCACGACTGACGCTGAGGCGCGAAAGCTAGGGGAGCGA…
OTU00481	1	27	28	19	26	33	40	17	55	30	8	14	17	8	Bacteria; Proteobacteria; Deltaproteobacteria; Desulfovibrionales; Desulfovibrionaceae; Desulfovibrio	OTU00481: Desulfovibrio (G)	Sulfate-reducing bacteria	TGGGGAATATTGCGCAATGGGGGCAACCCTGACGCAGCGACGCCGTGTGAGGGAAGAAGGCTTTCGGGTCGTAAACCTCTGTCGGGAAGGAAGAACCTCTCGGGGCCGAATAGGTCCTGGGACTGACGGTACTTCCAGAGGAAGCACCGGCTAACTCCGTGCCAGCAGCCGCGGTAATACGGAGGGTGCAAGCGTTAATCGGAATCACTGGGCGTAAAGCGCGTGTAGGCGGCTTTTTAAGTCGGACGTGAAAGCCCTCGGCTCAACCGGGGAATTGCGTTCGATACTGGGAGGCTTGAGTCCTGGAGAGGGTGGCGGAATTCCGGGTGTAGGAGTGAAATCCGTAGATATCCGGAGGAACACCGGTGGCGAAGGCGGCCACCTGGACAGGTACTGACG…
OTU00482	3	1	40	32	23	31	32	44	21	37	17	15	17	10	Bacteria; Firmicutes; Clostridia; Clostridiales; Ruminococcaceae; Ercella	OTU00482: Ercella (G)	Other	TGGGGAATATTGGGCAATGGGGGAAACCCTGACCCAGCAACGCCGCGTGAAGGACGAAGGCCTTCGGGTTGTAAACTTCTTTGATCAGGGACGAAAGCAATGACGGTACCTGAAGAACAAGCCACGGCTAACTACGTGCCAGCAGCCGCGGTAATACGTAGGTGGCGAGCGTTATCCGGATTTACTGGGTGTAAAGGGCGTGCAGGCGGGTCATCAAGTCGGGTGTGAAATATTCGGGCTTAACCCGGACAGGTCATCCGAAACTGGAGATCTTGAGTGCTGGAGAGGATAGTGGAATTCCTGGTGTAGCGGTAAAATGCGTAGATATCAGGAGGAACACCAGTGGCGAAGGCGGCTATCTGGACAGTAACTGACGCTGAGGCGCGAAAGCGTGGGGAG…
OTU00483	6	1	35	24	13	28	50	28	44	42	14	9	18	10	Bacteria; Firmicutes; Clostridia; Clostridiales; Christensenellaceae; uncultured	OTU00483: Christensenellaceae (F)	Other	TGGGGAATATTGGGCAATGGGCGAAAGCCTGACCCAGCAACGCCGCGTGAGGGAAGAAGGTTTTCGGATTGTAAACCTCTGTCCTTGGGGACGAAAAAAATGACGGTACCCAAGGAGGAAGCCCCGGCTAACTACGTGCCAGCAGCCGCGGTAATACGTAGGGGGCGAGCGTTGTCCGGAATTACTGGGCGTAAAGGGTGCGTAGGCGGTTGTCTAAGTCAGATGTGAAATCCCCGGGCTCAACTCGGGTGGTGCATTTGAAACTGGGTGACTAGAGTGCAGGAGAGGGAAGCGGAATTCCTAGTGTAGCGGTGAAATGCGTAGATATTAGGAGGAACACCAGTGGCGAAGGCGGCTTTCTGGACTGTAACTGACGCTGAGGCACGAAAGCGTGGGGAG…
OTU00484	0	1	0	4	0	145	128	22	0	21	0	0	0	0	Bacteria; Firmicutes; Bacilli; Bacillales; Staphylococcaceae; Staphylococcus	OTU00484: Staphylococcus (G)	Other	TAGGGAATCTTCCGCAATGGGCGAAAGCCTGACGGAGCAACGCCGCGTGAGTGATGAAGGTCTTCGGATCGTAAAACTCTGTTGTTAGGGAAGAACAAATTTGTTAGTAACTGAACAAGTCTTGACGGTACCTAACCAGAAAGCCACGGCTAACTACGTGCCAGCAGCCGCGGTAATACGTAGGTGGCAAGCGTTATCCGGAATTATTGGGCGTAAAGCGCGCGTAGGCGGTTTCTTAAGTCTGATGTGAAAGCCCACGGCTCAACCGTGGAGGGTCATTGGAAACTGGGAAACTTGAGTGCAGAAGAGGAGAGTGGAATTCCATGTGTAGCGGTGAAATGCGCAGAGATATGGAGGAACACCAGTGGCGAAGGCGGCTCTCTGGTCTGTAACTGACGC…
OTU00485	0	0	57	0	0	1	1	3	1	1	43	69	80	65	Bacteria; Proteobacteria; Alphaproteobacteria; Sphingomonadales; Sphingomonadaceae; Sphingobium	OTU00485: Sphingobium (G)	Other	TAGGGAATATTGGACAATGGGGGCAACCCTGATCCAGCAATGCCGCGTGAGTGATGAAGGCCTTAGGGTTGTAAAGCTCTTTTACCCGGGATGATAATGACAGTACCGGGAGAATAAGCTCCGGCTAACTCCGTGCCAGCAGCCGCGGTAATACGGAGGGAGCTAGCGTTGTTCGGAATTACTGGGCGTAAAGCGCACGTAGGCGGCTATTTAAGTCAGAGGTGAAAGCCCGGGGCTCAACCCCGGAACTGCCTTTGAGACTGGATAGCTTGAATCCGGGAGAGGTGAGTGGAATTCCGAGTGTAGAGGTGAAATTCGTAGATATTCGGAAGAACACCAGTGGCGAAGGCGGCTCACTGGACCGGCATTGACGCTGAGGTGCGAAAGCGTGGGGAGCAA…
OTU00486	0	0	12	25	10	29	22	53	85	31	2	16	18	17	Bacteria; BRC1; BRC1_cl; BRC1_or; BRC1_fa; BRC1_ge	OTU00486: BRC1 (P)	Other	TCTAGAGGCTTCGTCAATGCCCGAAAGGGTGAACGAGCGACGCCGCGTGCGGGATGAAGGGCTTCGGCTTGTAAACCGCTTTTCTTTGGGAAGAATGCATCGGTCGTGAACCGGTGAGGGACGGTACCAGAGGAATAAGCCCCGGCTAACTCCGTGCCAGCAGCCGCGGTAAGACGGAGGGGGCAAGCGTTGTTCGGAATTATTGGGCGTAAAGGGCGCGTAGGCGGATCGGCGTGTCTGGCGTGAAATCTCCACCACTCAACGGGGAGAGGTCGCTGGAAACTACCGATCTGGAGTTCGGTAGAGGACCATGGAATTCCAGGTGTAGCGGTGGAATGCGTAGATATCTGGAAGAACACCGGTGGCGAAGGCGGTGGTCTGGGCCGAAACTGACGCTGA…
OTU00487	3	0	5	198	0	33	21	45	0	14	0	0	1	0	Bacteria; Firmicutes; Bacilli; Bacillales; Staphylococcaceae; Staphylococcus	OTU00487: Staphylococcus (G)	Other	TAGGGAATCTTCCGCAATGGGCGAAAGCCTGACGGAGCAACGCCGCGTGAGTGATGAAGGTCTTCGGATCGTAAAACTCTGTTATTAGGGAAGAACAAACGTGTAAGTAACTGTGCACGTCTTGACGGTACCTAATCAGAAAGCCACGGCTAACTACGTGCCAGCAGCCGCGGTAATACGTAGGTGGCAAGCGTTATCCGGAATTATTGGGCGTAAAGCGCGCGTAGGCGGTTTTTTAAGTCTGATGTGAAAGCCCACGGCTCAACCGTGGAGGGTCATTGGAAACTGGAAAACTTGAGTGCAGAAGAGGAAAGTGGAATTCCATGTGTAGCGGTGAAATGCGCAGAGATATGGAGGAACACCAGTGGCGAAGGCGACTTTCTGGTCTGTAACTGACGC…
OTU00488	23	33	47	22	6	31	66	12	15	26	10	9	10	10	Bacteria; Firmicutes; Clostridia; Clostridiales; Lachnospiraceae; Acetitomaculum	OTU00488: Acetitomaculum (G)	Other	TGGGGGATATTGCACAATGGGGGAAACCCTGATGCAGCGACGCCGCGTGAAGGAAGGAGTGCCTCGGCATGTAAACTTCTATCAGCGGGGAAGAAGATGACGGTACCCGACTAAGAAGCCCCGGCTAACTACGTGCCAGCAGCCGCGGTAATACGTAGGGGGCAAGCGTTATCCGGATTTACTGGGTGTAAAGGGAGCGTAGACGGCCTGGCAAGTCTGATGTGAAATCCCGGGGCTCAACCGCGGGACTGCATTGGAAACTGCTGAGCTTGAGTGCTGGAGGGGTAAGCGGAATTCCTGGTGTAGCGGTGAAATGCGTAGATATCAGGAGGAACACCGGTGGCGAAGGCGGCTTACTGGACAGCAACTGACGTTGAGGCTCGAAAGCGTGGGGAGCAA…
OTU00489	117	11	13	21	10	15	4	30	29	27	5	12	17	9	Bacteria; Chloroflexi; Anaerolineae; Anaerolineales; Anaerolineaceae; Anaerolinea	OTU00489: Anaerolinea (G)	Other	CAGTAGGGAATATTGCAAAATGGGCGCAAGCCTGATGCAGCAACGCCGCGTGGGCGATGAAGGCCTTCGGGTCGTAAAGCCCTTTTGGGAGGGACGAGGAAGGACGGTACCTCCCGAATAAGCCTCGGCTAACTACGTGCCAGCAGCCGCGGTAAAACGTAGGAGGCAAGCGTTATCCGGATTTACTGGGCGTAAAGCGCGTGCAGGCGGCGGGGCAAGTTGGCTGTGAAAGCTCCCGGCTTAACTGGGAGAGGTCGGTCAAAACTGCCTGGCTGGAGAGTGGTAGAGGGAGATGGAATTCCGGGTGTAGTGGTGAAATGCGTAGATATCCGGAGGAACACCAGTGGCGAAAGCGATCTCCTGGACCATATCTGACGCTCAGACGCGAAAGCTAGGGGA…
OTU00490	4	109	21	13	8	23	54	11	26	24	9	1	6	10	Bacteria; Spirochaetes; Spirochaetia; Spirochaetales; Spirochaetaceae; uncultured	OTU00490: Spirochaetaceae (F)	Other	CTAAGAATATTCCGCAATGGACGAAAGTCTGACGGAGCGACGCCGCGTGGATGAAGAAGGCCGAAAGGTTGTAAAATCCTTTTGCTGGGGAAGAATAAGTCTGGGAGGGAATGCCCGGATGATGACATGAACCGGCGAATAAGCCCCGGCCAACTACGTGCCAGCAGCCGCGGTAACACGTAGGGGGCGAGCGTTGTTCGGAATTACTGGGCGTAAAGGGCATGTAGGCGGTTTTGTAAGCTTGGCGTGAAAGACCACGGCTCAACCGTGGGGTTGCGTTGAGAACTGCGAAGCTTGAGTTATGGAGAGGGAGCTAGAATTCCTGGTGTAGGGGTGGAATCTGTAGAGATCAGGAAGAATACCAATGGCGAAGGCAAGCTCCTGGCCGATGACTGACGC…
OTU00491	260	17	4	8	2	3	2	4	7	7	0	1	2	2	Bacteria; Bacteroidetes; Bacteroidia; Bacteroidales; Marinilabiliaceae; Mangroviflexus	OTU00491: Mangroviflexus (G)	Other	TGAGGAATATTGGTCAATGGACGCAAGTCTGAACCAGCCATGTCGCGTGCAGGATGACGGCCCTATGGGTTGTAAACTGCTTTTGTACGGGAAGAAAATAGGGTATGTATACTCTTTTGCCGGTACTGTACGAATAAGCATCGGCTAACTCCGTGCCAGCAGCCGCGGTAATACGGAGGATGCGAGCGTTATCCGGATTTATTGGGTTTAAAGGGTGCGTAGGCGGAATGGTAAGTCAGTGGTGAAATGGTGCAGCTCAACTGTAGCATTGCCATTGATACTGTCATTCTTGAGTACAGATGAGGTAGGCGGAATGTGGTGTGTAGCGGTGAAATGCTTAGATATACCACAGAACACCGATTGCGAAGGCAGCTTACTAAGCTGACACTGACGCTGAAG…
OTU00492	2	1	60	12	11	53	45	15	8	40	21	18	15	17	Bacteria; Proteobacteria; Deltaproteobacteria; Syntrophobacterales; Syntrophobacteraceae; Syntrophobacter	OTU00492: Syntrophobacter (G)	Other	TGAGGAATTTTGCGCAATGGCCGCAAGGCTGACGCAGCAACGCCGCGTGGGTGATGAAGGCCTTCGGGTCGTAAAGCCCTGTCAGGTGGGAAGAAAGGTTTCAAGGGGAAAGACTTGGGATTTGACGGTACCACCAGAGGAAGCACCGGCTAACTCCGTGCCAGCAGCCGCGGTAATACGGAGGGTGCGAGCGTTATTCGGAATTACTGGGCGTAAAGCGCGTGTAGGCGGGGAAGCAAGTCTGATGTGAAAGCCCTGGGCTTAACCTGGGAAGTGCATTGGAAACTGTTTTTCTTGAGTACTGGAGAGGAAGGGGGAATTCCCGGTGTAGAGGTGAAATTCGTAGAGATCGGGAGGAATACCAGTGGCGTAGGCGCCCTTCTGGACGGTAACTGACGC…
OTU00493	26	156	25	10	1	15	40	15	2	18	3	2	2	2	Bacteria; Bacteria_unclassified; Bacteria_unclassified; Bacteria_unclassified; Bacteria_unclassified; Bacteria_unclassified	OTU00493: Bacteria (D)	Other	TGGGGAATCTTCCGCAATGGGCGCAAGCCTGACGGAGCGACGCCGCGTGGATGATGAAGACCCTCCGGGTTGTAAAATCCTTTTCCAGGGGAAGAAAAAAATGACGGTACCCTGGGAATAAGCCACGGCTAACTACGTGCCAGCAGCCGCGGTAAAACGTAGGTGGCAAGCGTTGTCCGGAATTACTGGGCGTAAAGCGTGCGTAGGCAGTTCTGCAAGTTTCGGGTGAAATCCTTCGGCTCAACTGAAGGACTGCTTGAAATACTGTGGATCTCGAGGGTAGGAGAGGAGAATGGAATTCCCGGTGTAGCGGTGAAATGCGTAGATATCGGGAGGAACACCAGTGGCGAAAGCGGTTCTCTGGACTGTCCCTGACGCTGTTGCACGAAAGCTGGGGGA…
OTU00494	33	1	12	20	1	22	13	13	12	18	26	50	55	40	Bacteria; Proteobacteria; Gammaproteobacteria; Coxiellales; Coxiellaceae; Coxiella	OTU00494: Coxiella (G)	Other	TGGGGAATATTGGACAATGGGCGAAAGCCTGATCCAGCAATGCCGCGTGTGTGATGAAGGCCTGCGGGTTGTAAAGCACTTTCGTTGGGGAAGAAATGCTCAAAGCTAATACCTTTGAGAGTTGACGTTACCCAAAGAAGAAGCACCGGCTAACTCTGTGCCAGCAGCCGCGGTAATACAGAGGGTGCAAGCGTTAATCGGAGTTACTGGGCGTAAAGGGCGCGTAGGTGGATATTTAAGTCGGATGTGAAATCCCCGGGCTTAACCTGGGAATTGCATTCGATACTGGATATCTCGAGTATGGTAGAGGAAAGCGGAATTCCCGGTGTAGCGGTGAAATGCGTAGATATCGGGAAGAACATCAGGGCGAAGGCGGCTTTCTGGACCAATACTGACACT…
OTU00495	18	0	13	20	13	17	12	46	69	39	11	15	33	9	Bacteria; Proteobacteria; Deltaproteobacteria; Sva0485; Sva0485_fa; Sva0485_ge	OTU00495: Sva0485 (O)	Other	TGGGGAATCTTGCGCAATGGGGGAAACCCTGACGCAGCAACGCCGCGTGGGTGATGAAGGCCTTCGGGTCGTAAAGCCCTGTCAGGTGGAAAGAATCGTGTCGGTACAAACAATACCGGCGCTTGACGGTACCACCGAAGGAAGCACCGGCTAACTCCGTGCCAGCAGCCGCGGTAATACGGAGGGTGCAAGCGTTGTTCGGAATTACTGGGCGTAAAGCGCGTGTAGGCGGTCAGGCAAGTCAGATGTGAAAGCCTTTCGCTTAACGGAAGAATTGCATTTGAAACTACCTGGCTGGAGTTCGGGAGAGGAGAGTGGAATTCCCGGTGTAGAGGTGAAATTCGTAGATATCGGGAGGAACACCGGTGGCGAAGGCGGCTCTCTGGCCCGATACTGACG…
OTU00496	0	0	28	32	75	34	24	35	47	17	3	5	9	4	Bacteria; Proteobacteria; Alphaproteobacteria; Rhizobiales; Rhizobiaceae; Rhizobiaceae_unclassified	OTU00496: Rhizobiaceae (F)	Other	TGGGGAATATTGGACAATGGGGGCAACCCTGATCCAGCCATGCCGCGTGAGTGATGAAGGCCTTAGGGTTGTAAAGCTCTTTCACCGGGGAAGATAATGACGGTACCCGGAGAAGAAGCCCCGGCTAACTTCGTGCCAGCAGCCGCGGTAATACGAAGGGGGCTAGCGTTGTTCGGAATTACTGGGCGTAAAGCGCACGTAGGCGGACATTTAAGTCAGGGGTGAAATCCCGGGGCTCAACCTCGGAACTGCCTTTGATACTGGGTGTCTTGAGTATGGAAGAGGTAAGTGGAATTGCGAGTGTAGAGGTGAAATTCGTAGATATTCGCAGGAACACCAGTGGCGAAGGCGGCTTACTGGTCCATTACTGACGCTGAGGTGCGAAAGCGTGGGGAGCAA…
OTU00497	0	2	11	15	14	41	52	23	15	55	10	33	17	25	Archaea; Euryarchaeota; Methanomicrobia; Methanosarcinales; Methanosaetaceae; Methanosaeta	OTU00497: Methanosaeta (G)	Methanogen	GCGCGAAAACTTTACAATGCCGGCAACGGCGATAAGGGGACCTTGAGTGCCAGGATACAATCTTGGCTGTCGTCGTGTCTAAAAAACACGATATAGCAAGGGCCGGGCAAGACCGGTGCCAGCCGCCGCGGTAACACCGGCGGCTCGAGTGGTAACCGCTATTATTGGGTCTAAAGGGTCTGTAGCCGGCTTGGTAAGTCTCTTGGGAAATCCGGCAGCTTAACTGTCGGGCTGTCAGGAGATACTGCCAGGCTCGAGGCCGGGAGAGGTGAGAGGTACCTCATGGGTAGGGGTGAAATCTTGTAATCCTTGAGGGACCACCAGTGGCGAAGGCGTCTCACCAGAACGGACCTGACGGCAAGGGACGAAAGCTAGGGGCACGAACCGG
OTU00498	7	1	19	16	17	38	66	35	55	35	3	5	13	3	Bacteria; Firmicutes; Clostridia; Clostridiales; Ruminococcaceae; Ruminiclostridium_1	OTU00498: Ruminiclostridium 1 (G)	Other	TGGGGAATATTGCACAATGGGGGGAACCCTGATGCAGCAACGCCGCGTGAAGGAAGAAGGTTTTCGGATCGTAAACTTCTTTGACCGGGGACGATAATGACGGTACCCGGAAAACAAGCCACGGCTAACTACGTGCCAGCAGCCGCGGTAATACGTAGGTGGCGAGCGTTGTCCGGAATTACTGGGTGTAAAGGGCGCGCAGGCGGGGATACAAGTCAGATGTGAAAACCCGGGGCTCAACTCCGGGAATGCACCTGAAACTGTATTTCTTGAGTGCCGGAGAGGAAAGCGGAATTCCTGGTGTAGCGGTGAAATGCGTAGATATCAGGAGGAACACCAGTGGCGAAGGCGGCTTTCTGGACGGTAACTGACGCTGAGGCGCGAAAGCGTGGGGAGCAA…
OTU00499	0	0	10	4	5	11	9	2	5	6	98	73	33	55	Bacteria; Tenericutes; Mollicutes; Mollicutes_unclassified; Mollicutes_unclassified; Mollicutes_unclassified	OTU00499: Mollicutes (C)	Other	TAGGGAATTTTCGGCAATGGGGGGAACCCTGACCGAGCAATGCCGCGTGAACGATGAAGGTCTTCGGATTGTAAAGTTCTGTCAATGGGGACGAATGGTCCGCGGAGTGGAAAACCGCGGGCGTGACGGTACCTGTTTAGAAAGCCCCGGCCAACTATGTGCCAGCAGCCGCGGTAATACATAGGGGGCGAGCGTTATCCGGATTTATTGGGCGTAAAGCGTGCGTAGGCGGTTCGTTAGGTCAGGCGTAAAAGATCACAGCTCAACTGTGTAGGGCGTTTGAAACCGGCGGACTTGAATACGGTAGAGGCAGGTGGAATTCCATGTGTAGCGGTGGAATGCGTAGATATATGGAGGAACACCAATGGCGAAGGCAGCCTGCTGGGCCGGAATTGACGC…
OTU00500	16	3	73	49	37	29	34	18	20	16	1	6	6	1	Bacteria; Proteobacteria; Alphaproteobacteria; Rhizobiales; Xanthobacteraceae; Xanthobacteraceae_unclassified	OTU00500: Xanthobacteraceae (F)	Other	TGGGGAATATTGGACAATGGGCGCAAGCCTGATCCAGCCATGCCGCGTGAGTGATGAAGGCCCTAGGGTTGTAAAGCTCTTTTGTGCGGGAAGATAATGACGGTACCGCAAGAATAAGCCCCGGCTAACTTCGTGCCAGCAGCCGCGGTAATACGAAGGGGGCTAGCGTTGCTCGGAATCACTGGGCGTAAAGGGTGCGTAGGCGGGTCTTTAAGTCAGAGGTGAAATCCTGGAGCTCAACTCCAGAACTGCCTTTGATACTGAGGATCTTGAGTTCGGGAGAGGTGAGTGGAACTGCGAGTGTAGAGGTGAAATTCGTAGATATTCGCAAGAACACCAGTGGCGAAGGCGGCTCACTGGCCCGATACTGACGCTGAGGCACGAAAGCGTGGGGAGCAA…
OTU00501	26	6	26	18	16	31	18	16	22	23	15	16	59	17	Bacteria; Firmicutes; Clostridia; Clostridiales; Clostridiaceae_1; Clostridium_sensu_stricto_7	OTU00501: Clostridium sensu stricto 7 (G)	Exoelectrogenic bacteria	TGGGGAATATTGCGCAATGGGGGAAACCCTGACGCAGCAACGCCGCGTGAGTGATGAAGGTCTTCGGATTGTAAAACTCTGTCTTCAGGGACGATAATGACGGTACCTGAGGAGGAAGCCACGGCTAACTACGTGCCAGCAGCCGCGGTAATACGTAGGTGGCAAGCGTTGTCCGGATTTACTGGGCGTAAAGAGTATGTAGGCGGATATTTAAGTCAGATGTGAAATTCCCGGGCTTAACCTGGGAGCTGCATTTGATACTGGATATCTAGAGTGCAGGAGAGGAAAGTGGAATTCCTAGTGTAGCGGTGAAATGCGTAGAGATTAGGAAGAACACCAGTGGCGAAGGCGACTTTCTGGACTGTAACTGACGCTGAGATACGAAAGCGTGGGGAGCAA…
OTU00502	0	1	27	18	10	27	18	3	8	19	49	58	25	44	Bacteria; Chloroflexi; Anaerolineae; Anaerolineales; Anaerolineaceae; Leptolinea	OTU00502: Leptolinea (G)	Other	TAGGGAATATTGGTTAATCTGGGAAACCGGGAACCAGCAACGCCGCGTGCACGATGACGGCCTTCGGGTTGTAAAGTGCTTTTTGAAAGGATGAGGAAGGACAGTACTTTCAGAATAAGCTTCGGCTAACTACGTGCCAGCAGCCGCGGTAAAACGTAGGAAGCGAGCGTTATCCGGATTTACTGGGCGTAAAGCGTGTGTAGGCGGCTTGACAAGTTGGATGTGAAAGCTCCTGGCTTAACTGGGAGAGGTCGTTCAATACTGTCAGGCTTGAGAGTGGTAGAGGGAGGTGGAATTCCGGGTGTAGTGGTGAAATGCGTAGATATCCGGAGGAACACCAGTGGCGAAAGCGGCCTCCTGGCCCATTTCTGACGCTCAGACACGAAAGCTAAGGTAGCA…
OTU00503	3	0	48	15	18	36	59	22	21	35	9	21	8	12	Bacteria; Firmicutes; Clostridia; Clostridiales; Christensenellaceae; Christensenellaceae_R-7_group	OTU00503: Christensenellaceae R-7 group (G)	Other	TGGGGAATATTGGGCAATGGGGGAAACCCTGACCCAGCAACGCCGCGTGAAGGAAGAAGGTTTTCGGATCGTAAACTTCTATCCTTGGTGAAGATAATGACGGTAGCCAAGAAGGAAGCCCCGGCTAACTACGTGCCAGCAGCCGCGGTAATACGTAGGGGGCAAGCGTTGTCCGGAATGATTGGGCGTAAAGGGCGCGTAGGCGGCCTGGTAAGTCTGGAGTGAAAGTCCTGCTTTTAAGGTGGGAATTGCTTTGGATACTGTCGGGCTTGAGTGCAGGAGAGGTAAGCGGAATTCCCGGTGTAGCGGTGAAATGCGTAGAGATCGGGAGGAACACCAGTGGCGAAGGCGGCTTACTGGACTGTAACTGACGCTGAGGCGCGAAAGTGTGGGGAGCAA…
OTU00504	0	0	30	10	48	16	14	69	64	3	9	13	22	9	Bacteria; Cyanobacteria; Melainabacteria; Obscuribacterales; Obscuribacterales_fa; Obscuribacterales_ge	OTU00504: Obscuribacterales (O)	Other	TGGGGAATTTTACGCAATGGGGGAAACCCTGACGTAGCGACACCGCGTGAGCGAAGAAGCCCTTTGGGGTGTAAAGCTCTGTCGGCTGGAACGAAACAAATGACGGTACCAGCAAAGGAAGCATCGGCTAACTACGTGCCAGCAGCCGCGGTAAGACGTAGGATGCGAGCGTTGTCCGGATTTATTGGGCGTAAAGAGTTCGTAGGTGGTTTGTTAAGTCTGATGTTAAAGATCGGAGCTCAACTTCGGGACAGCATTGGATACTGGCAGACTTGAGTATGGTAGAGGCTAGTGGAATTCCCAGTGTAGCGGTGAAATGCGTAGATATTGGGAAGAACACCGGTGGCGTAGGCGACTAGCTGGGCCATAACTGACGCTGAGGAACGAAAGCCAGGGGAG…
OTU00505	0	0	43	21	14	27	22	66	54	43	2	5	8	1	Bacteria; Proteobacteria; Deltaproteobacteria; Deltaproteobacteria_unclassified; Deltaproteobacteria_unclassified; Deltaproteobacteria_unclassified	OTU00505: Deltaproteobacteria (C)	Other	TGGGGAATATTGCGCAATGGGCGAAAGCCTGACGCAGCAACGCCGCGTGTGTGATGAAGGCCTTCGGGTTGTAAAGCACTGTCGGGAGGAAAGACGGTACGCTGGGGTAACTATCAGCGTACTGACGGTACCTCCGGAGGAAGCACCGGCTAACTCCGTGCCAGCAGCCGCGGTAATACGGAGGGTGCAAGCGTTGTTCGGAATTACTGGGCGTAAAGGGCGCGTAGGCGGTCTGCTAAGTCAGGTGTGAAATCCCTCGGCTCAACTGGGGAACTGCGCTTGAAACTGGCAGGCTTGAGTACGGGAGAGGGTAGCGGAATTCCGAGTGTAGAGGTGAAATTCGTAGATATTCGGAGGAACACCAGTGGCGAAGGCGGCTACCTGGACCGATACTGACGC…
OTU00506	6	17	20	7	4	17	13	5	5	17	71	53	23	47	Bacteria; Bacteroidetes; Bacteroidia; Sphingobacteriales; Lentimicrobiaceae; Lentimicrobiaceae_ge	OTU00506: Lentimicrobiaceae (F)	Other	TAAGGAATATTGGGCAATGGACGCAAGTCTGACCCAGCCATGCCGCGTGAAGGATGAAGGCCCTATGGGTTGTAAACTTCTTTTATACGGGAAAAAACCACAGGTCGAGTATCTGTGCTGATGGTACCGTAAGAATAAGCATCGGCTAACTCCGTGCCAGCAGCCGCGGTAATACGGAGGATGCAAGCGTTATCCGGATTTATTGGGTTTAAAGGGTGCGCAGGCGGATTAATAAGTCAGTGGTGAAATCCTATGGCTCAACTGTAGAACTGCCATTGATACTGTTAGTCTTGAGTATTGTTGAGGTAGGCGGAATGTGTCATGTAGCGGTGAAATGCTTAGATATGACACAGAACACCGATCGCGAAGGCAGCTTACCAAGCAATAACTGACGCTCAT…
OTU00507	7	2	25	31	43	18	27	38	74	18	3	5	9	4	Bacteria; Proteobacteria; Deltaproteobacteria; Syntrophobacterales; Syntrophaceae; Desulfobacca	OTU00507: Desulfobacca (G)	Sulfate-reducing bacteria	TGAGGAATCTTGCGCAATGGGGGCAACCCTGACGCAGCAACGCCGCGTGAGTGAAGAAGGCCTTCGGGTCGTAAAGCTCTGTCAAGTGGGAAGAATAGCCTTGAGACGAATAATCTTAAGGTATGACGGTACCACTGGAGGAAGCACCGGCTAACTCCGTGCCAGCAGCCGCGGTAATACGGAGGGTGCAAGCGTTATTCGGAATTATTGGGCGTAAAGGGCGTGTAGGCGGCCGGATAAGTCAGATGTGAAAGCCCAGGGCTCAACCCTGGAAGTGCATTTGAAACTATTCGGCTTGAGTGCGGGAGAGGAAAGCGGAATTCCCAGTGTAGAGGTGAAATTCGTAGATATTGGGAGGAACACCGGTGGCGAAGGCGGCTTTCTGGACCGACACTGACG…
OTU00508	6	296	0	0	0	0	0	1	0	0	0	0	0	0	Bacteria; Patescibacteria; ABY1; Candidatus_Falkowbacteria; Candidatus_Falkowbacteria_fa; Candidatus_Falkowbacteria_ge	OTU00508: Candidatus Falkowbacteria (O)	Other	TCGAGAATATTCCTCAATGGCCGAAAGGCTGAAGGAGCGACGCCGCGTGTATGATGAAGCCCTTCGGGGTGTAAAGTACTTTTAACCGGGACGAAATACTGACGGTACCGGTTGAATAAGGGGCTGCTAACCTCGTGCCAGCAGCAGCGGTAATACGAGGGCCCCGAGCGTTATCCGGATTTATTGGGCGTAAAGAGTGTGTAGGCGGTTTATCGCATCTCCTGTTAAATCCCAAGGCTCAACCTTGGGGCCGCGGGAGATATGGATAAGCTAGAGTTCGGAAGAGGCAAGTGGAATTGCTGGTGTAGGGGTTAAATCCGTTAATATCAGCAGGAACACCAAAAGCGAAAGCAGCTTGCTGGGACGACACTGACGCTGAGACACGAAAGCGTGGGGAGC…
OTU00509	0	0	1	10	5	9	12	5	11	18	83	73	37	38	Archaea; Euryarchaeota; Methanomicrobia; Methanomicrobiales; Methanomicrobiaceae; uncultured	OTU00509: Methanomicrobiaceae (F)	Other	GCGCGAAAACTTTACAATGCGGGAAACCGTGATAAGGGAACCCCGAGTGCCTGTATAAACAGGCTGTTCAGGTGTTTAAAACGCATCTGGAGAAAGGGCCGGGCAAGACCGGTGCCAGCCGCCGCGGTAATACCGGCGGCTCGAGTGGTGGCCACTATTACTGGGCTTAAAGCGTCCGTAGCTGGATTGTTAAGTCTCTTGGGAAATCTGACGGCTTAACCGTTAGGCGTCTAAGGGAAACTGGCAATCTTGGGATCGGGGGAGGTGAGGGGTACTCCAGGGGTAGGAGTGAAATCCTGTAATCCTTGGGGGACCACCTGTGGCGAAGGCGTCTCACCAGAACGACTCCGACAGTGAGGGACGAAAGCTGGGGGAGCAAACCGG
OTU00510	84	6	18	21	7	19	11	24	42	23	4	11	17	13	Bacteria; Proteobacteria; Deltaproteobacteria; Syntrophobacterales; Syntrophaceae; Syntrophaceae_unclassified	OTU00510: Syntrophaceae (F)	Other	TGAGGAATTTTGCGCAATGGGGGAAACCCTGACGCAGCAACGCCGCGTGAGTGAGGAAGGTCTTCGGATCGTAAAGCTCTGTCAGATGGAAAGAAATGCATGGGGATTAACAGTCTTCATGCTTGACGGTACCATCAGAGGAAGCACCGGCTAACTCCGTGCCAGCAGCCGCGGTAATACGGGGGGTGCGAGCGTTGTTCGGAATCATTGGGCGTAAAGAGCGTGTAGGCGGCTTGACAAGTCAGATGTGAAAGCCCTAGGCTTAACCTGGGAAGTGCATTTGAAACTGTCATGCTTGAGTAGGGGAGAGGGAAGTGGAATTCCTGGTGTAGAGGTGAAATTCGTAGATATCAGGAGGAACACCGGTGGCGAAGGCGACTTCCTGGCCCTATACTGACG…
OTU00511	16	1	13	41	35	17	19	49	57	22	4	8	13	5	Bacteria; Proteobacteria; Alphaproteobacteria; Rhizobiales; Hyphomicrobiaceae; Hyphomicrobium	OTU00511: Hyphomicrobium (G)	Other	TGGGGAATATTGGACAATGGGCGCAAGCCTGATCCAGCCATGCCGCGTGAGTGACGAAGGTCTTCGGATTGTAAAGCTCTTTTGGCGGGGACGATAATGACGGTACCCGCAGAATAAGCCCCGGCTAACTTCGTGCCAGCAGCCGCGGTAATACGAAGGGGGCTAGCGTTGTTCGGAATTACTGGGCGTAAAGCGCACGTAGGCGGATTGCTAAGTCAGGGGTGAAATCCCGGGGCTCAACCTCGGAACTGCCTTTGATACTGACAGTCTTGAGTCCGGAAGAGGTGAGTGGAATTCCTAGTGTAGAGGTGAAATTCGTAGATATTAGGAAGAACACCAGTGGCGAAGGCGGCTCACTGGTCCGGTACTGACGCTGAGGTGCGAAAGCGTGGGGAGCAA…
OTU00512	1	0	22	14	0	31	4	2	0	226	0	0	0	0	Bacteria; Firmicutes; Clostridia; Clostridiales; Lachnospiraceae; Roseburia	OTU00512: Roseburia (G)	Other	TGGGGAATATTGCACAATGGGGGAAACCCTGATGCAGCGACGCCGCGTGAGCGAAGAAGTATTTCGGTATGTAAAGCTCTATCAGCAGGGAAGAAGAAATGACGGTACCTGACTAAGAAGCACCGGCTAAATACGTGCCAGCAGCCGCGGTAATACGTATGGTGCAAGCGTTATCCGGATTTACTGGGTGTAAAGGGAGCGCAGGCGGAAGGCTAAGTCTGATGTGAAAGCCCGGGGCTCAACCCCGGTACTGCATTGGAAACTGGTCATCTAGAGTGTCGGAGGGGTAAGTGGAATTCCTAGTGTAGCGGTGAAATGCGTAGATATTAGGAGGAACACCAGTGGCGAAGGCGGCTTACTGGACGATAACTGACGCTGAGGCTCGAAAGCGTGGGGAGC…
OTU00513	13	3	16	32	19	24	41	40	49	33	10	9	2	8	Bacteria; Proteobacteria; Deltaproteobacteria; Desulfovibrionales; Desulfovibrionaceae; Desulfovibrio	OTU00513: Desulfovibrio (G)	Sulfate-reducing bacteria	TGGGGAATATTGCGCAATGGGGGAAACCCTGACGCAGCGACGCCGTGTGAGGGAAGAAGGCCTTCGGGTCGTAAACCTCTGTCGGGAGGGAAGAACCGCCGGTTTCCGAACAGGGAGCCGGTCTGACGGTACCTCCGAAGGAAGCGCCGGCTAACTCCGTGCCAGCAGCCGCGGTAATACGGAGGGCGCGAGCGTTAATCGGAATCACTGGGCGTAAAGCGCGCGTAGGCGGCTTGATAAGTCGGGCGTGAAAGCCCTCGGCCCAACCGAGGAACTGCGTTCGATACTGTTAGGCTTGAGTCCTGGAGAGGGTGGCGGAATTCCGGGTGTAGGAGTGAAATCCGTAGATATCCGGAGGAACACCGGTGGCGAAGGCGGCCACCTGGACAGGTACTGACG…
OTU00514	5	0	37	30	19	27	42	26	32	33	6	16	19	6	Bacteria; Proteobacteria; Deltaproteobacteria; Deltaproteobacteria_Incertae_Sedis; Syntrophorhabdaceae; Syntrophorhabdus	OTU00514: Syntrophorhabdus (G)	Other	TGGGGAATATTGGGCAATGGGCGAAAGCCTGACCCAGCGACGCCGCGTGGGTGATGAAGGCCTTCGGGTTGTAAAGCCCTTTCGTGCGGAACGAACAGTCTCGCGACTAATACTCGCGGGATTTGACGGTACCGCAGGAAGAAGCACCGGCTAACTCCGTGCCAGCAGCCGCGGTAATACGGAGGGTGCAAGCGTTGTTCGGAATTACTGGGCGTAAAGGGCGCGCAGGCGGTTGTGCAAGTCAGTTGTGAAATCCCCCGGCTTAACCGGGGAACTGCATCTGAAACTGCATGACTCGAGTACAGAAGAGGGAAACGGAATTCCCGGTGTAGAGGTGAAATTCGTAGATATCGGGAGGAACACCAGTGGCGAAGGCGGTTTCCTGGTCTGATACTGACG…
OTU00515	1	0	256	29	0	1	2	2	0	5	0	1	0	0	Bacteria; Firmicutes; Clostridia; Clostridiales; Clostridiaceae_1; Clostridium_sensu_stricto_13	OTU00515: Clostridium sensu stricto 13 (G)	Exoelectrogenic bacteria	TGGGGAATATTGCGCAATGGGGGAAACCCTGACGCAGCAACGCCGCGTGAATGAAGAAGGCCTTAGGGTTGTAAAGTTCTGTTTTCTGGGACGATAATGACGGTACCAGAGGAGGAAGCCACGGCTAACTACGTGCCAGCAGCCGCGGTAATACGTAGGTGGCAAGCGTTGTCCGGATTTACTGGGCGTAAAGGATGCGTAGGCGGATGTTTAAGTGAGATGTGAAATACCCGAGCTCAACTTGGGTGCTGCATTTCAAACTGGATATCTAGAGTGTCGGAGAGGTAAGTGGAATTCCTAGTGTAGCGGTGAAATGCGTAGAGATTAGGAAGAACACCAGTGGCGAAGGCGACTTACTGGACGATAACTGACGCTGAGGCATGAAAGCGTGGGGAGCAA…
OTU00516	0	0	0	0	0	0	1	0	0	0	104	91	34	66	Bacteria; Firmicutes; Clostridia; Clostridiales; Ruminococcaceae; Ruminococcaceae_unclassified	OTU00516: Ruminococcaceae (F)	Other	TGAGGAATATTGGGCAATGGGCGCAAGCCTGACCCAGCAACGCCGCGTGAAGGAAGACGGTCTTCGGATTGTAAACTTCTTTTGTCAGGGACGAATAATGACGGTACCTGGCGAATAAGCCACGGCTAACTACGTGCCAGCAGCCGCGGTAATACGTAGGTGGCAAGCGTTGTCCGGATTTACTGGGTGTAAAGGGCGAGTAGGCGGATTTGCAAGTCAGGTGTGAAAGCCCGGGGCTTAACCCCGGGTCTGCATTTGAAACTGCGGATCTTGAGTATCGGAGAGGCAGGCGGAATTCCCGGTGTAGCGGTGGAATGCGTAGATATCGGGAGGAACACCAGTGGCGAAGGCGGCCTGCTGGACGACAACTGACGCTGAGGAGCGAAAGCGTGGGGAGCA…
OTU00517	0	0	7	10	7	5	27	40	91	6	29	37	28	8	Bacteria; Proteobacteria; Gammaproteobacteria; Betaproteobacteriales; Rhodocyclaceae; Dechloromonas	OTU00517: Dechloromonas (G)	Other	TGGGGAATTTTGGACAATGGGGGCAACCCTGATCCAGCCATGCCGCGTGAGTGAAGAAGGCCTTCGGGTTGTAAAGCTCTTTCGGCCGGGAAGAAATCGCATGGGCTAATACCCTGTGCGGATGACGGTACCGGCATAAGAAGCACCGGCTAACTACGTGCCAGCAGCCGCGGTAATACGTAGGGTGCGAGCGTTAATCGGAATTACTGGGCGTAAAGCGTGCGCAGGCGGTTTTGTAAGACAGGCGTGAAATCCCCGGGCTCAACCTGGGAACTGCGTTTGTGACTGCAAGGCTAGAGTACGGCAGAGGGGGGTGGAATTCCACGTGTAGCAGTGAAATGCGTAGAGATGTGGAGGAACACCAATGGCGAAGGCAGCCCCCTGGGTCGATACTGACGC…
OTU00518	38	1	10	17	8	23	27	60	58	23	3	7	14	6	Bacteria; Deinococcus-Thermus; Deinococci; Deinococcales; Trueperaceae; Truepera	OTU00518: Truepera (G)	Other	TTAGGAATCTTCCACAATGGGCGAAAGCCTGATGGAGCGACGCCGCGTGAAGGACGAAGGCCTTAGGGTCGTAAACTTCTAAAAGAGGGACGATAATGACGGTACCTCTTGAAAAGCACCGGCTAACTCCGTGCCAGCAGCCGCGGTAATACGGAGGGTGCTAGCGTTATCCGGAATCACTGGGCGTAAAGGGCGCGTAGGCGGTCTGTTAAGTCCGATGTTAAAGACTGGGGCTCAACCCCGGCATTGCGTTGGATACTGGCAGGCTGGACGGTTGGAGAGGCGAGTGGAATTACCAGTGTAGCGGTGGAATGCGTAGATACTGGTAGGAACACCCATTGCGAAGGCAGCTCGCTGGACAACACGTGACGCTGAGGCGCGAAAGTGTGGGGAGCAAAC…
OTU00519	36	3	14	18	13	17	8	33	59	35	7	8	27	16	Bacteria; Proteobacteria; Deltaproteobacteria; Syntrophobacterales; Syntrophaceae; Smithella	OTU00519: Smithella (G)	Exoelectrogenic bacteria	TGAGGAATATTGCGCAATGGGGGCAACCCTGACGCAGCAACGCCGCGTGAGTGAGGAAGGTTTTCGGATTGTAAAGCTCTGTCGAGCGGAAAGAAATGCATGATGGCTAATATCCATCATGCTTGACGGTACCGCTAAAGGAAGCACCGGCTAACTCCGTGCCAGCAGCCGCGGTAATACGGGGGGTGCAAGCGTTGTTCGGAATCATTGGGCGTAAAGAGCGTGTAGGCGGCTTAACAAGTCAGATGTGAAATCCCTGGGCTTAACCCAGGAAGTGCATTTGAAACTGTTTGGCTTGAGTAAGGGAGAGGAAAGTGGAATTCCTGGTGTAGAGGTGAAATTCGTAGATATCAGGAGGAACACCGGTGGCGAAGGCGACTTTCTGGCCCTATACTGACG…
OTU00520	0	0	44	16	2	83	48	17	5	35	14	14	9	6	Bacteria; Bacteria_unclassified; Bacteria_unclassified; Bacteria_unclassified; Bacteria_unclassified; Bacteria_unclassified	OTU00520: Bacteria (D)	Other	TAGGGAATATTGGGCAATGGGCGAAAGCCTGACCCAGCAACGCCGCGTGGGTGATGAAGCTTTTCGGAGTGTAAAACCCTTTTGTGCAAGACGAAGCCGCGGGGAACAATACGCCCCGCGGGTGACGGTATTGCGCGAATCAGCCCCGGCTAACTCCGTGCCAGCAGCCGCGGTAATACGGAGGGGGCGAGCGTTGTTCGGAATTACTGGGCGTAAAGGGCGCGTAGGCGGTTCTGTAAGTCAAATGTGGAAGCCCACGGCTTAACCGTGGAATGGCGTTTGAGACTGCAGGACTGGAGTATGGGAGAGGAGAGCGGAATTCCCAGTGTAGCGGTGAAATGCGTAGATATTGGGAGGAACACCGGTGGCGAAGGCGGCTCTCTGGAACATAACTGACGC…
OTU00521	5	1	30	21	13	30	44	27	25	31	11	20	21	13	Bacteria; Chloroflexi; Anaerolineae; MSB-5E12; MSB-5E12_fa; MSB-5E12_ge	OTU00521: MSB-5E12 (O)	Other	TAAGGAATATTGCACAATGGGCGAAAGCCTGATGCAGCAACGCCGCGTGGGTGATGAAGGCCTTCGGGTCGTAAAACCCTTTTCTGGGGGAAGAGTAAGGACGGTACCCCAGGAATAAGCACCGGCTAACTACGTGCCAGCAGCCGCGGTAACACGTAGGGTGCAAGCGTTATCCGGATTTACTGGGCGTAAAGCGCGCGCAGGCGGCATCGTAAGTTGGATGTGAAATCTCTCGGCTTAACCGGGAGGCGCCGTTCAAAACTACGATGCTCGAGGGCAGAAGAGGGGAGTGGAATTCCCGGTGTAGTGGTAAAATGCGTAGATATCGGGAGGAACACCAGTGGCGAAGGCGACTCCCTGGTCTGCACCTGACGCTGAGGCGCGAAAGCGTGGGGAGCG…
OTU00522	0	0	1	1	0	1	0	0	1	0	91	109	56	32	Bacteria; Bacteroidetes; Bacteroidia; Bacteroidales; Marinilabiliaceae; uncultured	OTU00522: Marinilabiliaceae (F)	Other	TGAGGAATATTGGTCAATGGGCGGAAGCCTGAACCAGCCATCCCGCGTGCAGGATGACAGCCCTAGAGGTTGTAAACTGCTTTTCTTCAGGAAGAATAAGGACTACGTGTAGTTCGATGACTGTACTGGGGGAATAAGCATCGGCTAACTCCGTGCCAGCAGCCGCGGTAATACGGAGGATGCAAGCGTTATCCGGATTTATTAGGTTTAAAGGGTGCGTAGGCGGAAGCTTAAGTCAGTGGTAAAAGGCAATAGCTTAACTACTGTAAGCCATTGATACTGGGTTTCTTGAGTACGGTAGAGGTAGGCGGAATGTGTTGTGTAGCGGTGAAATGCATAGATATAACACAGAACACCGATTGCGAAGGCAGCTTACTATGCCGTTACTGACGCTGATGC…
OTU00523	0	0	68	22	10	36	65	0	11	34	11	22	9	3	Bacteria; Proteobacteria; Deltaproteobacteria; Syntrophobacterales; Syntrophobacteraceae; Syntrophobacteraceae_unclassified	OTU00523: Syntrophobacteraceae (F)	Other	TGAGGAATTTTGCGCAATGGGAGCAATCCTGACGCAGCAACGCCGCGTGGGTGAAGAAGGCCTTCGGGTCGTAAAGCCCTGTCAGGTGGGAAGAAGGGTCTCGCCAGGAAAGGGGTGGGATTTGACGGTACCACCAGAGGAAGCACCGGCTAACTCCGTGCCAGCAGCCGCGGTAATACGGAGGGTGCGAGCGTTATTCGGAATTACTGGGCGTAAAGCGCGTGTAGGCGGGGGGATAAGTCTGATGTGAAAGCCCTGGGCTCAACCTGGGAAGTGCATTGGAAACTGTCTTTCTTGAGTACTGGAGAGGAAGGGGGAATTCCCGGTGTAGAGGTGAAATTCGTAGAGATCGGGAGGAATACCAGTGGCGAAGGCGCCCTTCTGGACGGTTACTGACGC…
OTU00524	13	3	30	29	13	23	37	49	42	11	7	9	7	16	Bacteria; Chloroflexi; Anaerolineae; SBR1031; SBR1031_fa; SBR1031_ge	OTU00524: SBR1031 (O)	Other	TGAGGAATCTTGCACAATGGGGGCAACCCTGATGCAGCGACGCCGCGTGCGGGAGGAAGGCCTTCGGGTCGTAAACCGCTTTTCTGGGGGACGAGTAAGGACGGTACCCCAGGAATAAGTCCCGGCTAACTACGTGCCAGCAGCCGCGGTAAAACGTAGGGGGCGAGCGTTATCCGGAATTACTGGGCGTAAAGGGCGTCTAGGCGGCCTGGCAAGTCCCGCGTGAAAGCTCCTGGCTCAACTAGGAGAGGGCGCGGGAAACTGCGAGGCTAGAGACTCGGAGAGGGGTGTGGAATTCCCGGTGGAGTGGTGAAATGCGTTGAGATCGGGAGGAACACCAGAGGCGAAGGCGGCACCCTGGCCGAGTTCTGACGCTGAAGCGCGAAAGCGTGGGGAGCG…
OTU00525	5	0	26	24	11	26	29	38	50	28	7	18	15	12	Bacteria; Bacteria_unclassified; Bacteria_unclassified; Bacteria_unclassified; Bacteria_unclassified; Bacteria_unclassified	OTU00525: Bacteria (D)	Other	TGGGGAATATTGGGCAATGGGCGAAAGCCTGACCCAGCAATGCCGTGTGGGCGATGAAGTCCTTCGGGATGTAAAGCCCTTTTATGAGGGAAGAAACGTATTGAGGTGAATAACCTCGCTATCTGACGGTACCTCATGAATAAGCCCCGGCTAACTCCGTGCCAGCAGCCGCGGTAATACGGAGGGGGCGAGCGTTGTTCGGAATCACTGGGCGTAAAGGGCGCGTAGGCGGTTCTGCAAGTCAGGTGTGAAATCCCCAGGCTTAACCTGGGAACTGCGCTTGAAACTGCAGGGCTTGAGGCCGGGAGAGGAAAGTGGAATTCCTGGTGTAGCGGTGAAATGCGTAGATATCAGGAGGAACACCGGTGGCGAAGGCGGCTTTCTGGACCGGTTCTGACG…
OTU00526	33	4	9	25	16	15	11	36	51	33	8	13	22	13	Bacteria; Calditrichaeota; Calditrichia; Calditrichales; Calditrichaceae; Calditrichaceae_ge	OTU00526: Calditrichaceae (F)	Other	TGAGGAATATTGCGCAATGGACGCAAGTCTGACGCAGCAACGCCGCGTGAGGGATGAAGCTCTTAGGAGTGTAAACCTTTGTTAGGAGGGAAGAACGTCATGCATTCGAATAGGGTGCATGAGTGACGGTACCTCCAGAGGAAGCCCCGGCTAACTCCGTGCCAGCAGCCGCGGTAATACGGGGGGGGCAAGCGTTGTCCGGAATTATTGGGCGTAAAGGGCGCGTAGGCGGGTTATTAAGTCTGGGGTGAAAGTTTGCGGCTTAACCGTAAAATTGCCTTAGATACTGGTAATCTTGAGTTCGGAAGAGGGAAGTGGAATTCCTGGTGTAGCGGTGAAATGCGTAGATATCAGGAAGAACACCGGTGGCGAAGGCGGCTTCCTGGTCCGATACTGACG…
OTU00527	4	0	36	29	43	25	34	43	19	17	7	13	12	6	Bacteria; Latescibacteria; Latescibacteria; Latescibacterales; Latescibacteraceae; Latescibacteraceae_ge	OTU00527: Latescibacteraceae (F)	Other	TCGAGAGGCTTCCGCAATGGGGGAAACCCTGACGGAGCGACGCCGCGTGGGTGAGGAAGGCCTTCGGGTCGTAAAACCCTGTCAGGAGGGACGAAACACGGATTGGATAATACCCAATTCGCTTGACGGTACCTCCAGAGGAAGCTCCGGCCAACTCCGTGCCAGCAGCCGCGGTAACACGGAGGGAGCAAACGTTGTTCGGAATCACTGGGCGTAAAGGGCGCGTAGGCGGTTCTACAAGTCGGAGGTGAAAACCCGTGGCTCAACCACGGGCCTGCCTTTGAAACTGTGGAACTTGAGGCCGTGAGGGGAGAGCGGAATTCCTGGTGTATCGGTGAAATGAGTTGATATCAGGAGGAACACCGGTGGCGAAGGCGGCTCTCTGGCACGAGTCTGACG…
OTU00528	49	3	9	23	6	19	18	33	64	29	2	10	18	4	Bacteria; Hydrogenedentes; Hydrogenedentia; Hydrogenedentiales; Hydrogenedensaceae; Hydrogenedensaceae_ge	OTU00528: Hydrogenedensaceae (F)	Other	TAGGGAATATTGGGCAATGGGCGAAAGCCTGACCCAGCCATGCCGCGTGAGCGATGACGGTCCTAGAGATTGTAAAGCTCTTTTCTGAGGAAAGAACATCCGGGGTAGGAAATGACCCCGGCTTGACGGTACCTCAGGAATAAGGAACGGCTAACTCCGTGCCAGCAGCCGCGGTAATACGGAGGTTCCAAGCGTTGTTCGGAATTACTGGGCGTAAAGGGAGCGCAGGCGGGCAAGTCAGTCTGAAGTGAAATCCCGGGGCTCAACCTCGGACTTGCTTCGGATACTGCTTGTCTTGAGTTCGTGATAGGAAGACGGAATTCAGGGTGTAGCGGTGAAATGCACAGATATCCTGAGGAACACCGGTGGCGAAAGCGGTCTTCTGGCGCGAAACTGACG…
OTU00529	3	0	42	26	7	22	37	47	32	28	9	11	13	9	Bacteria; Zixibacteria; Zixibacteria_cl; Zixibacteria_or; Zixibacteria_fa; Zixibacteria_ge	OTU00529: Zixibacteria (P)	Other	TAGGGAATATTGCGCAATGGCCTAACGGCTGACGCAGCAACGCCGCGTGGACGATGAAGTTCTTCGGAATGTAAAGTCCTTTCAGTGGGGACGAACGGGTCTTCGGACCCTTGACTGTACCCGCAGAAGAAGTCCCGGCTAACTCCGTGCCAGCAGCCGCGGTAATACGGGGGGGACGAGCGTTGTTCGGATTTACTGGGCGTAAAGCGCACGCAGGCGGGCTATCAAGTCGGATGTGAAAACCAGGAGCTTAACTCCTGGCCTGCATTCGAAACTGATAGTCTTGAGTACCGGAGAGGATGGCGGAATTCCTGGTGTAGCGGTGAAATGCGTAGATATCAGGAAGAACACCGGTGGCGAAGGCGGCCATCTGGACGGATACTGACGCTCAGGTGCGAA…
OTU00530	0	0	40	21	84	28	19	22	26	19	3	12	6	6	Bacteria; Proteobacteria; Deltaproteobacteria; Syntrophobacterales; Syntrophobacteraceae; Syntrophobacteraceae_unclassified	OTU00530: Syntrophobacteraceae (F)	Other	TGAGGAATTTTGCGCAATGGCCGCAAGGCTGACGCAGCAACGCCGCGTGGGTGATGAAGGCCTTCGGGTCGTAAAGCCCTGTCAGGTGGGAAGAAAGGCATCTTTTCGAATAGGGGGGATGTTTGACGGTACCACCAGAGGAAGCACCGGCTAACTCCGTGCCAGCAGCCGCGGTAATACGGAGGGTGCGAGCGTTATTCGGAATTACTGGGCGTAAAGCGCGTGCAGGCAGGAAGGTAAGTCTGATGTGAAAGCCCCGGGCTTAACCCGGGAAGTGCATTGGAAACTGCTTTTCTTGAGTACTGGAGAGGAAGGGGGAATTCCCGGTGTAGAGGTGAAATTCGTAGAGATCGGGAGGAATACCAGTGGCGAAGGCGCCCTTCTGGACGGTTACTGACG…
OTU00531	75	0	11	22	14	8	9	19	50	28	11	13	15	10	Bacteria; Thermotogae; Thermotogae; Kosmotogales; Kosmotogaceae; Mesotoga	OTU00531: Mesotoga (G)	Other	TGCGGAATTTTAGATAATGGAGGCAACTCTGATCTAGCGACGCCGCGTGCAGGAAGAAGGTCTTCGGATTGTAAACTGCTGTGGTAAGGGAAAAATGCCATGTAGAGTGGAAAGTTACATGGAGGGATGGTACCTTACTAGAAAGCCCCGGCTAACTACGTGCCAGCAGCCGCGGTAATACGTAGGGGGCTAGCGTTACCCGGAATCACTGGGCGTAAAGGGAGCGTAGGTGGCCTGACATGTCAACTGTGAAAACCCGGAGCTCAACTCCGGACTTGCAGTTGAAACTGCCAGGCTTGAGGACGGTAGAGGAAGACGGAACTGCCAGTGTAGGGGTAAAATCCTTAGATATTGGCAGGAACGCCGGTGACGAAGGTGGTCTTCTGGGCCGGATCTGAC…
OTU00532	25	0	45	23	11	26	26	13	27	29	11	25	15	9	Bacteria; Proteobacteria; Deltaproteobacteria; Syntrophobacterales; Syntrophaceae; Syntrophus	OTU00532: Syntrophus (G)	Exoelectrogenic bacteria	TGAGGAATATTGCGCAATGGGGGCAACCCTGACGCAGCAACGCCGCGTGAGTGAGGAAGGTTTTCGGATCGTAAAGCTCTGTCGGGTGGGAAGAAATGTATGGAGGTTAACAGCCTTTGTACTTGACGGTACCGCCAAAGGAAGCACCGGCTAACTCCGTGCCAGCAGCCGCGGTAATACGGGGGGTGCTAGCGTTGTTCGGAATCATTGGGCGTAAAGAGCGTGTAGGCGGCTAGGCAAGTCAGATGTGAAATCCCTGGGCTTAACCCAGGACGTGCATTTGAAACTGCTTGGCTTGAGTAGGGAAGAGGGAAGTGGAATTCCTGGTGTAGAGGTGAAATTCGTAGATATCAGGAGGAACACCGGTGGCGAAGGCGACTTCCTGGTCCTATACTGACG…
OTU00533	9	1	12	18	16	20	8	56	53	33	10	12	26	11	Bacteria; Chloroflexi; Anaerolineae; SBR1031; SBR1031_fa; SBR1031_ge	OTU00533: SBR1031 (O)	Other	CAGGGAATATTGCACAATGGACGGAAGTCTGATGCAGCGACGCCGCGTGGATGAAGAAGGCCTTCGGGTTGTAAAATCCTTTTTGGGGGGAAGAGAGCGGACGGTACCCCCGGAATAAGCGTCGGCTAACTACGTGCCAGCAGCCGCGGTAATACGTAGGACGCGAGCGTTATCCGGATTTACTGGGCGTAAAGCGTCTGTAGGCGGATGAGCAAGTTGGATGTGAAAGCTCCGGGCTTAACCCGGAGAGGCCATTCAATACTGCTTGACTAGAGGGCGTGAGAGGGGAGCGGAATTTCCGGTGTAGCGGTAAAATGCGCAGATATCGGGAGGAACACCAGTGGCGCAGGCGGCTCCCTGGTACGCACCTGACGCTGAGAGACGAAAGCTAGGGGAGCG…
OTU00534	0	0	2	22	8	24	14	26	32	22	24	40	42	28	Archaea; Euryarchaeota; Methanomicrobia; Methanomicrobiales; Methanomicrobiaceae; uncultured	OTU00534: Methanomicrobiaceae (F)	Other	GCGCGAAAACTTTACAATGCGGGAAACCGTGATAAGGGAACCCCGAGTGCCTGTAACCACAGGCTGTTCAGGTGTTTAAAACGCATCTGGAGAAAGGGCCGGGCAAGACCGGTGCCAGCCGCCGCGGTAATACCGGCGGCTCGAGTGGTGGCCACTATTACTGGGCTTAAAGCGTCCGTAGCCGGGTTGTTAAGTTTCTTGGGAAATCCAGCGGCTCAACCGTTGGGCGTTCAAGGAATACTGGCAATCTAGGGACCGGGGGAGGTGAGAGGTACTCTAGGGGTAGGAGTGAAATCCTGTAATCCTTGGGGGACCACCTGTGGCGAAGGCGTCTCACCAGAACGGCTCCGACGGTGAGGGACGAAAGCTGGGGGAGCAAACCGG
OTU00535	19	0	28	20	16	27	29	22	38	30	5	12	26	12	Bacteria; Latescibacteria; Latescibacteria_cl; Latescibacteria_or; Latescibacteria_fa; Latescibacteria_ge	OTU00535: Latescibacteria (P)	Other	TCGAGAGGCTTCGTCAATGGGGGAAACCCTGAACGAGCGACGCCGCGTGGGCGATGAAGGCCGTAAGGTCGTAAAGCCCTGTCAGAGGGGAAGAAAGACCTGGGTGATAATACCATCCGGGTTTGACGTTACCCTCAAAGGAAGCTCCGGCTAACTCCGTGCCAGCAGCCGCGGTAACACGGGGGGAGCTAACGTTGTTCGGAATCACTGGGCGTAAAGGGCGCGCAGGCGGTCCGGTAAGTGATACGTGAAAGCCTCTGGCTTAACCAGAGAACTGCGTATCAGACTGCCGGGCTTGAGGACGGGAGAGGAAACGGGAATTCTCGGTGTAGCGGTGAAATGCACTGATATCGGGAAGAACACCAGTGGCGAAGGCGCGTTTCTGGCCCGTTCCTGACG…
OTU00536	2	0	14	9	43	11	6	17	129	26	1	2	18	4	Bacteria; Bacteroidetes; Chlorobia; Chlorobiales; Chlorobiaceae; Chlorobium	OTU00536: Chlorobium (G)	Sulfide-oxidizing bacteria	TGAGGAATATTGCGCAATGGGCGAAAGCCTGACGCAGCAACGCCGCGTGGATGATGAAGTTCTTCGGAATGTAAAATCCTTTTGCAGAGGAAGAATATGCCGGTTTACCGGTACTGACGGTACTCTGCGAATAAGCCACGGCTAACTCTGTGCCAGCAGCCGCGGTGATACAGGGGTGGCAAGCGTTGTCCGGATTTACTGGGTGTAAAGGGTGCGCAGGCGGGCTCATAAGTCGGGGGTTAAATCCATGTGCTTAACACATGCATGGCTTCCGATACTGTGAGTCTGGAGTCTCGAAGAGGAAGATGGAATTTCCGGTGTAACGGTGGAATGTGTAGATATCGGAAAGAACACCAGTGGCGAAGGCAGCCTTCTGGTCGAGTACTGACGCTCATGCAC…
OTU00537	20	2	12	27	19	12	20	36	49	32	9	10	28	6	Bacteria; Chloroflexi; Anaerolineae; SJA-15; SJA-15_fa; SJA-15_ge	OTU00537: SJA-15 (O)	Other	TGAGGAATATTGCACAATGGGCGGAAGCCTGATGCAGCAACGCCGCGTGAGGGACGAAGGCCTTCGGGTCGTAAACCTCTTTTCTGGGGGACGAGGAAGGACGGTACCTCAGGAATAAGTCTCGGCTAACTACGTGCCAGCAGCCGCGGTAAAACGTAGGAGGCGAGCGTTATCCGGATTTACTGGGCGTAAAGCGTACGCAGGTGGCTTCGTGAGTCGGACATGAAAGCTCCTGGCTTAACTGGGAGAGGTTGTTCGATACTGCGGGGCTTGAGGTTGGGAGAGGGACGTGGAATTCCCGGTGTAGTGGTGGAATGCGTAGATATCGGGAGGAACACCAGTGGCGCAAGCGGCGTCCTGGCCCACACCTGACGCTGAGGTACGAAAGCGTGGGTAGCA…
OTU00538	3	0	57	19	12	27	65	19	12	32	9	18	3	6	Bacteria; Proteobacteria; Deltaproteobacteria; Syntrophobacterales; Syntrophobacteraceae; Syntrophobacteraceae_unclassified	OTU00538: Syntrophobacteraceae (F)	Other	TGAGGAATTTTGCGCAATGGGAGCAATCCTGACGCAGCAACGCCGCGTGGGTGAAGAAGGCCTTCGGGTCGTAAAGCCCTGTCAGGTGGGAAGAAAGGCACATGGTTGAACAGGCTGTGTGTTTGACGGTACCACCAGAGGAAGCACCGGCTAACTCCGTGCCAGCAGCCGCGGTAATACGGAGGGTGCGAGCGTTATTCGGAATTACTGGGCGTAAAGCGCGTGTAGGCGGGGAGGTAAGTCTGATGTGAAAGCCCTGGGCTCAACCTGGGAAGTGCATTGGAAACTGCCTTTCTTGAGTACTGGAGAGGAAGGGGGAATTCCCGGTGTAGAGGTGAAATTCGTAGAGATCGGGAGGAATACCAGTGGCGAAGGCGCCCTTCTGGACGGTTACTGACG…
OTU00539	39	3	31	14	72	27	25	23	25	15	0	3	3	1	Bacteria; Proteobacteria; Alphaproteobacteria; Rhodobacterales; Rhodobacteraceae; Rhodobacter	OTU00539: Rhodobacter (G)	Other	TGGGGAATCTTAGACAATGGGCGCAAGCCTGATCTAGCCATGCCGCGTGAGCGATGAAGGCCTTAGGGTTGTAAAGCTCTTTCAGCGAGGAAGATAATGACTGTACTCGCAGAAGAAGCCCCGGCTAACTCCGTGCCAGCAGCCGCGGTAATACGGAGGGGGCTAGCGTTGTTCGGAATTACTGGGCGTAAAGCGCACGTAGGCGGACTGGAAAGTCAGGGGTGAAATCCCGGGGCTCAACCCCGGAACTGCCTTTGAAACTCCCAGTCTTGAGGTCGAGAGAGGTGAGTGGAATTCCGAGTGTAGAGGTGAAATTCGTAGATATTCGGAGGAACACCAGTGGCGAAGGCGGCTCACTGGCTCGATACTGACGCTGAGGTGCGAAAGCGTGGGGAGCAA…
OTU00540	0	0	17	19	12	5	67	15	119	9	9	3	4	2	Bacteria; Epsilonbacteraeota; Campylobacteria; Campylobacterales; Campylobacterales_unclassified; Campylobacterales_unclassified	OTU00540: Campylobacterales (O)	Other	TGGGGAATTTTGCTCAATGGAGGAAACTCTGAAGCAGCAACGCCGCGTGGAGGATGACGGCCTTCGGGTTGTAAACTCCTTTTAAGAGGGAAGATAATGACGGTACCTCTTGAATAAGCACCGGCTAACTCCGTGCCAGCAGCCGCGGTAATACGGAGGGTGCAAGCGTTACTCGGAATCACTGGGCGTAAAGGGCGCGTAGGCGTCCTATTAAGTCTCCCGTGAAAGCCCCGAGCTCAACTTGGGAACTGCGGGGGAAACTGGTAGGATAGAGTGTGGAAGAGGTCGATGGAATTTCTGGTGTAGGGGTAAAATCCGTAGAGATCAGAAGGAATACCGATGGCGAAAGCGATCGGCTGGGACACTACTGACGCTGAGGCGCGAAAGCGTGGGGAGCAA…
OTU00541	3	3	1	0	0	1	1	0	0	0	86	55	52	78	Bacteria; Firmicutes; Clostridia; Clostridiales; Ruminococcaceae; Ruminococcaceae_unclassified	OTU00541: Ruminococcaceae (F)	Other	TGGGGGATATTGCACAATGGAGGAAACTCTGATGCAGCGACGCCGCGTGAGGGAAGAAGGTCTTCGGATTGTAAACCTCTGTCTTCAGGGACGAAGAAAGTGACGGTACCTGGAGAGGAAGCCACGGCTAACTACGTGCCAGCAGCCGCGGTAATACGTAGGTGGCAAGCGTTGTCCGGAATTACTGGGTGTAAAGGGTGCGCAGGCGGGTCGGCAAGTTGGATGTGAAATATCCGTGCTTAACACGGGGGCTGCATTCAAAACTGTCGGTCTTGAGTAAGGTAGAGGTAGGCGGAATTCCCGGTGTAGCGGTGAAATGCGTAGATATCGGGAGGAACACCAGTGGCGAAGGCGGCCTACTGGGCCTTTACTGACGCTGAGGCACGAAAGCATGGGTAG…
OTU00542	0	0	34	36	39	45	17	20	4	14	13	30	18	10	Bacteria; Spirochaetes; MVP-15; MVP-15_or; MVP-15_fa; MVP-15_ge	OTU00542: MVP-15 (C)	Other	TGAGGAATTTTCCGCAATGGGCGCAAGCCTGACGGAGCGACGCCGCGTGAAGGATGAAGGCTTTCGGGTCGTAAACTTCTTTTGTGGGGGACAAGTTGATGATGGTACTCCACGAATAAGCCCCGGCTAACTACGTGCCAGCAGCCGCGGTAATACGTAGGGGGCGAGCGTTGTCCGGAATTACTGGGCGTAAAGGGCGTGTAGGCGGTTGGATAAGTCTGGTGTGAAATGGCGGGGCTCAACCTCGTCGCTGCGCTGGAAACTGTCTGACTGGAGTTCGGCAGGGGTTACTGGAATCCCCGGTGTAACGGTGAAATGTGTAGATATCGGGGGGAACACCTGTGGCGAAGGCGGGTAACTGGGCCGAGACTGACGCTGATACGCGAAAGCGTGGGGAGC…
OTU00543	230	49	0	0	0	0	0	0	0	0	0	0	0	0	Bacteria; Proteobacteria; Gammaproteobacteria; Aeromonadales; Succinivibrionaceae; Ruminobacter	OTU00543: Ruminobacter (G)	Other	TAGGGAATATTGCACAATGGGGGGAACCCTGATGCAGCCATGCCGCGTGTGTGAAGAAGGCCTTCGGGTTGTAAAGCACTTTCAGTTTGGAGGAAGGTATTTGAGTTAATAGCTTAGATATTTGACGTTACAAACAGAAGAAGCACCGGCTAACTCCGTGCCAGCAGCCGCGGTAATACGGAGGGTGCGAGCGTTAATCGGAATAACTGGGCGTAAAGAGCTCGTAGGTGGTTAATTAAGTCAGATGTGAAAGCCCTGGGCTTAACCTAGGATGTGCATTTGAAACTGGTTAACTAGAGTACTGTAGAGGGAGGTAGAATTCCAGGTGTAGCGGTGAAATGCGTAGATATCTGGAGGAATACCAGTGGCGAAGGCGGCCTCCTGGACAGAGACTGACGC…
OTU00544	0	0	26	28	68	52	13	22	31	23	1	0	14	0	Bacteria; Proteobacteria; Proteobacteria_unclassified; Proteobacteria_unclassified; Proteobacteria_unclassified; Proteobacteria_unclassified	OTU00544: Proteobacteria (P)	Other	TGGGGAATATTGCGCAATGGGCGAAAGCCTGACGCAGCCACGCCGCGTGAGTGATGAAGGTCTTCGGATCGTAAAGCTCTGTTCTGGAGGAAGAGGGGTCGGCGGGTGAATAATCCGCGGACCGGACGGTACTCCGGAAGTAAGCACCGGCCAACTCCGTGCCAGCAGCCGCGGTAAGACGGAGGGTGCAAGCGTTGTTCGGAATCATTGGGCGTAAAGGGCGAGTAGGCGGTCGAATAAGTCTGATGTGAAAGCCCGGGGCTTAACTCCGGAAGGGCATTGGAAACGATTCGACTTGAGTCTCGGAGAGGATGGTGGAATTCCTGGTGTAGAGGTGAAATTCGTAGAGATCAGTGAGGAACACCGGTGGCGAAGGCGGCCATCTGGACGAAGACTGAC…
OTU00545	80	11	9	26	13	20	11	18	25	20	9	10	17	9	Bacteria; Firmicutes; Clostridia; Clostridiales; Eubacteriaceae; Alkalibacter	OTU00545: Alkalibacter (G)	Other	TGGGGAATATTGCGCAATGGGGGCAACCCTGACGCAGCAACGCCGCGTGAATGATGAAGGCCTTCGGGTCGTAAAGTTCTGTCAAAGGGGACGAAAAAAATGACGGTACCCTTAGAGGAAGCCCCGGCTAACTACGTGCCAGCAGCCGCGGTAATACGTAGGGGGCAAGCGTTGTCCGGATTTACTGGGCGTAAAGGGCGTGTAGGCGGTTTTTTAAGTCAGATGTGAAAGTTCGGGGCTCAACCCCGGAATTGCATTTGAAACTGGAGAACTTGAGTACTGGAGAGGTAAGTGGAATTCCTAGTGTAGCGGTGAAATGCGTAGATATTAGGAGGAACACCAGTGGCGAAGGCGACTTACTGGACAGATACTGACGCTGAGGCGCGAAAGCGTGGGGAG…
OTU00546	0	0	25	17	10	20	41	8	14	14	44	42	19	23	Bacteria; Bacteroidetes; Ignavibacteria; Ignavibacteriales; Melioribacteraceae; IheB3-7	OTU00546: IheB3-7 (G)	Other	TGAGGAATATTGGGCAATGCCCGCAAGGGTGACCCAGCAACGCCGCGTGAATGATGAAGGTCGTAAGATTGTAAAGTTCTTTTGGAGAAGACGAAAGGTATGTATAGGAAATGATATATATTTGACTGTATTCTCAGAAGAAGCCCCGGCTAACTACGTGCCAGCAGCCGCGGTAATACGTAGGGGGCAAGCGTTGTCCGGATTTACTGGGTGTAAAGGGCGCGTAGGCGGGCTAATAAGTCAGAGGTGAAATCCTGCAGCTTAACTGCAGAACTGCCTTTGATACTGTTAGTCTTGAGTTCGAAAGAGAGAGATGGAATTCCGGGTGTAGTAGTGAAATACGTAGATATCCGGAGGAACACCGGAGGCGAAGGCGATCTCTTGGTTCGATACTGACGC…
OTU00547	0	0	0	7	2	3	0	3	12	2	23	61	96	66	Archaea; Nanoarchaeaeota; Woesearchaeia; Woesearchaeia_or; Woesearchaeia_fa; Woesearchaeia_ge	OTU00547: Woesearchaeia (C)	Other	TTAGGCATAATCTACAATGCGCGAAAGCGTGATAGTTTGAGCCAGAGTGCCTCTCAACGAGAGGCTTTTGTCAGATCTAAAAAGTCTGGCGAATAAGGACTGGGCAAGACTAGTGCCAGCCGCCGCGGTAATCCTAGCGGTCCAAGTCGCAGCCATCTTTATTGGGTCTAAAACATCCGTAGCTTGCTTAGTAAGTTCCTTGTGAAATCCTATGTCTCAAGCATAGGGCGGGCAAGGAGTACTGCCAAGCTAGAGACTGGAAGGCGTAGGAAGTACGTTTAAAGTAACGGTAAAATGTGTTAATCTTGGACGGACTCACAATAGCGAAGGCATCCTACGAGGACAGTTCTGACAGTGAGGGATGAAAGCCAGGGTCGCGAAACGG
OTU00548	0	0	28	28	30	60	52	7	18	23	6	6	7	10	Bacteria; Spirochaetes; MVP-15; MVP-15_or; MVP-15_fa; MVP-15_ge	OTU00548: MVP-15 (C)	Other	TGAGGAATTTTCCGCAATGGGCGCAAGCCTGACGGAGCGACGCCGCGTGAGGGATGAAGGCCTTCGGGTTGTAAACCTCTTTTGCAGGGGAAAAAGGAGCAATCTTGATGGTACTCTGCGAATAAGCCACGGCTAACTACGTGCCAGCAGCCGCGGTAATACGTAGGTGGCGAGCGTTGTCCGGAATTACTGGGCGTAAAGGGCGTGTAGGCGGTTGATCAAGTCCGTTGTGAAAACCCATGGCTCAACCATGGAATTGCAATGGAAACTGATTGACTGGAGTTCGGGAGGGGTTACTGGAATTCCTGGTGTAACGGTGAAATGTGTAGATATCAGGAGGAACACCCGTGGCGAAGGCGGGTAACTGGCCCGATACTGACGCTGATACGCGAAAGCGTG…
OTU00549	87	8	9	13	1	11	9	54	44	30	1	1	5	1	Bacteria; Synergistetes; Synergistia; Synergistales; Synergistaceae; Thermovirga	OTU00549: Thermovirga (G)	Other	TGGGGAATCTTGGGCAATGGGGGCAACCCTGACCCAGCGACGCCGCGTGAGGGATGAATGTTTTCGGATTGTAAACCTCTGTTGTACGGGAAGAAGAGCGTGACGGTACCGTACGAGTAAGCCCCGGCAAACTACGTGCCAGCAGCCGCGGTAACACGTAGGGGGCGAGCGTTGTCCGGAATTACTGGGCGTAAAGGGCGCGCAGGCGGTTATGTTAGTCTGCTGTGAAAAGCATCGGCTTAACCGGTGTCTTGCGGCGGATACTGCATAGCTTGAGTACTGGAGAGGGAAGTGGAATTCCCGGTGTAGCGGTGAAATGCGTAGATATCGGGAGGAACACCGGTGGCGAAGGCGGCTTTCTGGCCAGTTACTGACGCTCATGCGCGAGAGCTGGGTTAG…
OTU00550	0	0	13	6	2	4	6	6	6	6	82	78	28	36	Bacteria; Patescibacteria; Gracilibacteria; Gracilibacteria_unclassified; Gracilibacteria_unclassified; Gracilibacteria_unclassified	OTU00550: Gracilibacteria (C)	Other	TAAGGAATCTTCCGCAATGGGCGAAAGCCTGACGGAGCAACACCGCGTGGAGGATGAAGGCGTTTTCGTTGTAAACTCCTTTTCTGAGGGAATAACTCTGAAGGTACCTCAGGAATAAGCAACGGCTAACTACGTGCCAGCAGCCGCGGTAAGACGTAGGTTGCGAGCGTTATCCGGAATTATTGGGCGTAAAGCGTCAGTAGGTGGTTTGTTAAGTTGGATGTTAAAGCTCGGAGCTCAACTCCGAACATGTGTCCAAAACTGGCAAGCTAGAGACAGGTAGAGGCAAGTGGAATTCTGTATGTAGGGGTAATATCCGTAGATATACAGAGGAACACCAAAAGCGAAGGCAGCTTGCTGGACCTGTTCTGACACTCAATGACGAAAGCGTGGGGAGCA…
OTU00551	11	0	29	16	28	25	29	30	39	27	1	9	16	11	Bacteria; Latescibacteria; Latescibacteria_cl; Latescibacteria_or; Latescibacteria_fa; Latescibacteria_ge	OTU00551: Latescibacteria (P)	Other	TCGAGAGGCTTCGTCAATGGGGGCAACCCTGAACGAGCGACGCCGCGTGGGTGATGAAGGCCTTACGGTCGTAAAGCCCTGTCAGAGGGGAAGAAACGCCATGGTGCTAATATCATCGTGGCTTGACGTTACCCTCAAAGGAAGCTCCGGCTAACTCCGTGCCAGCAGCCGCGGTAACACGGGGGGAGCGAACGTTGTTCGGAATCACTGGGCGTAAAGGGCGCGCAGGCGGCCTGGTAAGTGGGATGTGAAAGCCCCTGGCTCAATCAGGGAACTGCATCTCAGACTGCCGGGCTTGAGGACGGGAGAGGAAACGGGAATTCCCGGTGTAGCGGTGACATGCACTGATATCGGGAGGAACACCAGTGGCGAAGGCGCGTTTCTGGCCCGCTCCTGACG…
OTU00552	51	8	8	13	13	19	13	16	24	27	10	21	27	20	Bacteria; Bacteroidetes; Bacteroidia; Bacteroidales; ML635J-40_aquatic_group; ML635J-40_aquatic_group_ge	OTU00552: ML635J-40 aquatic group (F)	Other	TAAGGAATATTGGGCAATGGGCGAGAGCCTGACCCAGCCATGCCGCGTGCAGGAAGACGGCCTTATGGGTTGTAAACTGCTTTTTTGCGGGAATAATAGCCCCGACGTGTCGGGGTATGCAAGTACCGTAAGAATAAGCATCGGCTAACTCCGTGCCAGCAGCCGCGGTAATACGGAGGATGCGAGCGTTATCCGGATTTATTGGGTTTAAAGGGTGCGTAGGCGGGCTGATAAGTCAGTGGTGAAATATTCCGGCTCAACCGGGAGGCTGCCATTGATACTGTTAGTCTGGAGTGTAAACGAAGTGGGCGGAATGTGGAGTGTAGCGGTGAAATGCATAGATATTCCACAGAACACCGATAGCGAAGGCAGCTCACTAGCATACAACTGACGCTGAGG…
OTU00553	0	0	32	21	17	17	12	7	16	18	35	51	25	19	Bacteria; Chloroflexi; Anaerolineae; Anaerolineales; Anaerolineaceae; Leptolinea	OTU00553: Leptolinea (G)	Other	TAGGGAATATTGGTAATGGGCGAAAGCCCGAACCAGCAACGCCGCGTGCGCGATGAAGGCCTTCGGGTTGTAAAGCGCTTTTTAAGGGGATGAGGAAGGACAGTACTCTTAGAATAAGCCTCGGCTAACTACGTGCCAGCAGCCGCGGTAAAACGTAGGAGGCGAGCGTTATCCGGATTTACTGGGCGTAAAGCGTGTGTAGGCGGTTTGATAAGTTGGATGTGAAAGCTCCCGGCTCAACTGGGAGAGGTCGTTCAAAACTATCAGACTTGAGAGTGGTAGAGGGAGGTGGAATTCCGCGTGTAGTGGTGAAATGCGTAGATATGCGGAGGAACACCAGTGGCGAAAGCGGCCTCCTGGCCCATTTCTGACGCTCAGACACGAAAGCTAAGGTAGCAA…
OTU00554	7	0	9	11	7	17	5	60	76	38	0	7	19	14	Bacteria; Proteobacteria; Deltaproteobacteria; Myxococcales; UASB-TL25; UASB-TL25_ge	OTU00554: UASB-TL25 (F)	Other	TGGGGAATATTGGACAATGGGCGAAAGCCTGATCCAGCCACGCCGCGTGTGTGATGAAGGCCTTCGGGTCGTAAAGCACTGTGGGGAGGGAAGAACGGGTAGTCAGCTAATACCTGGCTATCGTGACGGTACCTCCTTAGCAAGCACCGGCTAACTCCGTGCCAGCAGCCGCGGTAATACGGAGGGTGCAAACGTTGCTCGGAATCATTGGGCGTAAAGCGCGTGTAGGCGGCTTGTTAAGTCGGGTGTGAAAGCCCTGGGCTCAACCCAGGAAGTGCGCCCGAAACTGGCGAGCTAGAGTACGGGAGAGGGTAGTGGAATTCCCGGTGTAGAGGTGAAATTCGTAGATATCGGGAGGAACACCAGTGGCGAAGGCGGCTACCTGGACCGATACTGACG…
OTU00555	19	0	1	4	1	1	9	5	6	3	52	56	63	50	Bacteria; Spirochaetes; MVP-15; MVP-15_or; MVP-15_fa; MVP-15_ge	OTU00555: MVP-15 (C)	Other	TGAGGAATTTTCCGCAATGGGCGCAAGCCTGACGGAGCGACGCCGCGTGAGGGATGACGGCCTTCGGGTTGTAAACCTCTTTTATTAAGGAAAAAGGCAATCGTGCTAACACCACGGTTGTTTGATGGTACTTATTGAATAAGCCCCGGCTAACTACGTGCCAGCAGCCGCGGTAATACGTAGGGGGCGAGCGTTGTCCGGAGTTACTGGGCGTAAAGAGCGTGTAGGCGGTTGAAAAAGTCAGGTGTGAAATTCTTCGGCTCAACCGAGGGACTGCGCCTGAAACTTTTCGACTGGAGTTCGGGAGGGGCAACTGGAATTCCTGGTGTAACGGTGAAATGTGTAGATATCAGGAGGAACACCGGTGGCGAAGGCGGGTTGCTGGACCGAAACTGACGC…
OTU00556	20	201	4	3	2	2	4	3	3	1	9	4	7	7	Bacteria; Firmicutes; Erysipelotrichia; Erysipelotrichales; Erysipelotrichaceae; Erysipelotrichaceae_UCG-004	OTU00556: Erysipelotrichaceae UCG-004 (G)	Other	TAGGGAGTTTTCGGCAATGGGGGAAACCCTGACCGAGCAACGCCGCGTGAGTGATGAAGGTCTTCGGATTGTAAAGCTCTGTTACAGGGGACGAATGGTCAGCCTAGGAAATGAGGTTGGCTCGACGGTACCCTGCCAGAAAGTGACGGCTAACTACGTGCCAGCAGCCGCGGTAATACGTAGGTCACGAGCGTTATCCGGAATTATTGGGCGTAAAGAGTGAGCAGGCGGTGAAGTAAGTCTGGAGTGAAAGCGTGGGGCTTAACCCCATACAGCTTTGGAAACTACTTCGCTAGAGTACGTCAGAGGTTAACAGAACTCCGTGTGTAGCGGTGAAATGCGTAGATATACGGAAGAATACCAGTGGCAAAGGCGGTTAACCAGGACGATACTGACGCT…
OTU00557	29	0	8	15	8	11	11	8	3	16	33	44	45	37	Bacteria; Chloroflexi; Anaerolineae; Anaerolineales; Anaerolineaceae; Leptolinea	OTU00557: Leptolinea (G)	Other	TAGGGAATATTGGTAATCTGGGAAACCGGGAACCAGCAACGCCGCGTGCGCGATGAAGGCCTTCGGGTTGTAAAGCGCTTTTTGAAGGGATGAGGAAGGACAGTACCTTCAGAATAAGCCTCGGCTAACTACGTGCCAGCAGCCGCGGTAAAACGTAGGAGGCGAGCGTTATCCGGATTTACTGGGCGTAAAGCGTGTGTAGGCGGTTTGATAAGTTGGATGTGAAAGCTCCCGGCTCAACTGGGAGAGGTCGTTCAAAACTATCAGACTAGAGAGTGGTAGAGGGAGGTGGAATTCCGCGTGTAGTGGTGAAATGCGTAGATATGCGGAGGAACACCAGTGGCGAAAGCGGCCTCCTGGCCCATTTCTGACGCTCAGACACGAAAGCTAAGGTAGCAA…
OTU00558	16	1	13	20	13	18	25	56	55	35	2	3	7	4	Bacteria; Chloroflexi; JG30-KF-CM66; JG30-KF-CM66_or; JG30-KF-CM66_fa; JG30-KF-CM66_ge	OTU00558: JG30-KF-CM66 (C)	Other	CAAGGAATTTTCCGCAATCGACGCAAGTCGGACGGAGCAACGCCGCGTGCGGGAAGAAGGCCCTCGGGTTGTAAACCGCTTTTGTGAGGGAAGAAGATCTGACGGTACCTCACGAATAAGTCACGGCTAACTACGTGCCAGCAGCCGCGGTAATACGTAGGTGGCGAACGTTGTCCGGATTCACTGGGCGTAAAGCGCGCGCAGGCGGGTTGGTTAGTCTGAGGTGAAAGCTCCCGGCTCAACTGGGAGAAGCCCTTGGATACTGCCAGCCTTGAGACACTTAGAGGAGAGTGGAATTCCCGGTGTAGTGGTGGAATGCGTAGATATCGGGAGGAACACCAGTGGCGAAAGCGGCTCTCTGGGAGTGTTCTGACGCTGAGGCGCGAAAGCGTGGGGAGC…
OTU00559	11	1	13	23	8	16	12	15	22	33	19	28	40	27	Bacteria; Bacteroidetes; Bacteroidia; Bacteroidales; Bacteroidetes_vadinHA17; Bacteroidetes_vadinHA17_ge	OTU00559: Bacteroidetes vadinHA17 (F)	Other	TGAGGAATATTGGTCAATGGGCGCAAGCCTGAACCAGCCATCCCGCGTGCAGGAAGACTGCCCTATGGGTTGTAAACTGCTTTTCCAGGGGGAGAAACACTCGTACGTGTACGGGATTGACGGTACTCTGGGAATAAGCATCGGCTAACTCCGTGCCAGCAGCCGCGGTAATACGGAGGATGCGAGCGTTATCCGGATTTATTGGGTTTAAAGGGTGCGTAGGCGGATTAATAAGTCAGTGGTGAAAACCTAGAGCTTAACTGTAGACTTGCCGTTGATACTGTTAATCTTGAGTGTGGTCAAGGCAGGCGGAATGTGTAATGTAGCGGTGAAATGCTTAGATATTACACAGAACACCGATTGCGAAGGCAGCTTGCTGGGCCATTACTGACGCTGATG…
OTU00560	0	0	0	0	0	0	0	0	1	0	88	54	44	80	Bacteria; Firmicutes; Clostridia; Clostridiales; Ruminococcaceae; Oscillibacter	OTU00560: Oscillibacter (G)	Other	TGGGGAATATTGGGCAATGGGCGAAAGCCTGACCCAGCAACGCCGCGTGAAGGAAGAAGGCTTTCGGGTTGTAAACTTCTTTGACAGGGGAAGAGTAGAAGACGGTACCCTGAAAACAAGCCACGGCTAACTACGTGCCAGCAGCCGCGGTAATACGTAGGTGGCAAGCGTTGTCCGGATTTACTGGGTGTAAAGGGCGTGCAGCCGGGAAGGCAAGTCAGATGTGAAATCCGTGGGCTTAACCCACGAACTGCATTTGAAACTGCTTTTCTTGAGTATCGGAGAGGTAATCGGAATTCCTAGTGTAGCGGTGAAATGCGTAGATATTAGGAAGAACACCAGTGGCGAAGGCGGATTACTGGACGACAACTGACGGTGAGGCGCGAAAGCGTGGGGAGC…
OTU00561	108	7	0	0	0	0	1	0	1	0	36	43	68	3	Bacteria; Bacteroidetes; Bacteroidia; Bacteroidales; Tannerellaceae; Macellibacteroides	OTU00561: Macellibacteroides (G)	Other	TGAGGAATATTGGTCAATGGGCGGGAGCCTGAACCAGCCAAGTCGCGTGAAGGAAGAAGGATCTATGGTTCGTAAACTTCTTTTGCAGGGGAATAAAGTGCAGGACGTGTCCTGTTTTGTATGTACCCTGAGAATAAGGATCGGCTAACTCCGTGCCAGCAGCCGCGGTAATACGGAGGATCCGAGCGTTATCCGGATTTATTGGGTTTAAAGGGTGCGTAGGTGGTTTGATAAGTCAGCGGTGAAAGTTTGCAGCTTAACTGTAAAAATGCCGTTGAAACTGTCGGACTTGAGTGTAAATGAGGTAGGCGGAATGCGTGGTGTAGCGGTGAAATGCATAGATATCACGCAGAACTCCGATTGCGAAGGCAGCTTACTAAGCTACAACTGACACTGAAG…
OTU00562	6	0	10	26	14	15	14	55	62	42	1	8	10	3	Bacteria; Actinobacteria; Actinobacteria; PeM15; PeM15_fa; PeM15_ge	OTU00562: PeM15 (O)	Other	TGGGGAATATTGCGCAATGGGCGAAAGCCTGACGCAGCAACGCCGCGTGAGGGATGACGGCCTTCGGGTTGTAAACCTCTTTCAGCAGGGACGAAGCGAAAGTGACTGTACCTGCAGAAGAAGCGCCGGCTAACTACGTGCCAGCAGCCGCGGTAATACGTAGGGCGCAAGCGTTGTCCGGATTTATTGGGCGTAAAGAGCTCGTAGGCGGTCTGTCGCGTCGGATGTGAAAACCCGGAGCTCAACTCCGGGCCTGCATTCGATACGGGCAGACTAGAGTACTGCAGGGGAGACTGGAATTCCTGGTGTAGCGGTGGAATGCGCAGATATCAGGAGGAACACCGGTGGCGAAGGCGGGTCTCTGGGCAGAAACTGACGCTGAGGAGCGAAAGCGTGGGG…
OTU00563	0	0	24	14	8	33	22	9	15	36	18	30	33	24	Bacteria; Bacteroidetes; Bacteroidia; Bacteroidales; Bacteroidetes_vadinHA17; Bacteroidetes_vadinHA17_ge	OTU00563: Bacteroidetes vadinHA17 (F)	Other	TGAGGAATATTGGTCAATGGGCGGCAGCCTGAACCAGCCATCCCGCGTGAAGGAAGAATGCGCTATGCGTTGTAAACTTCTTTTTCTGGGGAATAAAATCCTGTACGAGTGCGGGACTGAAGGTACCCAGGGAATAAGCATCGGCTAACTCCGTGCCAGCAGCCGCGGTAATACGGAGGATGCGAGCGTTATCCGGATTTATTGGGTTTAAAGGGTGCGTAGGCGGGGCGATAAGTCAGTGGTGAAAACCTGCAGCTTAACTGTAGACTTGCCATTGATACTGTTGTTCTTGAGTATGGTCAAGGCAGGCGGAATGTGTAATGTAGCGGTGAAATGCTTAGATATTACACAGAACACCGATAGCGAAGGCAGCTTGCTGGGCCAATACTGACGCTGATG…
OTU00564	17	2	16	26	10	14	31	37	34	17	10	14	24	13	Bacteria; Chloroflexi; Anaerolineae; ADurb.Bin180; ADurb.Bin180_fa; ADurb.Bin180_ge	OTU00564: ADurb.Bin180 (O)	Other	TGAGGAATATTGCGCAATGGGCGAAAGCTTGACGCAGCAACGCCGCGTGGGCGATGAAGGTCTTCGGATCGTAAAGCCCTTTTCCAAAGGAAGAGGAAGGACAGTACTTTGGGAATAAGTCTCGGCTAACTACGTGCCAGCAGCCGCGGTAAAACGTAGGAGACTAGCGTTATCCGGATTTATTGGGCGTAAAGCGCGTGTAGGCGGTACCTTAAGTTGGACGTAAAATCTCCTGGCCTAACTGGGAGGGGCCGTTCAAAACTGGGGCACTTGAGGGCAGAAGAGGGAAGTGGAATTCCCGGTGTAGCGGTGGAATGCGTAGATATCGGGAGGAACACCTGTGGCGAAAGCGGCTTCCTGGGCTGCCCCTGACGCTGAGACGCGAAAGCTAGGGGAGCG…
OTU00565	3	0	41	27	32	29	26	11	21	30	8	14	14	9	Bacteria; Proteobacteria; Deltaproteobacteria; Sva0485; Sva0485_fa; Sva0485_ge	OTU00565: Sva0485 (O)	Other	TGGGGAATATTGCGCAATGGGGGAAACCCTGACGCAGCGACGCCGTGTGAGTGATGAAGGTTTTCGGATCGTAAAGCTCTGTCGGATGGGACGAATAAGAGTTGAGTAAATAATTCAATTCGATGACGGTACCGTCGAAGGAAGCACCGGCTAACTCCGTGCCAGCAGCCGCGGTAATACGGAGGGTGCAAGCGTTGTTCGGAATTACTGGGCGTAAAGCGCGTGTAGGCGGATATACATGTCAGATGTGAAATCCCTTGGCTCAACTGAGGAAGTGCATCTGAAACTGCATATCTTGAGTACGATAGAGGAGAGTGGAATTCCCAGTGTAGAGGTGAAATTCATAGATATTGGGAAGAACACCGGTGGCGAAGGCGGCTCTCTGGATCGATACTGACG…
OTU00566	0	0	43	25	19	29	17	15	7	29	9	28	25	19	Bacteria; Bacteroidetes; OC31; OC31_or; OC31_fa; OC31_ge	OTU00566: OC31 (C)	Other	TGAGGAATATTGCGCAATGGGCGAAAGCCTGACGCAGCAACGCCGCGTGTAGGATGAAATCCTTCGGGATGTAAACTACTGTTGAAGGGGAAGAATATCCTGATTTATCGGGAAATGACGGTACCCTTAGAGAAAGCCACGGCTAACTCTGTGCCAGCAGCCGCGGTAATACAGGGGTGGCAAGCGTTGTCCGGAATTACTGGGTGTAAAGGGTGCGTAGGCGGGTGGATAAGTCAGTGGTAAAATCCTACAGCTTAACTGTAGACCCACCATTGATACTGTTCATCTTGAGTGCAAGAAAGAAGATTGGAATTCCCAGTGTAGCGGTGAAATGCGTAGAGATTGGGAAGAACACCAGTAGCGAAGGCGGATCTTTGGCTTGTAACTGACGCTGATGCA…
OTU00567	0	1	1	0	0	1	0	0	0	1	84	80	32	65	Bacteria; Firmicutes; Clostridia; Clostridiales; Ruminococcaceae; Ruminococcaceae_unclassified	OTU00567: Ruminococcaceae (F)	Other	TGGGGAATATTGGGCAATGGGCGCAAGCCTGACCCAGCAACGCCGCGTGAAGGAAGAAGGCTTTCGGGTTGTAAACTTCTTTGACCAGGGACGAAAGAAATGACGGTACCTGGAAAACAAGCCACGGCTAACTACGTGCCAGCAGCCGCGGTAATACGTAGGTGGCAAGCGTTGTCCGGATTTACTGGGTGTAAAGGGCGCGTAGGCGGGATGGCAAGTCAGATGTGAAAATTATGGGCTCAACCCATAACCTGCATTTGAAACTGCTGTTCTTGAGTATCGGAGAGGCAGGCGGAATTCCTAGTGTAGCGGTGAAATGCGTAGATATTAGGAGGAACACCAGTGGCGAAGGCGGCCTGCTGGACGACAACTGACGCTGATGCGCGAAAGCGTGGGGAG…
OTU00568	0	0	8	25	6	19	12	50	65	21	6	9	30	14	Bacteria; Proteobacteria; Deltaproteobacteria; Myxococcales; Haliangiaceae; Haliangium	OTU00568: Haliangium (G)	Other	TGGGGAATATTGGGCAATGGGCGCAAGCCTGACCCAGCCACGCCGCGTGAGTGATGAAGGCCTTCGGGTCGTAAAGCTCTGTGGGGAGGGACGAATCAGCCTCGGGAACAATACCCCGGGGCCTTGACGGTACCTCCTTAGCAAGCACCGGCTAACTCCGTGCCAGCAGCCGCGGTAATACGGAGGGTGCAAACGTTGCTCGGAATTATTGGGCGTAAAGCGCACGTAGGCGGCTTGTTATGTCCGGTGTGAAATCCCTCGGCTTAACCGAGGAAGTGCATTGGAAACTGGCAAGCTTGAGTACGGAAGAGGGTCGCGGAATTCCCGGTGTAGAGGTGAAATTCGTAGATATCGGGAGGAACACCAGTGGCGAAGGCGGCGACCTGGGCCGATACTGAC…
OTU00569	0	0	5	1	1	26	19	4	7	13	71	59	29	30	Archaea; Euryarchaeota; Methanomicrobia; Methanocellales; Methanocellaceae; Methanocella	OTU00569: Methanocella (G)	Other	GCGCGAAAACTCTACAATGCAGGAAACTGCGATAGGGGGACATCGAGTGGCATCCACCTTGGATGCCTGTCCAACCGTCTAAAAAACGGTTGTCAGCAAGGGCCGGGTAAGACCGGTGCCAGCCGCCGCGGTAATACCGGCGGCTCGAGTGGTGGCCGATATTATTGAGTCTAAAGGGTCCGTAGCCGGCTCTGCAAGTCCCCTGGGAAATCCAGCGGCTCAACCGTTGGGCTTTCATGGGATACTACATTGCTTGGGACTGGGAGAGGTAGGAGGTACTCGGGGGGTAGGGGTGAAATCCTGTAATCCTCCGGGGACCACCGGTGGCGAAGGCGTCCTACCAGAACAGGTCCGACGGTGAGGGACGAAAGCTAGGGGCACGAACCGG
OTU00570	15	0	12	33	13	27	9	32	26	17	8	15	34	23	Bacteria; Chloroflexi; Anaerolineae; SBR1031; SBR1031_fa; SBR1031_ge	OTU00570: SBR1031 (O)	Other	CAGGGAATATTGCACAATGGACGGAAGTCTGATGCAGCGACGCCGCGTGGATGAAGAAGGCCTTCGGGTTGTAAAATCCTTTTCGGGGGGAAGAGAGAGGACGGTACCCCCGGAATAAGCGTCGGCTAACTACGTGCCAGCAGCCGCGGTAATACGTAGGACGCGAGCGTTATCCGGATTTACTGGGCGTAAAGCGTCTGTAGGCGGACGTGTAAGTTGGACGTGAAAGCTCCGGGCTTAACCCGGAGAGGCCGTTCAATACTGCGGGTCTAGAGGGCGTGAGAGGGGAGCGGAATTCCCGGTGTAGCGGTAAAATGCGCAGATATCGGGAGGAACACCAGTGGCGCAGGCGGCTCCCTGGTAGGCACCTGACGCTGAGAGACGAAAGCTAGGGGAGCG…
OTU00571	60	3	20	26	22	17	15	30	21	16	6	14	8	5	Bacteria; Spirochaetes; Leptospirae; Leptospirales; Leptospiraceae; RBG-16-49-21	OTU00571: RBG-16-49-21 (G)	Other	TTAAGAATTTTGCGCAATGGGCGAAAGCCTGACGCAGCGACGCCGCGTGGACGATGAAGGTCTTCGGATTGTAAAGTCCAGTAAGCAGGGACGAATAAGCAAGGGGTAATATTCCTTGTGATGACGGTACCTGTCTAAAGCCTCGGCTAACTACGTGCCAGCAGCCGCGGTAATACGTATGAGGCGAGCGTTGTTCGGAATTATTGGGCATAAAGGGCGTGTAGGCGGGGAATTAAGTTAGGTGTGAAAGCCACGGGCTCAACCCGTGAATTGCACCTAATACTGGTTCTCTTGAGTTCGGGAGAGGAGAGCGGAATTCCAGGTGTAGCGGTGAAATGCGTAGATATCTGGAAGAACACCAGTGGCGAAGGCGGCTCTCTGGCCTAGGACTGACGCTAA…
OTU00572	20	1	22	22	11	29	22	18	52	31	5	9	10	11	Bacteria; Proteobacteria; Deltaproteobacteria; Deltaproteobacteria_Incertae_Sedis; Syntrophorhabdaceae; Syntrophorhabdus	OTU00572: Syntrophorhabdus (G)	Other	TGGGGAATATTGGGCAATGGGCGAAAGCCTGACCCAGCGACGCCGCGTGGGTGATGAAGGCCTTCGGGTTGTAAAGCCCTGTCATGCGGAAAGAACAGTCCCGTAACGAATAATTGCGGGATTTGACGGTACCGCAGGAGGAAGCACCGGCTAACTCCGTGCCAGCAGCCGCGGTAATACGGAGGGTGCAAGCGTTGTTCGGAATTATTGGGCGTAAAGGGCGCGTAGGCGGTAATGAAAGTCAGATGTGAAATACTTCGGCTCAACTGAAGAACTGCATCTGAAACTTCATAACTAGAGTACGGAAGAGGGAAATGGAATTCCCGGTGTAGAGGTGAAATTCGTAGATATCGGGAGGAACACCAGTGGCGAAGGCGATTTCCTGGTCTGGTACTGACG…
OTU00573	0	0	2	0	1	0	2	0	0	1	83	83	47	43	Bacteria; Cloacimonetes; Cloacimonadia; Cloacimonadales; Cloacimonadaceae; Cloacimonadaceae_ge	OTU00573: Cloacimonadaceae (F)	Other	TCGAGAATAGTCTACAATGGACGAAAGTCTGATAGTGCGACGCCGCGTGAACGAAGAAGCCCTTCGGGGTGTAAAGTTCTTTTATATGTGAGCAATGCTTCCTAGGTGAATAGTTTAGGGAGAGAGATATTAGCATATGAATAAGCAACGGCTAACTCCGTGCCAGCAGCCGCGGTAACACGGGGGTTGCTAGCGTTGTCCGGAATTACTAGGCGTAAAGGGCAGGTAGGCGGATAGATAAGTTTGATGTTTAAGGCAGCGGCTCACCCGCTGTAAGGCATTAGATACTGTTTATCTGGAATGCGGTTGGGGAAGACAGAATTCCTGGTGTAGCGGTGGAATGCGCAGAGATCAGGAGGAATACCGAAGGCGAAGGCAGTCTTCTAAGCCGTAATTGAC…
OTU00574	8	0	21	28	9	27	22	22	39	26	7	16	23	13	Bacteria; Calditrichaeota; Calditrichia; Calditrichales; Calditrichaceae; Calditrichaceae_ge	OTU00574: Calditrichaceae (F)	Other	TGAGGAATATTGCGCAATGGCCGAAAGGCTGACGCAGCAACGCCGCGTGAGGGATGAAGTTCTTCGGAATGTAAACCTCTGTTAGAGGGGACGAATGAGAGAGAGACCAATAGACTCTCTTTTTGACGGTACCTTCAGAGAAAGCCCCGGCTAACTCCGTGCCAGCAGCCGCGGTAACACGGGGGGGGCAAGCGTTGTCCGGAATTATTGGGCGTAAAGGGCGCGTAGGTGGGAAAGCAAGTCTGGGGTGCAAACTTGTGGCTTAACTGCAAGCTTGCCCTGGATACTACTTTTCTTGAATTCGGGAGAGGGAAACGGAATTCCTGGTGTAGCGGTGAAATGCGTAGATATCAGGAAGAACACCGGTGGCGAAGGCGGTTTCCTGGCCCGATATTGACA…
OTU00575	16	2	14	22	20	27	22	46	39	28	2	11	9	3	Bacteria; Chloroflexi; Anaerolineae; Caldilineales; Caldilineaceae; uncultured	OTU00575: Caldilineaceae (F)	Other	TGAGGAATATTGCACAATGGGGGGAACCCTGATGCAGCAACGCCGCGTGGAGGATGAAGGTCTTCGGATTGTAAACTCCTTTTATCGGGGAAGAGTGAGGACGGTACCCGGTGAATAAGTCACGGCTAACTACGTGCCAGCAGCCGCGGTAATACGTAGGTGGCGAGCGTTATCCGGAATTACTGGGCGTAAAGGGCACGCAGGCGGCCTTTCAAGTCTGACGTGAAAGCTCCTGGCTTAACTGGGAGAGGTCGTTGGAAACTGAGGGGCTTGAGGCGATGAGAGGGGTGCGGAATTCCCGGTGTAGTGGTGGAATGCGTAGATATCGGGAGGAACACCAGTGGCGAAAGCGGCGCCCTAGCATCGGCCTGACGCTCATGTGCGAAAGCGTGGGGAGCG…
OTU00576	54	206	0	0	0	0	0	0	0	0	0	0	0	0	Bacteria; Bacteroidetes; Bacteroidia; Bacteroidales; Bacteroidales_unclassified; Bacteroidales_unclassified	OTU00576: Bacteroidales (O)	Other	TGAGGAATATTGGTCAATGGGCGAGAGCCTGAACCAGCCAAGTAGCGTGAAGGATGACGGCCCTATGGGTTGTAAACTTCTTTTGCGGGAGGGTAAAGTGATCCACGTGTGGATCATTGCAAGTATCCCGCGAATAAGGATCGGCTAACTCCGTGCCAGCAGCCGCGGTAATACGGAGGATCCGAGCGTTATCCGGATTTATTGGGTTTAAAGGGAGCGTAGGCGGGAGTTTAAGTCAGCTGTGAAATGCCGTGGCCCAACCATGGATGTGCAGTTGAAACTGGGCTTCTTGAGTGTACATAAGGAAGGCGGAATTCGTGGTGTAGCGGTGAAATGCATAGATATCACGAAGAACTCCGATTGCGAAGGCAGCTTTCCGGGGTACGACTGACGCTGAAG…
OTU00577	7	20	15	21	10	32	17	10	13	30	34	28	17	6	Bacteria; Firmicutes; Clostridia; Clostridiales; Ruminococcaceae; Ruminococcaceae_unclassified	OTU00577: Ruminococcaceae (F)	Other	TGGGGAATATTGGGCAATGGGCGCAAGCCTGACCCAGCAACGCCGCGTGAAGGAAGAAGGCTTTCGGGTTGTAAACTTCTTTGACAGGGGACGAAACAAATGACGGTACCCTGAAAACAAGCCACGGCTAACTACGTGCCAGCAGCCGCGGTAATACGTAGGTGGCAAGCGTTGTCCGGATTTACTGGGTGTAAAGGGCGTGTAGGCGGGATTACAAGTCAGATGTGAAATCTCTCGGCTTAACCGGGAGTCTGCATTTGAAACTGTAGTTCTTGAGTGATGGAGAGGCAGGCGGAATTCCTTGTGTAGCGGTGAAATGCGTAGATATAAGGAGGAACACCAGTGGCGAAGGCGGCCTGCTGGACATTAACTGACGCTGAGGCGCGAAAGCGTGGGGAG…
OTU00578	0	0	94	28	6	36	46	13	5	22	3	4	2	1	Bacteria; Actinobacteria; Coriobacteriia; OPB41; OPB41_fa; OPB41_ge	OTU00578: OPB41 (O)	Other	TGGGGAATTTTGCACAATGGGCGAAAGCCTGATGCAGCAACGCCGCGTGCGGGATGAAGGCCCTCGGGTTGTAAACCGCTTTCAGCAGGGACGAAACTGACGGTACCTGCAGAAGAAGCCCCGGCTAACTACGTGCCAGCAGCCGCGGTAATACGTAGGGGGCAAGCGTTATCCGGATTCATTGGGCGTAAAGCGCGCGTAGGCGGCTTGTTAAGTCAGATGTGAAAACCGGGGGCTCAACCCGCGGCCTGCATCTGAAACTGGCAGGCTTGAGTCTGGTAGAGGAAAGTGGAATTCCTGGTGTAGCGGTGAAATGCGCAGATATCAGGAGGAACACCAGTGGCGAAGGCGGCTTTCTGGGCCACGACTGACGCTGAGGCGCGAAAGCTAGGGGAGCGA…
OTU00579	10	0	9	25	11	13	11	69	72	29	2	2	4	2	Bacteria; Proteobacteria; Alphaproteobacteria; Rhodospirillales; Rhodopirillaceae; Defluviicoccus	OTU00579: Defluviicoccus (G)	Other	TGGGGAATATTGGACAATGGGGGAAACCCTGATCCAGCCATGCCGCGTGAGTGAAGAAGGCCCTAGGGTTGTAAAGCTCTTTCGCCTGTGACGATGATGACGGTAGCAGGAGAAGAAGCCCCGGCTAATTCCGTGCCAGCAGCCGCGGTAATACGGAAGGGGCTAGCGTTGTTCGGAATTACTGGGCGTAAAGCGCATGTCGGCGGCCATGCAAGTGAGGCGTGAAAGGCCTGGGCTCAACCTGGGAACGGCGCTTCAGACTGCACGGCTTGAGTGCGGGAGAGGGTGGTGGAATTCCCAGTGTAGAGGTGAAATTCGTAGATATTGGGAAGAACACCAGTGGCGAAGGCGGCCACCTGGCCCGCTACTGACGCTCTAGTGCGAAAGCGTGGGGAGCAA…
OTU00580	0	0	32	13	9	45	48	32	30	50	0	0	0	0	Bacteria; Firmicutes; Negativicutes; Selenomonadales; Veillonellaceae; Veillonellaceae_ge	OTU00580: Veillonellaceae (F)	Other	TGGGGAATCTTCCGCAATGGACGAAAGTCTGACGGAGCAACGCCGCGTGAGTGAAGAAGGTTTTCGGATCGTAAAGCTCTTTCGTTAGGGACGAACGTGTTTCTTGTGAATAATGAGAGACAGTGACGGTACCTAAATAAGAAGCCACGGCTAACTACGTGCCAGCAGCCGCGGTAATACGTAGGTGGCAAGCGTTGTCCGGAATTATTGGGCGTAAAGCGCGCGCAGGCGGGATATCAAGTCTGTCTTAAAAGTGCGAGGCTCAACCTCGTGAGGGGACGGAAACTGGTATTCTTGAGTGTCGGAGAGGAAAGTGGAATTCCCAGTGTAGCGGTGAAATGCGTAGAGATTGGGAAGAACACCAGTGGCGAAGGCGACTTTCTGGACGATGTCTGACGC…
OTU00581	6	1	36	29	21	18	31	22	19	19	7	14	19	17	Bacteria; Proteobacteria; Deltaproteobacteria; Deltaproteobacteria_Incertae_Sedis; Syntrophorhabdaceae; Syntrophorhabdus	OTU00581: Syntrophorhabdus (G)	Other	TGGGGAATATTGGGCAATGGGCGCAAGCCTGACCCAGCGACGCCGCGTGGGTGATGAAGGCCTTCGGGTTGTAAAGCCCTTTCGTGCGGAAAGAACAGTCTCGCGGTTAATACCCGCGGGATTTGACGGTACCGCAGGAAGAAGCACCGGCTAACTCCGTGCCAGCAGCCGCGGTAATACGGAGGGTGCAAGCGTTGTTCGGAATTACTGGGCGTAAAGGGCGCGTAGGCGGTAATGTAAGTCAGATGTGAAATCCTTCGGCTCAACTGAAGAACTGCATCTGAAACTGCATAACTAGAGTACAGAAGAGGGAAACGGAATTCCCGGTGTAGAGGTGAAATTCGTAGATATCGGGAGGAACACCAGTGGCGAAGGCGGTTTCCTGGTCTGATACTGACG…
OTU00582	0	0	19	17	3	17	12	60	117	7	0	1	3	1	Bacteria; Proteobacteria; Gammaproteobacteria; Betaproteobacteriales; Hydrogenophilaceae; uncultured	OTU00582: Hydrogenophilaceae (F)	Sulfide-oxidizing bacteria	TGGGGAATTTTGGACAATGGGGGAAACCCTGATCCAGCCATTCCGCGTGCAGGAAGAAGGCCTTCGGGTTGTAAACTGCTTTCGGACGGAAAGAAATCGTTCTGGCTAATATCCAGGATGGATGACGGTACCGTAAGAAGAAGCACCGGCTAACTACGTGCCAGCAGCCGCGGTAATACGTAGGGTGCGAGCGTTAATCGGAATTACTGGGCGTAAAGCGTGCGCAGGCGGATATTCAAGTCAGATGTGAAATCCCCGGGCTTAACCTGGGAATTGCATTTGAAACTAGATATCTAGAGTGCGTCAGAGGGGGGTGGAATTCCACGTGTAGCAGTGAAATGCGTAGAGATGTGGAGGAACACCGATGGCGAAGGCAGCCCCCTGGGATGACACTGACGC…
OTU00583	31	1	14	16	12	10	15	11	5	12	30	51	29	18	Bacteria; Chloroflexi; Anaerolineae; Anaerolineales; Anaerolineaceae; Leptolinea	OTU00583: Leptolinea (G)	Other	TAGGGAATATTGGTAATCTGGGAAACCGGGAACCAGCAACGCCGCGTGCGCGATGAAGGCCTTCGGGTTGTAAAGCGCTTTTTAAAGGGATGAGGAAGGACAGTACCTTTAGAATAAGCCTCGGCTAACTACGTGCCAGCAGCCGCGGTAAAACGTAGGAGGCGAGCGTTATCCGGATTTACTGGGCGTAAAGCGTGTGCAGGCGGTTTGATAAGTTGGATGTGAAAGCTCCTGGCTTAACTGGGAGAGGTCGTTCAAAACTATCAGACTAGAGAGTGGTAGAGGGAGATGGAATTCCGCGTGTAGTGGTGAAATGCGTAGATATGCGGAGGAACACCAGTGGCGAAAGCGGTCTCCTGGCCCATTTCTGACGCTCAGACACGAAAGCTAAGGTAGCAA…
OTU00584	0	0	17	26	12	17	88	23	18	47	1	5	0	0	Bacteria; Bacteria_unclassified; Bacteria_unclassified; Bacteria_unclassified; Bacteria_unclassified; Bacteria_unclassified	OTU00584: Bacteria (D)	Other	TGGGGAATATTGGTCAATGGGCGAAAGCCTGAACCAGCAATGCCGTGTGGGTGATGAAGCTTTTCGGAGCGTAAAGCCCTTTTGAGAGGGAAGAAATGCAGAATGAGGATAATGCTTTCTGTTTGACGGTACCTCTCGAATAAGCCCCGGCTAACTCCGTGCCAGCAGCCGCGGTAATACGGAGGGGGCAAGCGTTGTTCGGAATCACTGGGCGTAAAGGGCGCGTAGGCGGCTTTATGAGTCAGATGTGAAATCCCTAGGCTCAACTTAGGAATTGCGTTTGATACCATATTGCTTGAGGCCGGGAGAGGGAAGCGGAATTCCTGGTGTAGCGGTGAAATGCGTAGATATCAGGAGGAACACCGGTGGCGAAGGCGGCTTCCTGGACCGGTTCTGACG…
OTU00585	36	2	17	13	8	14	12	33	30	24	5	15	27	18	Bacteria; Proteobacteria; Deltaproteobacteria; Syntrophobacterales; Syntrophaceae; Syntrophaceae_unclassified	OTU00585: Syntrophaceae (F)	Other	TGAGGAATCTTGCGCAATGGGGGAAACCCTGACGCAGCAACGCCGCGTGAGTGAGGAAGGCCTTCGGGTCGTAAAGCTCTGTCGGGTGGAAAGAAACGCATGGGTGCTAATACCATCTATGCTTGACGGTACCGCCAAAGGAAGCACCGGCTAACTCCGTGCCAGCAGCCGCGGTAATACGGGGGGTGCAAGCGTTGTTCGGAATCATTGGGCGTAAAGAGCGTGTAGGCGGCTGGATAAGTCAGATGTGAAAGCCCTGGGCTCAACCCAGGAAGTGCATTTGATACTGTCCTGCTAGAGTAGGGAAGAGGGAAGTGGAATTCCTGGTGTAGAGGTGAAATTCGTAGATATCAGGAGGAACACCGGTGGCGAAGGCGACTTCCTGGTCCTATACTGACG…
OTU00586	0	0	25	10	11	23	23	5	6	13	53	42	29	13	Bacteria; Epsilonbacteraeota; Campylobacteria; Campylobacterales; Thiovulaceae; Sulfuricurvum	OTU00586: Sulfuricurvum (G)	Other	TGAGGAATATTGCACAATGGGGGAAACCCTGATGCAGCAACGCCGCGTGGAGGATGACGCATTTCGGTGTGTAAACTCCTTTTAAGAGGGAAGATTATGACGGTACCTCTTGAATAAGCACCGGCTAACTCCGTGCCAGCAGCCGCGGTAATACGGAGGGTGCAAGCGTTACTCGGAATCACTGGGCGTAAAGGGCGCGTAGGCTGACTCTTAAGTCAGGTGTGAAATCCAATGGCTCAACCATTGAACTGCACTTGAAACTGGGAGTCTAGAGTTCGGAAGGGGCAGATGGAATTAGTGGTGTAGGGGTAAAATCCGTAGATATCACTAGGAATATCAAAAGCGAAGGCGATCTGCTGGGACGATACTGACGCTGAGGCGCGAAAGCGTGGGGAGCAA…
OTU00587	0	0	69	29	15	67	23	8	5	15	2	10	4	4	Bacteria; Proteobacteria; Deltaproteobacteria; Bdellovibrionales; Bdellovibrionaceae; OM27_clade	OTU00587: OM27 clade (G)	Other	TGGGGAATATTGCGCAATGGGCGAAAGCCTGACGCAGCCACGCCGCGTGGGTGATGAAGGCCTTCGGGTTGTAAAGCCCTGTCGGGAGGGACGAAAACCGCAAGGTTTGACGGTACCTCGCAAGAAAGCACCGGCTAACTCCGTGCCAGCAGCCGCGGTAATACGGAGGGTGCAAGCGTTGCTCGGAGTTACTGGGCGTAAAGCGCACGCAGGCGGCGGAACAAGTCGGATGTGAAAACCCCGGGCTCAACCTGGGACGTGCATTCGAAACTGTTCTGCTCGAGTTCGGAAGAGGGAAGCAGAATTCCTGGTGTAGAGGTGAAATTCGTAGATATCAGGAGGAACACCGGTGGCGAAAGCGGCTTCCTGGTCCGATACTGACGCTCATGTGCGAAAGCG…
OTU00588	36	6	17	17	10	14	20	26	39	31	5	5	16	8	Bacteria; Acidobacteria; Subgroup_21; Subgroup_21_or; Subgroup_21_fa; Subgroup_21_ge	OTU00588: Subgroup 21 (C)	Other	TGGGGAATTTTGCGCAATGGGCGCAAGCCTGACGCAGCAACGCCGCGTGGAGGATGAAGGTTTTCGGATTGTAAACTCCTGTCCCGGGGGAAGAAGGCAGTGACGGTACCCTGGGAGGAAGCCCCGGCTAACTCCGTGCCAGCAGCCGCGGTAATACGGGGGGGGCGAGCGTTGTTCGGAATAACTGGGCGTAAAGGGCGCGTAGGCGGCCTGGGCAGTCCTGGGTGAAAGCCCCCGGCTCAACCGGGGAAGGGCCTGGGAAACCACTGGGCTGGAGTGCTGGAGAGGGAGGCGGAATTCCTGGTGTAGCGGTGAAATGCGTAGAGATCAGGAGGAACATCGGCGGCGAAGGCGGCCTTCTGGACAGACACTGACGCTGAGGCGCGAAAGCCGGGGGAG…
OTU00589	0	0	73	20	27	33	34	15	4	21	2	4	9	7	Bacteria; Fibrobacteres; Chitinivibrionia; uncultured; uncultured_fa; uncultured_ge	OTU00589: Chitinivibrionia (C)	Other	TGAGGAATATTGCGCAATGGACGAAAGTCTGACGCAGCAACGCCGCGTGAGGGATGAAGGTGCTCTGCATTGTAAACCTCTGTAGGGAGGGACGAATCGCCCGTTTTGCGGGCATTGACGGTACCTCCAAAGTAAGCACCGGCTAACTCCGTGCCAGCAGCCGCGGTAATACGGAGGGTGCAAGCGTTGTCCGGATTTACTGGGTGTAAAGGGCGTGTAGGCGGGGGAATGTGTCGGAAGTGAAATCGTACGGCTTAACCGTTACAATTGCTTCCGAAACTGTTCCTCTTGAATGCGGGAGAGGTAGATGGAATTCCAGGTGTAGCGGTGGAATGCGTAGATATCTGGAAGAACACCGGTGGCGAAGGCGGTCTACTGGCCCGTGATTGACGCTGAGGC…
OTU00590	5	0	20	26	22	18	17	21	44	27	9	10	20	10	Bacteria; Bacteroidetes; Ignavibacteria; Kryptoniales; BSV26; BSV26_ge	OTU00590: BSV26 (F)	Other	TGAGGAATATTGCGCAATGGCCGAAAGGCTGACGCAGCGACGCCGCGTGAGGGATGAAGTCCGTTAGGATGTAAACCTCTTTTGTAGGGGATGAATGTTCCCGTTCACCGGGAATTGACCGTACCCTGCGAATAAGGATCGGCCAACTACGTGCCAGCAGCCGCGGTAATACGTAGGATCCGAGCGTTGTCCGGAATTACTGGGTGTAAAGGGCGTGTAGGTGGATTCCTAAGTCGGTGGTGAAATCCTGCAGCTTAACTGCAGAATTGCCTTCGAAACTGGGGATCTTGAGTGCGGCAGAGGGAGATGGAATTCATGGTGTAGCGGTGAAATGTGTAGATATCATGAAGAACACCGGTAGCGAAGGCGGTCTCCTGGTCCGCAACTGACACTGATGCG…
OTU00591	23	0	26	31	17	20	22	33	30	24	3	12	7	1	Bacteria; Actinobacteria; RBG-16-55-12; RBG-16-55-12_or; RBG-16-55-12_fa; RBG-16-55-12_ge	OTU00591: RBG-16-55-12 (C)	Other	TGAGGAATTTTGCGCAATGGGCGAAAGCCTGACGCAGCGACGCCGCGTGGACGATGAAGGCCTTCGGGTTGTAAAGTCCTGTCAGGAGGGACGAAGCGGTTCATCCCGTGACGGTACCTCCAGAGGAAGCCCCGGCTAACTACGTGCCAGCAGCCGCGGTAAGACGTAGGGGGCAAGCGTTGTCCGGAGTTACTGGGCGTAAAGAGCTCGTAGGCGGCTCTTTAAGTCGGGTGTGAAAGCCCTCGGCTCAACCGAGGAATTGCATTCGATACTGAGGGGCTAGAGTCTGGTAGAGGAAAGCGGAATTCCCGGTGTAGCGGTGAAATGCGCAGATATCGGGAAGAACACCGGTGGCGAAGGCGGCTTTCTGGGCCATGACTGACGCTGAGGAGCGAAAGC…
OTU00592	197	17	1	2	2	3	3	7	4	10	0	0	1	0	Bacteria; Firmicutes; Clostridia; Clostridiales; Ruminococcaceae; Fastidiosipila	OTU00592: Fastidiosipila (G)	Other	TGGGGAATATTGGGCAATGGACGCAAGTCTGACCCAGCGACGCCGCGTGAAGGACGAAGGCATTCGTGTTGTAAACTTCTTTGGAGAGGGACGAAATTGACGGTACCTCTCGAACAAGCCACGGCTAACTACGTGCCAGCAGCCGCGGTAATACGTAGGTGGCAAGCGTTATCCGGAATTACTGGGTGTAAAGGGCGCGCAGGCGGCCTTGCAAGTCGGATGTGAAAGATCAAGGCTCAACCTTGACAGGTCATCCGAAACTGTAAGACTTGAGTGTCAGAGGGGAAAGTGGAATTCCTAGTGGAGCGGTAAAATGCGCAGATATTAGGAGGAACACCGGTGGCGAAGGCGACTTTCTGGCTGACAACTGACGCTGAGGCGCGAAAGCGTGGGGAGCAA…
OTU00593	148	13	8	14	6	11	10	12	9	16	0	0	0	0	Bacteria; Firmicutes; Negativicutes; Selenomonadales; Acidaminococcaceae; uncultured	OTU00593: Acidaminococcaceae (F)	Other	TGGGGAATATTCCGCAATGGACGAAAGTCTGACGGAGCAACGCCGCGTGAGTGATGAAGGTTTTCGGACTGTAAAGCTCTGTTGTTTAGGACGAAAGTGCCTGTTGCGAACAGTTACAGGTATTGACGGTACTAAACGAGGAAGCCACGGCTAACTACGTGCCAGCAGCCGCGGTAATACGTAGGTGGCAAGCGTTGTCCGGAATTATTGGGCGTAAAGAGCATGTAGGCGGAGATTTAAGTCTGTTGTGAAAATGCGGGGCTCAACCCCGTATTGCGATGGAAACTGAATTTCTTGAGTGCAGGAGAGGAAAGGGGAATTCCCAGTGTAGCGGTGAAATGCGTAGATATTGGGAGGAACACCAGTGGCGAAGGCGCCTTTCTGGACTGTGTCTGACGC…
OTU00594	19	132	16	7	1	4	13	5	1	5	6	13	7	17	Bacteria; Firmicutes; Negativicutes; Selenomonadales; Acidaminococcaceae; Acidaminococcus	OTU00594: Acidaminococcus (G)	Other	TGGGGAATCTTCCGCAATGGGCGAAAGCCTGACGGAGCAACGCCGCGTGAGTGATGAAGGTCTTCGGACTGTAAAACTCTGTTGTCAGGGACGAAGGTGCGCCTTTCGAATAGATGGGTGTATTGACGGTACCTGACGAGGAAGCCACGGCTAACTACGTGCCAGCAGCCGCGGTAATACGTAGGTGGCAAGCGTTGTCCGGAATTATTGGGCGTAAAGAGCATGTAGGCGGACTTTTAAGTCTGGCGTGAAAATGCGGGGCTCAACCCCGTATGGCGTCGGAAACTGGAAGCCTTGAGTGCAGGAGAGGAAAGGGGAATTCCCAGTGTAGCGGTGAAATGCGTAGATATTGGGAGGAACACCAGTGGCGAAGGCGCCTTTCTGGACTGTGTCTGACGC…
OTU00595	0	0	32	119	44	19	6	11	0	14	0	0	0	0	Bacteria; Proteobacteria; Gammaproteobacteria; Betaproteobacteriales; Burkholderiaceae; Piscinibacter	OTU00595: Piscinibacter (G)	Other	TGGGGAATTTTGGACAATGGGGGCAACCCTGATCCAGCCATGCCGCGTGCGGGAAGAAGGCCTTCGGGTTGTAAACCGCTTTTGTCGGGGAAGAAACGGTCTGCGCTAATACCGCGGGCTAATGACGGTACCCGAAGAATAAGCACCGGCTAACTACGTGCCAGCAGCCGCGGTAATACGTAGGGTGCAAGCGTTAATCGGAATTACTGGGCGTAAAGCGTGCGCAGGCGGCTTTGCAAGACAGATGTGAAATCCCCGGGCTCAACCTGGGAACTGCATTTGTGACTGCATGGCTGGAGTGCGGCAGAGGGGGATGGAATTCCGCGTGTAGCAGTGAAATGCGTAGATATGCGGAGGAACACCGATGGCGAAGGCAATCCCCTGGGCCTGCACTGACGC…
OTU00596	70	0	8	8	1	7	3	6	5	13	22	33	42	26	Archaea; Nanoarchaeaeota; Woesearchaeia; Woesearchaeia_or; Woesearchaeia_fa; Woesearchaeia_ge	OTU00596: Woesearchaeia (C)	Other	TTAGGAATCTTCTGCAATGTACGAAAGTATGACAGATTGAGTCAGAGTGCTTTTCATATGAAAAGCTTTTGCCAAATGTAAAAAGTTTGGCGAATAAGGACTGGGTAAGACGGGTGCCAGCCGCCGCGGTAATACCCGCGGTCCAAGTCGCAGCCATCATTATTGGGTCTAAAACATCCGTAGCTTGCTTGATAAGTTTCTTGTGAAATTCCATGTCTCAAATATGGAGCGGGCAAGAAGTACTGTTAAGCTAGAGACTGGAAGACGTAAGAAGTACGTTTGGAGTAGCGGTAAAATGTGTTAATCCCAGACGGACTAACAACAGCGAAGGCATCTTACGAGGACAGTTCTGACAGTAAGGGATGAAGGCTAGGGGCGCGAAACGG
OTU00597	0	1	16	15	9	22	19	47	90	19	2	1	3	0	Bacteria; Firmicutes; Negativicutes; Selenomonadales; Veillonellaceae; uncultured	OTU00597: Veillonellaceae (F)	Other	TGGGGAATCTTCCGCAATGGACGAAAGTCTGACGGAGCGACGCCGCGTGAGTGATGAAGGCCTTCGGGTCGTAAAGCTCTGTCATCGGGGACGAATGGTCGTTGGAGTGGAAAGCCAGCGAAATGACGGTACCCGAGAAGGAAGCCACGGCTAACTACGTGCCAGCAGCCGCGGTAATACGTAGGTGGCAAGCGTTGTCCGGAATTATTGGGCGTAAAGCGCGCGCAGGTGGGATCTTAAGTCCATTTTGAAAGTTCGGAGCTCAACTCCGTGATGGGATGGAAACTGGGATTCTTGAGTACCGGAGAGGAAAGCGGAATTCCCCGTGTAGCGGTGAAATGCGTAGATATGGGGAGGAACACCAGTGGCGAAGGCGGCTTTCTGGACGGTGTCTGACAC…
OTU00598	0	0	10	209	1	7	5	6	1	4	0	0	0	0	Bacteria; Actinobacteria; Actinobacteria; Micrococcales; Micrococcaceae; Kocuria	OTU00598: Kocuria (G)	Other	TGGGGAATATTGCACAATGGGCGAAAGCCTGATGCAGCGACGCCGCGTGAGGGATGACGGCCTTCGGGTTGTAAACCTCTTTCAGCAGGGAAGAAGCCACAAGTGACGGTACCTGCAGAAGAAGCGCCGGCTAACTACGTGCCAGCAGCCGCGGTAATACGTAGGGCGCAAGCGTTGTCCGGAATTATTGGGCGTAAAGAGCTCGTAGGCGGTTTGTCGCGTCTGCTGTGAAAGCCCGGGGCTTAACCCCGGGTGTGCAGTGGGTACGGGCAGACTAGAGTGCAGTAGGGGAGACTGGAATTCCTGGTGTAGCGGTGGAATGCGCAGATATCAGGAGGAACACCGATGGCGAAGGCAGGTCTCTGGGCTGTTACTGACGCTGAGGAGCGAAAGCATGGG…
OTU00599	0	0	29	33	44	35	18	19	20	25	1	9	6	4	Bacteria; Calditrichaeota; Calditrichia; Calditrichales; Calditrichaceae; SM23-31	OTU00599: SM23-31 (G)	Other	TAAGGAATATTGCGCAATGGTCGCAAGACTGACGCAGCAACGCCGCGTGAGCGATGAAGTTCTAAGGAATGTAAAGCTCTGTTAGGAGGGACGAATCGTATGGAACCAACATTTCATACCTGACGGTACCTTCAGAGAAAGCCCCGGCTAACTCCGTGCCAGCAGCCGCGGTAATACGGGGGGGGCAAGCGTTGTCCGGAATCACTGGGCGTAAAGGGCGTGTAGGTGGAATGATAAGTTAGGGGTGAAAACTAGCAGCTTAACTGTTAGCTTGCCTTTAAGACTGTCGTTCTTGAGTTCGGAAAAGGGAAGTGGAATTCTTGGTGTAGCGGTGAAATGCGTAGATATCAAGAAGAACACCGGTAGCGAAGGCGGCTTCCTGGTCCGAGACTGACACTG…
OTU00600	2	0	30	25	12	17	45	25	10	40	9	13	5	10	Bacteria; Firmicutes; Clostridia; Clostridiales; Christensenellaceae; uncultured	OTU00600: Christensenellaceae (F)	Other	TGGGGAATATTGGGCAATGGGCGCAAGCCTGACCCAGCAACGCCGCGTGAGGGAAGAAGGTCTTCGGATTGTAAACCTCTGTCCTATGGGACGAAAAAAATGACGGTACCATAGGAGGAAGCTCCGGCTAACTACGTGCCAGCAGCCGCGGTAATACGTAGGGAGCGAGCGTTGTCCGGAATTACTGGGCGTAAAGGGTGCGTAGGCGGCGCTGCAAGTCAGATGTGAAATCCCCGGGCTTAACCCGGGGGGTGCATTTGAAACTGCAGTGCTTGAGTGCAGGAGAGGAAAGCGGAATTCCTAGTGTAGCGGTGAAATGCGTAGATATTAGGAAGAACACCAGTGGCGAAGGCGGCTTTCTGGACTGTTACTGACGCTGAGGCACGAAAGCGTGGGGAG…
OTU00601	19	224	0	0	0	0	0	0	0	0	0	0	0	0	Bacteria; Firmicutes; Erysipelotrichia; Erysipelotrichales; Erysipelotrichaceae; Erysipelotrichaceae_UCG-004	OTU00601: Erysipelotrichaceae UCG-004 (G)	Other	TAGGGAGTTTTCGGCAATGGGGGAAACCCTGACCGAGCAACGCCGCGTGAGTGATGAAGGTCTTCGGATTGTAAAGCTCTGTTACAGGGGACGAATGGTAGCCATAGGAAATGATGGTTGCTTGACGGTACCCTGCCAGAAAGTGACGGCTAACTACGTGCCAGCAGCCGCGGTAATACGTAGGTCACGAGCGTTATCCGGAATTATTGGGCGTAAAGAGTGAGCAGGCGGTGCAGTAAGTCTGGAGTGAAAGCGTAGGGCTCAACCCTATACAGCTTCGGAAACTACTGCGCTAGAGTACGTCAGAGGTTAACAGAACTCCATGTGTAGCGGTGAAATGCGTAGATATATGGAAGAATACCGGTGGCGAAGGCGGTTAACCAGGACGATACTGACGCT…
OTU00602	5	0	176	30	1	4	16	4	2	3	0	0	1	1	Bacteria; Proteobacteria; Alphaproteobacteria; Caulobacterales; Caulobacteraceae; Brevundimonas	OTU00602: Brevundimonas (G)	Other	TGGGGAATCTTGCGCAATGGGCGAAAGCCTGACGCAGCCATGCCGCGTGAATGATGAAGGTCTTAGGATTGTAAAATTCTTTCACCGGGGACGATAATGACGGTACCCGGAGAAGAAGCCCCGGCTAACTTCGTGCCAGCAGCCGCGGTAATACGAAGGGGGCTAGCGTTGCTCGGAATTACTGGGCGTAAAGGGCGCGTAGGCGGACATTTAAGTCAGGGGTGAAATCCCGGGGCTCAACCTCGGAACTGCCTTTGATACTGGGTGTCTTGAGTGTGAGAGAGGTATGTGGAACTCCGAGTGTAGAGGTGAAATTCGTAGATATTCGGAAGAACACCAGTGGCGAAGGCGACATACTGGCTCATTACTGACGCTGAGGCGCGAAAGCGTGGGGAGCAA…
OTU00603	0	0	32	18	28	23	12	6	12	23	25	31	21	11	Bacteria; Bacteroidetes; Bacteroidia; Sphingobacteriales; Lentimicrobiaceae; Lentimicrobiaceae_ge	OTU00603: Lentimicrobiaceae (F)	Other	TAAGGAATATTGGGCAATGGACGCAAGTCTGACCCAGCCATGCCGCGTGAAGGATGAATGTCCTATGGATTGTAAACTTCTTTTATGCAGGAAAAATATCCTGGTCGAGCACCGGGACTGATGGTACTGTATGAATAAGCATCGGCTAACTCCGTGCCAGCAGCCGCGGTAATACGGAGGATGCAAGCGTTATCCGGATTCATTGGGTTTAAAGGGTGCGCAGGCGGAATGATAAGTCAGTGGTGAAATCTCCCGGCTCAACCGGGAAACTGCCATTGATACTGTCATTCTTGAGTACAGTTGAAGTGGGCGGAATGTGTCATGTAGCGGTGAAATGCTTAGATATGACACAGAACACCGATAGCGAAGGCAGCTCACTAAGCTGTAACTGACGCTCAT…
OTU00604	0	0	36	18	14	41	39	14	18	23	10	10	14	5	Bacteria; Proteobacteria; Deltaproteobacteria; Desulfobacterales; Desulfobulbaceae; Desulfobulbus	OTU00604: Desulfobulbus (G)	Sulfate-reducing bacteria	TGAGGAATATTGCGCAATGGGGGCAACCCTGACGCAGCGACGCCGCGTGAGTGAGGAAGGCCTTCGGGTCGTAAAGCTCTGTCAAAGGGAAAGAAATGTATAATGGCTAATACCTGTTATATTTGACGGTACCCTTAAAGGAAGCACCGGCTAACTCCGTGCCAGCAGCCGCGGTAATACGGAGGGTGCAAGCGTTGTTCGGAATCACTGGGCGTAAAGGGCGCGCAGGCGGTTTGGTAAGTCAGATGTGAAAGCCCACGGCTTAACCGTGGAAGTGCATTTGATACTGTCAGACTTGAGTACCAGAGGGGAAAGTGGAATTCCCGGTGTAGAGGTGAAATTCGTAGATATCGGGAGGAATACCGGTGGCGAAGGCGACTTTCTGGCTGAGTACTGACG…
OTU00605	40	2	5	9	11	10	13	34	31	31	7	14	28	7	Bacteria; Chloroflexi; Anaerolineae; Anaerolineales; Anaerolineaceae; Pelolinea	OTU00605: Pelolinea (G)	Other	TAGGGAATATTGGACAATGGGCGAAAGCCTGATCCAGCAACGCCGCGTGCGCGATGACGGCCTTCGGGTTGTAAAGCGCTTTTAAGGGAGATGAGAAAGGACAGTATCCCTTGAATAAGCCTCGGCGAACTACGTGCCAGCAGCCGCGGTAAAACGTAGGAGGCTAGCGTTATCCGGATTTATTGGGCGTAAAGCGCGTGCAGGCGGTTTGTCAAGTTGGATGTGAAAGCTCCTGGCTTAACTGGGAGAGGTCGTTCAAAACTGACAGACTAGAGAATGGGAGAGGGAGGTGGAATTCCGGGTGTAGTGGTGAAATGCGTAGATATCCGGAGGAACACCAGTGGCGAAAGCGGCCTCCTGGACCACTTCTGACGCTAAGACGCGAAAGCTAGGGTAGCA…
OTU00606	16	0	5	19	8	21	5	47	62	40	1	2	12	4	Bacteria; Firmicutes; Clostridia; Clostridiales; Ruminococcaceae; Ruminococcaceae_unclassified	OTU00606: Ruminococcaceae (F)	Other	TGGGGAATATTGCGCAATGGGGGAAACCCTGACGCAGCGACGCCGCGTGAAGGAGGAAGGCCTTCGGGTTGTAAACTTCTTTGACCGGGGACGAGAACGGACGGTACCCGGGGAACAAGCCACGGCTAACTACGTGCCAGCAGCCGCGGTAATACGTAGGTGGCGAGCGTTGTCCGGAATTACTGGGTGTAAAGGGCGTGCAGGCGGGTCGGCAAGTCTGATGTGAAAGACCTTCGCTTAACGGAGGAAGTGCATCGGAAACGGGCGATCTTGAGTGTCGGAGAGGGAAGCGGAATTCCCGGTGTAGCGGTGAAATGCGTAGATATCGGGAGGAACACCAGTGGCGAAGGCGGCTTTCTGGACGACAACTGACGCTGAGGCGCGAAAGCGTGGGGAGCA…
OTU00607	2	0	208	25	0	0	2	1	0	1	0	2	0	1	Bacteria; Firmicutes; Clostridia; Clostridiales; Clostridiaceae_1; Clostridium_sensu_stricto_13	OTU00607: Clostridium sensu stricto 13 (G)	Exoelectrogenic bacteria	TGGGGAATATTGCGCAATGGAGGAAACTCTGACGCAGCAACGCCGCGTGAATGATGAAGGCCTTAGGGTTGTAAAGTTCTGTCTTCTGGGACGATAATGACGGTACCAGAGGAGGAAGCCACGGCTAACTACGTGCCAGCAGCCGCGGTAATACGTAGGTGGCAAGCGTTGTCCGGATTTACTGGGCGTAAAGGATGCGTAGGCGGATATTTAAGTCAGATGTGAAATACCCGGGCTCAACTTGGGTGCTGCATTTGAAACTGGATATCTAGAGTGCGGGAGAGGTAAGTGGAATTCCTAGTGTAGCGGTGAAATGCGTAGAGATTAGGAAGAACACCAGTGGCGAAGGCGACTTACTGGACCGTAACTGACGCTGAGGCATGAAAGCGTGGGGAGCAA…
OTU00608	1	3	1	0	1	0	5	0	0	0	11	17	30	173	Bacteria; Proteobacteria; Gammaproteobacteria; Betaproteobacteriales; Chromobacteriaceae; Paludibacterium	OTU00608: Paludibacterium (G)	Other	TGGGGAATTTTGGACAATGGGGGCAACCCTGATCCAGCCATGCCGCGTGTCTGAAGAAGGCCTTCGGGTTGTAAAGGACTTTTGTCAGGGAGGAAATCCTGGTCGTTAATAGCGATCGGGGATGACAGTACCTGAAGAATAAGCACCGGCTAACTACGTGCCAGCAGCCGCGGTAATACGTAGGGTGCGAGCGTTAATCGGAATTACTGGGCGTAAAGCGTGCGCAGGCGGTTGTGCAAGTCTGATGTGAAAGCCCCGGGCTTAACCTGGGAACGGCATTGGAGACTGCACGACTAGAGTACGTCAGAGGGGGGTAGAATTCCACGTGTAGCAGTGAAATGCGTAGAGATGTGGAGGAATACCGATGGCGAAGGCAGCCCCCTGGGATGATACTGACGC…
OTU00609	0	0	3	1	0	3	4	4	4	1	105	45	18	53	Bacteria; Bacteroidetes; Bacteroidia; Bacteroidales; Rikenellaceae; Blvii28_wastewater-sludge_group	OTU00609: Blvii28 wastewater-sludge group (G)	Other	TGAGGAATATTGGTCAATGGGCGGAAGCCTGAACCAGCCATGCCGCGTGCAGGAAGAATGCCCTACGGGTTGTAAACTGCTTTTCCCCGGGAAGAATAAGGCCCCTGCGGGGGTCGATGCCGGTACCGGGGGAATAAGGATCGGCTAACTCCGTGCCAGCAGCCGCGGTAATACGGAGGATCCTAGCGTTATCCGGATTTACTGGGTTTAAAGGGTGCGTAGGCGGGGCGTTAAGTCAGCGGTGAAAGGCGGCGGCTCAACCGTCGGAATGCCGTTGCTACTGGCGTCCTTGAATGCGGTCAAGGCGGGTGGAATGCGTGGTGTAGCGGTGAAATGCATAGATATCACGCAGAACGCCGATAGCGAAGGCAGCTCGCCGGGCCGTGATTGACGCTGAGG…
OTU00610	18	1	7	24	7	15	21	54	53	40	0	0	0	0	Archaea; Crenarchaeota; Bathyarchaeia; Bathyarchaeia_or; Bathyarchaeia_fa; Bathyarchaeia_ge	OTU00610: Bathyarchaeia (C)	Other	TCGCGAAAACTTTGCAATAAGCGAAAGCTTGACAGGGCTATCCCGAGTGCCATCCGCTGAGGAAGGCTTTTACCCAGTCTAGTAAGCTGGGGGAATAAGGAGAGGGCAAGTCTGGTGTCAGCCGCCGCGGTAATACCAGCTCTCCGAGTGGTGTGGATGTTTATTGGGCCTAAAGCATCCGTAGCTGGCTGAGTTAGTCCCCTGTTAAATCCACCGAATCAATCGTTGGATTGCGGGGGATACTGCTCGGCTAGGGGACGGGAGAGGCAGACGGTATTTCCGGGGTAAGGGTGAAATCTTATAATCCCGGGAAGACCACCAGTGGCGAAGGCTGTCTGCTAGAACGCGCCCGACGGTGAGGGATGAAAGCTGGGGTAGCGAACCGG
OTU00611	4	1	12	18	14	15	19	27	36	37	5	10	34	8	Bacteria; Proteobacteria; Deltaproteobacteria; Syntrophobacterales; Syntrophaceae; uncultured	OTU00611: Syntrophaceae (F)	Other	TGAGGAATCTTGCGCAATGGGGGAAACCCTGACGCAGCAACGCCGCGTGAGTGAGGAAGGCCTTCGGGTCGTAAAGCTCTGTCAGGTGGGAAGAAATCGATGAAGGAGAATATCCTCCATTTTTGACGGTACCACCAGAGGAAGCACCGGCCAACTCCGTGCCAGCAGCCGCGGTAACACGGGGGGTGCAAGCGTTGTTCGGAATCATTGGGCGTAAAGAGCGTGTAGGCGGCCAGGTCAGTCAGATGTGAAAGCCCTGGGCTCAACCCAGGAAGTGCATTTGAAACTGCTTGGCTAGAGTAAGGGAGAGGAAAGTGGAATTCCTGGTGTAGAGGTGAAATTCGTAGATATCAGGAGGAACACCGGTGGCGAAGGCGACTTTCTGGCCCTATACTGACG…
OTU00612	1	0	32	26	35	24	21	23	33	25	2	6	7	5	Bacteria; Acidobacteria; Acidobacteriia; Solibacterales; Solibacteraceae_(Subgroup_3); Solibacteraceae_(Subgroup_3)_unclassified	OTU00612: Solibacteraceae (Subgroup 3) (F)	Other	TGGGGAATCTTGCACAATGGGGGAAACCCTGATGCAGCGACGCCGCGTGAGCGATGAAGCCCTTCGGGGTGTAAAGCTCTTTCGGCGGGAACGATAATGACGGTACCCGCAGAAGAAGCTGCGGCTAACTACGTGCCAGCAGCCGCGGTAATACGTAGGCAGCGAGCGTTGTTCGGAGTTACTGGGCGTAAAGAGTGTGTAGGCGGTCTTCCAAGTCTGGTGTGAAATCTCCCGGCTCAACCGGGAGGGTGCGCCGGAAACTGGGAGGCTGGAGTGCGGGAGAGGAAAGCGGAATTCCCGGTGTAGCGGTGAAATGCGTAGATATCGGGAGGAACACCTGCGGTGTAGACAGCTTTCTGGACCGTGACTGACGCTGAGACACGAAAGCGTGGGGAGCAA…
OTU00613	22	3	17	18	12	26	11	27	31	22	10	22	10	9	Bacteria; Proteobacteria; Deltaproteobacteria; Syntrophobacterales; Syntrophaceae; uncultured	OTU00613: Syntrophaceae (F)	Other	TGAGGAATATTGCGCAATGGGGGAAACCCTGACGCAGCGACGCCGCGTGAGTGAGGAAGGCCTTCGGGTCGTAAAGCTCTGTCAGATGGGAAGAAATGGCTGGATGCCAATACCATTTAGCCTTGACGGTACCATCAGAGGAAGCACCGGCCAACTCCGTGCCAGCAGCCGCGGTAATACGGAGGGTGCAAGCGTTGTTCGGAATTATTGGGCGTAAAGCGCGTGTAGGCGGTAGGGTAAGTCAGATGTGAAAGCCCTGGGCTCAACCCAGGAAGTGCATTTGAAACTGCTCTGCTAGAGTGGGGGAGAGGAAAGTGGAATTCCTGGTGTAGAGGTGAAATTCGTAGATATCAGGAGGAACACCGGTGGCGAAGGCGGCTTTCTGGCCCTTCACTGACG…
OTU00614	26	39	8	2	0	28	12	0	0	124	0	0	0	0	Bacteria; Firmicutes; Bacilli; Lactobacillales; Lactobacillaceae; Lactobacillus	OTU00614: Lactobacillus (G)	Other	TAGGGAATCTTCCACAATGGGCGAAAGCCTGATGGAGCAACGCCGCGTGGGTGAAGAAGGTCTTCGGATCGTAAAACCCTGTTGTTAGAGAAGAAAGTGCGTGAGAGTAACTGTTCACGTTTCGACGGTATCTAACCAGAAAGCCACGGCTAACTACGTGCCAGCAGCCGCGGTAATACGTAGGTGGCAAGCGTTATCCGGATTTATTGGGCGTAAAGGGAACGCAGGCGGTCTTTTAAGTCTGATGTGAAAGCCTTCGGCTTAACCGGAGTAGTGCATTGGAAACTGGGAGACTTGAGTGCAGAAGAGGAGAGTGGAACTCCATGTGTAGCGGTGAAATGCGTAGATATATGGAAGAACACCAGTGGCGAAAGCGGCTCTCTGGTCTGTAACTGACGC…
OTU00615	1	0	18	7	7	14	18	2	1	12	60	48	13	38	Bacteria; Chloroflexi; Anaerolineae; Anaerolineales; Anaerolineaceae; Leptolinea	OTU00615: Leptolinea (G)	Other	TAGGGAATATTGGTTAATGGGCGAAAGCCCGAACCAGCAACGCCGCGTGCACGATGAAGGCCTTCGGGTCGTAAAGTGCTTTTTGGAGGGATGAGGAAGGACAGTACCTTCAGAATAAGCCTCGGCTAACTACGTGCCAGCAGCCGCGGTAAGACGTAGGAGGCGAGCGTTATCCGGATTTACTGGGCGTAAAGCGTGTGCAGGCGGTTTGGTTAGTTGGATGTGAAAGCTCCTGGCTTAACTGGGAGAGGTCGTTCAATACTGCCAGACTTGAGGATGGGAGAGGAAGGTGGAATTCCGAGTGTAGTGGTGAAATGCGTAGATATTCGGAGGAACACCAGTGGCGAAAGCGGCCTTCTGGCCCATCTCTGACGCTCATACACGAAAGCTAGGGGAGCA…
OTU00616	2	0	3	16	5	21	0	38	62	51	0	6	25	10	Bacteria; Bacteria_unclassified; Bacteria_unclassified; Bacteria_unclassified; Bacteria_unclassified; Bacteria_unclassified	OTU00616: Bacteria (D)	Other	TCGAGAATTTTCCCCAATGGGCGCAAGCCTGAGGGAGCGACGTCGCGTGTGGGATGAAGGTCTTCGGATTGTAAACCACTGTCAGGGAAGATGAATCCCGAGCAATCGGGAGGACAGTACTCCCAGAGGAAGCCACGGCTAACTCCGTGCCAGCAGCCGCGGTAATACGGAGGTGGCAAGCGTTGCTCGGATTTACTGGGCGTAAAGGGTGCGTAGGCGTCCCTTTAGGTTTCGGGTGAAAGTCCATAGCTCAACTATGGAATTGCCTGAAAAACCGTTGGGATTGAGGCCGGAAGAGGAAGGTGGAATTCCCAGTGTAGCGGTGAAATGTGTGGATATTGGGAAGAACACCAGTGGCGAAGGCGGCCTTCTGGGCCGGATCTGACGCTGAGGCACGAA…
OTU00617	0	0	10	18	0	21	47	16	0	126	0	0	0	0	Bacteria; Firmicutes; Clostridia; Clostridiales; Ruminococcaceae; Faecalibacterium	OTU00617: Faecalibacterium (G)	Other	TGGGGAATATTGCACAATGGGGGAAACCCTGATGCAGCGACGCCGCGTGGAGGAAGAAGGTCTTCGGATTGTAAACTCCTGTTGTTGAGGAAGATAATGACGGTACTCAACAAGGAAGTGACGGCTAACTACGTGCCAGCAGCCGCGGTAAAACGTAGGTCACAAGCGTTGTCCGGAATTACTGGGTGTAAAGGGAGCGCAGGCGGGAAGACAAGTTGGAAGTGAAATCCATGGGCTCAACCCATGAACTGCTTTCAAAACTGTTTTTCTTGAGTAGTGCAGAGGTAGGCGGAATTCCCGGTGTAGCGGTGGAATGCGTAGATATCGGGAGGAACACCAGTGGCGAAGGCGGCCTACTGGGCACCAACTGACGCTGAGGCTCGAAAGTGTGGGTAGCAA…
OTU00618	2	0	10	20	63	36	15	15	43	25	0	1	7	1	Bacteria; Proteobacteria; Gammaproteobacteria; Chromatiales; Chromatiaceae; Thiolamprovum	OTU00618: Thiolamprovum (G)	Other	TGGGGAATATTGGACAATGGGCGCAAGCCTGATCCAGCAATGCCGTGTGGGTGAAGAAGGCCTGCGGGTTGTAAAGCCCTTTCGGTGGGGAAGAAAGGTCTCGGGTGAAGAGTTCGGGGCTGTGACGTTACCCACAGAAGAAGCACCGGCTAACTCCGTGCCAGCAGCCGCGGTAATACGGAGGGTGCGAGCGTTAATCGGAATCACTGGGCGTAAAGCGCACGTAGGCGGTGGAGTAAGTCAGCTGTGAAAGCCCTGGGCTTAACCTGGGAATGGCAGTTGAGACTGCTTGACTGGAGTCTGAGAGAGGGAGGTGGAATTCCAGGTGTAGCGGTGAAATGCGTAGAGATCTGGAGGAACACCGGTGGCGAAGGCGGCCTCCTGGCTCAAGACTGACGC…
OTU00619	12	0	29	17	45	12	23	20	35	16	8	9	9	3	Bacteria; Proteobacteria; Deltaproteobacteria; Desulfobacterales; Desulfobulbaceae; Desulfobulbus	OTU00619: Desulfobulbus (G)	Sulfate-reducing bacteria	TGAGGAATATTGCGCAATGGGGGCAACCCTGACGCAGCGACGCCGCGTGAGTGAGGAAGGCCTTCGGGTCGTAAAGCTCTGTCAAGAGGGAAGAAGTGCATGGTGGTTAATATCTGTCATGTTTGACGGTACCTCTAAAGGAAGCACCGGCTAACTCCGTGCCAGCAGCCGCGGTAATACGGAGGGTGCAAGCGTTGTTCGGAATCACTGGGCGTAAAGGGCGCGCAGGCGGCCTGATCAGTCAGATGTGAAAGCCCACGGCTTAACTGTGGAAGTGCATTTGAAACTGTCAGGCTTGAGTACCAGAGGGGAAAGTGGAATTCCCGGTGTAGAGGTGAAATTCGTAGATATCGGGAGGAATACCGGTGGCGAAGGCGACTTTCTGGCTGGATACTGACG…
OTU00620	0	0	42	23	14	20	29	13	8	18	38	20	8	5	Bacteria; Epsilonbacteraeota; Campylobacteria; Campylobacterales; uncultured; uncultured_ge	OTU00620: Campylobacterales (O)	Other	TGGGGAATTTTACACAATGGGCGAAAGCCTGATGTAGCAACGCCGCGTGGAGGATGACGGATTTAGGTCTGTAAACTCCTTTTATAGGGGAAGAAATTTGACGGTACCCTATGAATAAGCACCGGCTAACTCCGTGCCAGCAGCCGCGGTAATACGGGGGGTGCAAGCGTTACTCGGAATCACTGGGCGTAAAGGGAGCGTAGGCGTTCTATTAAGTCTTGAGTGAAAGCCCGCAGCCTAACTGCGGAACTGCTCAGGAAACTGATAGAATTGAGTATGGAAGAGGTCAGTGGAATTTCCAGTGTAGGGGTAAAATCCGTAGATATTGGAAGGAATACCAGAAGCGAAGGCGACTGACTGGGACATTACTGACGCTGAGGCTCGAAAGCGTGGGGAGCA…
OTU00621	2	1	11	10	1	11	6	7	3	3	51	60	35	36	Bacteria; Proteobacteria; Deltaproteobacteria; Myxococcales; Phaselicystidaceae; Phaselicystis	OTU00621: Phaselicystis (G)	Other	TGGGGAATTTTGCGCAATGGGCGAAAGCCTGACGCAGCGACGCCGCGTGGGTGATGAAGGCCTTCGGGTTGTAAAGCCCTGTGGGGAGGGAAGAATAAGGGGCGGCTAATACCCGCACCGATGACGGTACCTCCTTAGCAAGCACCGGCTAACTCTGTGCCAGCAGCCGCGGTAAGACAGAGGGTGCAAACGTTGTTCGGAATTACTGGGCGTAAAGCGCGTGTAGGCGGTCTAGCAAGTCGGATGTGAAAGCCCTTGGCTCAACTGAGGAAGTGCATTCGAAACTGCGAGACTTGAGTCCCGGAGAGGATGGTGGAATTCTCGGTGTAGAGGTGAAATTCGTAGATATCGAGAGGAACACCGGTGGCGAAGGCGGCCATCTGGACGGTGACTGACGCT…
OTU00622	89	17	6	17	4	7	15	27	25	18	1	2	8	1	Bacteria; Firmicutes; Clostridia; DTU014; DTU014_fa; DTU014_ge	OTU00622: DTU014 (O)	Other	TGGGGGATCTTGCACAATGGGCGAAAGCCTGATGCAGCGACGCCGCGTGAGCGAAGAAGGCCTTCGGGTTGTAAAGCTCTGTCTGGAGGGACGAAGAAAATGACGGTACCTCCGGAGGAAGCCACGGCTAACTACGTGCCAGCAGCCGCGGTAATACGTAGGTGGCGAGCGTTGTCCGGAATTACTGGGCGTAAAGGGCGCGCAGGCGGCCTGTTAAGTCGGACGTGAAATCCCCTGGCTCAACTGGGGGAGGTCGTTCGAAACTGGCGGGCTTGAGTGCGGGAGAGGGAAGCGGAATTCCCGGTGTAGCGGTGAAATGCGTAGATATCGGGAGGAACACCAGTGGCGAAGGCGGCTTCCTGGACCGTAACTGACGCTGAGGCGCGAAAGCTGGGGGAG…
OTU00623	0	0	0	0	0	0	0	0	0	2	46	89	50	49	Bacteria; Tenericutes; Mollicutes; Mollicutes_RF39; Mollicutes_RF39_fa; Mollicutes_RF39_ge	OTU00623: Mollicutes RF39 (O)	Other	TTAGGAATATTCGTCAATGGGGGAAACCCTGAACGAGCAATGCCGCGTGAGTGATGACGGTCCTTTGGATTGTAAAACTCTGTTGTTTGGGAAGAACAACCGAAACAGGAAATGGTTTCGGAATGACTGTACCATTCGAGAAAGCCCCGGCTAACTACGTGCCAGCAGCCGCGGTAATACGTAGGGGGCAAGCGTTATCCGGATTTATTGGGCGTAAAGCGTGTGTAGGCGGTTTATTAAGTTTAAGATCAAAGCCCGAGGCTCAACCTCGGTTCGTCTTAAAAACTGGTAGACTTGAGTATGGTAGAGGCAAATGGAATTTCTAGTGTAGCGGTAAAATGCGTAGATATTAGAAGGAACACCAGTGGCGAAGGCGATTTGCTGGGCCATTACTGACGC…
OTU00624	0	0	25	14	49	28	56	26	12	17	0	2	5	1	Bacteria; Proteobacteria; Gammaproteobacteria; Chromatiales; Chromatiaceae; Chromatiaceae_unclassified	OTU00624: Chromatiaceae (F)	Other	TGGGGAATATTGGACAATGGGCGCAAGCCTGATCCAGCAATGCCGCGTGTGTGAAGAAGGCCTGCGGGTTGTAAAGCACTTTCAGTGGGAAAGAAAAGGCGGGTGCTAATACCACCTGCTCTTGACGTTACTCACAGAAGAAGCACCGGCTAACTCCGTGCCAGCAGCCGCGGTAATACGGAGGGTGCAAGCGTTAATCGGAATCACTGGGCGTAAAGCGCACGTAGGCGGTTTGGTCAGTCCGATGTGAAAGCCCTGGGCTCAACCTGGGAACTGCATTGGATACTGCCTGACTAGAGTCTGAAAGAGGGGGGTGGAATTCCAGGTGTAGCGGTGAAATGCGTAGAGATCTGGAGGAACACCAGTGGCGAAGGCGGCCCCCTGGTTCGAGACTGACGC…
OTU00625	0	0	116	25	25	4	13	18	22	8	2	1	0	1	Bacteria; Proteobacteria; Alphaproteobacteria; Rhizobiales; Beijerinckiaceae; Bosea	OTU00625: Bosea (G)	Other	TGGGGAATATTGGACAATGGGCGCAAGCCTGATCCAGCCATGCCGCGTGAGTGATGAAGGCCTTAGGGTTGTAAAGCTCTTTTGTCCGGGAAGATAATGACTGTACCGGAAGAATAAGCCCCGGCTAACTTCGTGCCAGCAGCCGCGGTAATACGAAGGGGGCTAGCGTTGCTCGGAATCACTGGGCGTAAAGGGCGCGTAGGCGGACTCTTAAGTCGGGGGTGAAAGCCCAGGGCTCAACCCTGGAATTGCCTTCGATACTGAGAGTCTTGAGTTCGGAAGAGGTTGGTGGAACTGCGAGTGTAGAGGTGAAATTCGTAGATATTCGCAAGAACACCAGTGGCGAAGGCGGCCAACTGGTCCGATACTGACGCTGAGGCGCGAAAGCGTGGGGAGCAA…
OTU00626	10	0	30	14	7	24	25	13	27	33	11	24	7	10	Bacteria; Proteobacteria; Deltaproteobacteria; Syntrophobacterales; Syntrophaceae; Syntrophus	OTU00626: Syntrophus (G)	Exoelectrogenic bacteria	TGAGGAATATTGCGCAATGGGGGAAACCCTGACGCAGCAACGCCGCGTGAGTGAGGAAGGTTTTCGGATCGTAAAGCTCTGTCGGGTGGGAAGAAATGTATGGAGGTTAATAGCCTTTGTACTTGACGGTACCGCCAAAGGAAGCACCGGCTAACTCCGTGCCAGCAGCCGCGGTAATACGGGGGGTGCAAGCGTTGTTCGGAATCATTGGGCGTAAAGAGCGTGTAGGCGGCTGAGCAAGTCAGATGTGAAATCCCTGGGCTTAACCCAGGAAGTGCATTTGAAACTGTTCAGCTTGAGTAAGGAAGAGGGAAGTGGAATTCCTGGTGTAGAGGTGAAATTCGTAGATATCAGGAGGAACACCGGTGGCGAAGGCGACTTCCTGGTCCTATACTGACG…
OTU00627	0	0	18	52	109	17	16	10	1	11	0	0	0	0	Bacteria; Proteobacteria; Alphaproteobacteria; Rhizobiales; Rhizobiales_Incertae_Sedis; uncultured	OTU00627: Rhizobiales Incertae Sedis (F)	Methanotrophs	TGGGGAATCTTGGACAATGGGCGCAAGCCTGATCCAGCCATGCCGCGTGAGTGAAGAAGGCCTTCGGGTTGTAAAGCTCTTTTGTCAGGGACGATAATGACGGTACCTGAAGAATAAGCCCCGGCAAACTTCGTGCCAGCAGCCGCGGTAATACGAAGGGGGCTAGCGTTGTTCGGAATTACTGGGCGTAAAGCGCACGTAGGCTGATAGTTAAGTGAGGGGTGAAATCCCGAGGCTCAACCTCGGAACTGCCCTTCATACTGGCTATCTCGAGTCCGGAAGAGGTTAGTGGAATTCCCAGTGTAGAGGTGAAATTCGTAGATATTGGGAAGAACACCAGTGGCGAAGGCGGCTAACTGGTCCGGTACTGACGCTGAGGTGCGAAAGCGTGGGGAGCAA…
OTU00628	0	1	1	1	1	1	6	1	1	2	70	56	42	50	Bacteria; Bacteroidetes; Bacteroidia; Bacteroidales; Prolixibacteraceae; Prolixibacteraceae_unclassified	OTU00628: Prolixibacteraceae (F)	Other	TGAGGAATATTGGTCAATGGGCGGAAGCCTGAACCAGCCATCCCGCGTGGAGGATGAAGGCCCTATGGGTTGTAAACTCCTTTTCTGCGCGGAGAAACACCCCGACGTGTCGGGGCTTGACGGTAGCGCAGGAATAAGCACCGGCTAACTCCGTGCCAGCAGCCGCGGTAATACGGAGGGTGCAAGCGTTATCCGGATTTATTGGGTTTAAAGGGTGCGCAGGCGGCTGCGCAAGTCAGTGGTGAAAACCTGCCGCTTAACGGTAGGCGTGCCATTGATACTGCGTGGCTTGAGTATGGTTGAGGTAGGCGGAATGTGCAGTGTAGCGGTGAAATGCATAGATATTGCACAGAACGCCGATTGCGGAGGCAGCTTACTAAGCCATTACTGACGCTGAGG…
OTU00629	0	0	204	19	0	0	0	0	2	3	2	2	0	1	Bacteria; Firmicutes; Clostridia; Clostridiales; Clostridiaceae_1; Clostridium_sensu_stricto_12	OTU00629: Clostridium sensu stricto 12 (G)	Exoelectrogenic bacteria	TGGGGAATATTGCACAATGGGCGAAAGCCTGATGCAGCAACGCCGCGTGAGTGATGAAGGCCTTCGGGTTGTAAAGCTCTGTCTTTTGGGACGATAATGACGGTACCAAAGGAGGAAGCCACGGCTAACTACGTGCCAGCAGCCGCGGTAATACGTAGGTGGCAAGCGTTGTCCGGATTTACTGGGCGTAAAGGATGCGTAGGCGGATATTTAAGTGAGATGTGAAATTCCCGAGCTTAACTTGGGAGCTGCATTTCAAACTGGATATCTAGAGTGCGGGAGAGGAGAATGGAATTCCTAGTGTAGCGGTGAAATGCGTAGAGATTAGGAAGAACACCAGTGGCGAAGGCGATTCTCTGGACCGTAACTGACGCTGAGGCATGAAAGCGTGGGTAGCAA…
OTU00630	0	0	28	7	3	18	38	9	6	16	52	24	9	23	Bacteria; Spirochaetes; Spirochaetia; Spirochaetales; Spirochaetaceae; uncultured	OTU00630: Spirochaetaceae (F)	Other	CTAAGAATATTCCGCAATGGACGAAAGTCTGACGGAGCGACGCCGCGTGGATGAAGAAGGCCGAAAGGTTGTAAAATTCTTTTGTCGGGGAAGAATAACCATGGGAGGGAATGCCCGTGGGATGACATGAACCGGCGAATAAGCCCCGGCTAACTACGTGCCAGCAGCCGCGGTAACACGTAGGGGGCGAGCGTTGTTCGGAATTACTGGGCGTAAAGGGCATGTAGGCGGTTTTGTAAGACTGGCGTGAAAGGCTGCAGCTTAACTGTAGCATGGCGCTGGTAACTACAAGACTTGAGTCACGGAGAGGGAGCTAGAATTCCAGGTGTAGGGGTGAAATCTGTAGATATCTGGAAGAATACCAGTGGCGAAGGCGAGCTTCTGGCCGATGACTGACGC…
OTU00631	3	0	21	16	21	20	29	23	25	24	9	16	17	9	Bacteria; Firmicutes; Clostridia; Clostridiales; Peptococcaceae; uncultured	OTU00631: Peptococcaceae (F)	Other	TGGGGAATCTTCCGCAATGGGCGCAAGCCTGACGGAGCAACGCCGCGTGAGTGAAGAAGGCCTTCGGGTCGTAAAGCTCTGTCTTTGGGGAAGAACAACCATGGCGTGAACAATGCCATGGCCTGACGGTACCCAAGGAGGAAGCTCCGGCTAACTACGTGCCAGCAGCCGCGGTAATACGTAGGGAGCGAGCGTTGTCCGGAATTACTGGGCGTAAAGGGCGTGTAGGCGGGGATTTAAGTAAGGTGTGAAAACTCCGGGCTCAACCTGGAGACTGCACTTTAAACTGGATCTCTTGAGGGCAGGAGAGGAAAGTGGAATTCCTAGTGTAGCGGTGAAATGCGTAGATATTAGGAGGAACACCAGTGGCGAAGGCGACTTTCTGGACTGTACCTGACG…
OTU00632	0	0	0	1	0	0	1	0	0	1	110	91	22	7	Bacteria; Epsilonbacteraeota; Campylobacteria; Campylobacterales; Sulfurospirillaceae; Sulfurospirillum	OTU00632: Sulfurospirillum (G)	Sulfate-reducing bacteria	TGGGGAATATTGCACAATGGAGGAAACTCTGATGCAGCAACGCCGCGTGGAGGATGACGCATTTCGGTGTGTAAACTCCTTTTATAAGGGAAGATAATGACGGTACCTTATGAATAAGCACCGGCTAACTCCGTGCCAGCAGCCGCGGTAATACGGAGGGTGCAAGCGTTACTCGGAATCACTGGGCGTAAAGGATGCGTAGGCTGGAAATCAAGTCGAGAGTGAAATCCAACGGCTCAACCGTTGAACTGCTCTCGAAACTGATTACCTAGAATATGGGAGAGGTAGATGGAATTGGTGGTGTAGGGGTAAAATCCGTAGATATCACCAGGAATACCGATTGCGAAGGCGATCTACTGGAACATTATTGACGCTGAGGCATGAAAGCGTGGGGAGCAA…
OTU00633	23	0	9	28	7	14	14	27	61	21	6	14	3	6	Bacteria; Acidobacteria; d142; d142_or; d142_fa; d142_ge	OTU00633: d142 (C)	Other	TGGGGAATATTGGTCAATGGGCGAAAGCCTGAACCAGCAATGCCGTGTGGGTGATGAAGCTTTTTGGAGTGTAAAACCCTTTTATGAGGGAAGAAGGTAATTCGGTTAATACCCGGATTGCTTGACGGTACCTCATGAATAAGCCCCGGCTAACTCCGTGCCAGCAGCCGCGGTAATACGGAGGGGGCGAGCGTTATTCGGAATTACTGGGCGTAAAGGGCGTGTAGGCGGCCTAGCAGGTCAGATGTGAAATCCCCGGGCTTAACTCGGGAACTGCGTTTGAAACCGTTGGGCTTGAGGCTGGAAGAGGAAAGCGGAATTCCTGGTGTAGCGGTGAAATGCGTAGATATCAGGAGGAACACCGGTGGCGAAAGCGGCTTTCTGGGCCAGTTCTGACGC…
OTU00634	38	3	7	12	11	12	5	20	38	39	4	18	16	9	Bacteria; Chlamydiae; LD1-PA32; LD1-PA32_or; LD1-PA32_fa; LD1-PA32_ge	OTU00634: LD1-PA32 (C)	Other	TCGAGGATCTTCCGCAATGGGGGAAACCCTGACGGAGCGACGCCGCGTGGAGGATGAAGGCCTTCGGGTCGTAAACTCCTGTCAGTCTGGAAGAAAATCTGCAGCAATGTGGATTGACCGTACAGGCAGAGGAAGCTCCGGCTAACTCCGTGCCAGCAGCCGCGGTAATACGGAGGGAGCGAGCGTTGTTCGGAATCATTGGGCGTAAAGGGCATGTAGGCGGCTCTGTAAGTCGGGTGTGAAATCCCATCTCTCAAGGGTGGAACGGCATTCGAAACTGCAGGGCTTGAGTTCGGGGGAAGAGAGCGGAATTCTCGGTGTAGCGGTGATATGCGTAGATATCGAGAAGAACACCAGCGGCGTAAGCGGCTCTCTATCCTGAAACTGACGCTGAGGTGC…
OTU00635	9	0	10	14	4	10	16	63	72	14	1	2	9	7	Bacteria; Chloroflexi; Chloroflexia; Chloroflexales; Roseiflexaceae; uncultured	OTU00635: Roseiflexaceae (F)	Other	CAAGGAATTTTCGGCAATGGGCGCAAGCCTGACCGAGCAACGCCGCGTGGTGGATGACGGCCTTCGGGTTGTAAACACCTTTTGGGGGGGATGACATCGACCGTACCCCCCGAATAAGCCCCGGCTAACTCTGTGCCAGCAGCCGCGGTAAGACAGAGGGGGCAAGCGTTGTCCGGAATCACTGGGCGTAAAGCGCACGCAGGTGGCACGGCAAGTGGAGTGTGACACCCCACCGCTTAACGGTGGGACGCCATTGCAGACTGCCGCGCTCGAGCCGTTCAGAGGTCAGTGGAATTGCCGGTGTAGGAGTGAAATCCGTAGAGCCCGGCAGGAACACCCACGGGGAAGCCAGCTGACTGGGAACGCGCTGACACTCATGTGCGACAGCGTGGGGAGCGA…
OTU00636	0	0	47	26	15	33	21	21	15	22	11	7	11	2	Bacteria; Chlamydiae; Chlamydiae; Chlamydiales; Parachlamydiaceae; Neochlamydia	OTU00636: Neochlamydia (G)	Other	TCGAGAATAATTCGCAATGGGCGAAAGCCTGACGATGCGACGCCGCGTGAACGATGAAGGCCTTCGGGTTGTAACGTTCTGTTGACCTGGAACAAGAGTAGCCGTCGAATAGGTGGCTACGATGAGGGTACAGGTAGAGGAAGCACCGGCTAATTCCGTGCCAGCAGCTGCGGTAATACGGAAGGTGCAAGCGTTAGTCGGAATTACTGGGCGTAAAGGGTGCGTAGGCGGAACTGTAAGTCGGGCGTGAAATTCCGGGGCTTAACCTCGGAACGGCGTTCGATACTGCAGCATCTAGAGGAATGGCGGAGAGAATGGAATTCCATATGTAGCGGTGAAATGCGTAGATATATGGAAGAACACCTGTGGCGAAAGCGGTTCTCTAGCCTTCTCCTGACG…
OTU00637	20	142	0	0	2	0	1	1	1	2	28	11	11	12	Bacteria; Bacteroidetes; Bacteroidia; Bacteroidales; Rikenellaceae; Rikenellaceae_RC9_gut_group	OTU00637: Rikenellaceae RC9 gut group (G)	Other	TGAGGAATATTGGACAATGGAGGAAACTCTGATCCAGCCATGCCGCGTGAAGGAAGTAGGCCCTATGGGTCGTGAACTTCTTTTGGCGCAGAGCAATAAGGGCCACGCGTGGTCCGATGAGAGTATGCGTCGAATAAGCATCGGCTAACTCCGTGCCAGCAGCCGCGGTAATACGGGGGATGCGAGCGTTATCCGGATTTATTGGGTTTAAAGGGTGCGTAGGCTGCGCGACAAGTCGGCGGTGAAACCCCGGGGCTCAACCCCGGGCCTGCCGTCGAAACTGGCGCGCTGGAGTTCGGATGCCGTGGGAGGAATGAGTGGTGTAGCGGTGAAATGCATAGATATCACTCAGAACACCGATTGCGAAGGCATCTCACGAATCCGAGACTGACGCTGAGG…
OTU00638	6	2	9	20	12	11	9	43	51	23	7	11	20	5	Bacteria; WS2; WS2_cl; WS2_or; WS2_fa; WS2_ge	OTU00638: WS2 (P)	Other	TTAAGAATCTTGCACAATGGGCGAAAGCCTGATGCAGCGACACCGCGTGAGTGATGAAGGCCTTCGGGTTGTAAAGCTCTTTTCTGGGGGAAGAAACAGGCGATTAATAGTCGCCAACTGACGGTACCCCAGGAATAAGCCTCGGCTAATTACGTGCCAGCAGCCGCGGTAAGACGTAAGAGGCGAGCGTTGTCCGGAATCACTGGGCGTAAAGCGCGTGCAGGTGGCTTGGTAAGTCGGATGTGAAATCCCCGGGCTCAACCCGGGAACTGCGTCCGAAACTGCCTGGCTCGAGAACAGGAGAGGAGAGTGGAATTCCCGGTGTAGCGGTGAAATGCGTAGATATCGGGAGGAACACCAGTGGCGAAGGCGGCTCTCTGGCCTGTTTCTGACACTGAG…
OTU00639	0	0	30	14	6	32	26	13	11	16	21	27	13	20	Bacteria; Acidobacteria; c5LKS83; c5LKS83_or; c5LKS83_fa; c5LKS83_ge	OTU00639: c5LKS83 (C)	Other	TGGGGAATATTGCGCAATGGGCGAAAGCCTGACGCAGCGACGCCGCGTGGGTGATGAAGTTTTTCGAAACGTAAAACCCTGTCGGGAGGGACGAAGCTCTGACGGTACCTCCAAAGGAAGCCCCGGCTAACTCCGTGCCAGCAGCCGCGGTAATACGGGGGGGGCTAGCGTTGTTCGGAATTACTGGGCGTAAAGGGCGCGTAGGCGGCTGAGCAGGTCCGGTGTGAAATCCCTCGGCTTAACTGAGGAATTGCGCTGGAAACCGCTCGGCTAGAGTACAGGAGAGGAGGGCGGAATTCTCGGTGTAGCGGTGAAATGCGTAGATATCGAGAAGAACACCGGTGGCGAAGGCGGCCCTCTGGACTGTCACTGACGCTGAGGCGCGAAAGCGTGGGGAGC…
OTU00640	75	3	4	17	5	6	10	40	43	14	3	3	3	2	Bacteria; Synergistetes; Synergistia; Synergistales; Synergistaceae; Syner-01	OTU00640: Syner-01 (G)	Other	TGGGGAATATTGGGCAATGGGGGGAACCCTGACCCAGCGACGCCGCGTGAGGGAAGAAGGCCTTCGGGTCGTAAACCGCTTTTGTACGTGAAGAAGCAGATGACGGTAGCGTACGAATAAGTCCCGGCTAACTACGTGCCAGCAGCCGCGGTAATACGTAGGGGACGAGCGTTGTCCGGAATTACTGGGCGTAAAGGGCGCGCAGGCTGCGCGTCGAGTCGGCTGTTAAAGATCCGGGCTTAACCCGGTGAAGCGGTCGAGACCGACGAGCTGGAGTGCTGCAGAGGCAAGTGGAATTCCCGGTGTAGCGGTGAAATGCGTAGATATCGGGAAGAACACCGGTGGCGAAGGCGACTTGCTGGGCAGCAACTGACGCTGAGGCGCGAAAGCCAGGGGAGC…
OTU00641	0	0	16	23	37	13	28	44	54	5	0	5	2	0	Bacteria; Proteobacteria; Gammaproteobacteria; Betaproteobacteriales; Rhodocyclaceae; Rhodocyclaceae_unclassified	OTU00641: Rhodocyclaceae (F)	Other	TGGGGAATTTTGGACAATGGGCGCAAGCCTGATCCAGCCATTCCGCGTGAGTGAAGAAGGCCTTCGGGTTGTAAAGCTCTTTCGGCAGGAACGAAACGGTCCTTTCTAATACAGAGGGCTAATGACGGTACCTGAAGAAGAAGCACCGGCTAACTACGTGCCAGCAGCCGCGGTAATACGTAGGGTGCGAGCGTTAATCGGAATTACTGGGCGTAAAGCGTGCGCAGGCGGCTCTATAAGACAGATGTGAAATCCCCGGGCTCAACCTGGGAACTGCGTTTGTGACTGTAGGGCTCGAGTGCGGCAGAGGGGGGTGGAATTCCACGTGTAGCAGTGAAATGCGTAGAGATGTGGAGGAACACCGATGGCGAAGGCAGCCCCCTGGGTCGACACTGACGC…
OTU00642	3	11	13	4	3	1	2	8	30	3	26	30	74	19	Bacteria; Proteobacteria; Gammaproteobacteria; Betaproteobacteriales; Rhodocyclaceae; Azonexus	OTU00642: Azonexus (G)	Other	TGGGGAATTTTGGACAATGGGGGCAACCCTGATCCAGCCATGCCGCGTGAGTGAAGAAGGCCTTCGGGTTGTAAAGCTCTTTCGGCCGGGAAGAAATCGTGTGGGCTAATACCCTGCATGGATGACGGTACCGGAATAAGAAGCACCGGCTAACTACGTGCCAGCAGCCGCGGTAATACGTAGGGTGCGAGCGTTAATCGGAATTACTGGGCGTAAAGCGTGCGCAGGCGGTTTTTTAAGACAGGCGTGAAATCCCCGGGCTTAACCTGGGAACTGCGCTTGTGACTGGAAGGCTAGAGTACGGCAGAGGGGGGTGGAATTCCACGTGTAGCAGTGAAATGCGTAGAGATGTGGAGGAACACCGATGGCGAAGGCAGCCCCCTGGGCCGATACTGACGC…
OTU00643	0	0	11	15	3	9	18	19	27	7	8	26	66	16	Bacteria; Proteobacteria; Gammaproteobacteria; Methylococcales; Methylomonaceae; Methylomonas	OTU00643: Methylomonas (G)	Other	TGGGGAATATTGGACAATGGGCGCAAGCCTGATCCAGCAATACCGCGTGTGTGAAGAAGGCCTGAGGGTTGTAAAGCACTTTCAATGGGAAGGAATACCTATCGGCTAATACCCGGTAGACTGACATTACCCATACAAGAAGCACCGGCTAACTCCGTGCCAGCAGCCGCGGTAATACGGAGGGTGCAAGCGTTAATCGGAATTACTGGGCGTAAAGCGTGCGTAGGCGGTTTTTTAAGTCAGATGTGAAAGCCCCGGGCTTAACCTGGGAACTGCATTTGATACTGGAAGACTAGAGTTTAGTAGAGGGGAGTGGAATTTCAGGTGTAGCGGTGAAATGCGTAGAGATCTGAAGGAACACCAGTGGCGAAGGCGGCTCCCTGGACTAAAACTGACGCT…
OTU00644	34	4	8	14	5	3	6	45	48	28	1	8	13	7	Bacteria; Modulibacteria; Moduliflexia; Moduliflexales; Moduliflexaceae; Moduliflexaceae_ge	OTU00644: Moduliflexaceae (F)	Other	TGGGGAATTTTGCGCAATGGGCGAAAGCCTGACGCAGCAACGCCGCGTGAGTGAAGACGCCCTTCGGGGTGTAAAGCTCTGTGGCCTGGGACGAGGGCGTACCTGGTGAAGAGCCAGGGGCGAGGACGGTACCAGGAGAGGAAGCCCCGGCTAACTCCGTGCCAGCAGCCGCGGTAAGACGGAGGGGGCGAGCGTTGTTCGGAATGACTGGGCGTAAAGCGCGCGTAGGCGGCGTATCAAGTGGTGCGTGAAAGCCCTCGGCTTCACCGAGGAAGGGCGCAGCAAACTGATAGGCTTGAGTGTCGGAGGGGGAGGCGGAATTCCTGGTGGAGCGGTGAAATGCGTAGAGATCAGGAAGAACGTCGGTGGCGAAGGCGGCCTCCTGGACGAACACTGACG…
OTU00645	0	0	8	21	22	27	32	25	30	19	3	18	16	3	Bacteria; Proteobacteria; Deltaproteobacteria; Sva0485; Sva0485_fa; Sva0485_ge	OTU00645: Sva0485 (O)	Other	TGAGGAATATTGCGCAATGGGGGAAACCCTGACGCAGCAACGCCGTGTGAGTGATGAAGGCTCTCGGGTCGTAAAGCTCTGTTTGGTGGAAAGAAAAACGCCTGACGAATACTCAGGTCGTTTGACGGTACCATCAGAGGAAGCACCGGCCAACTCCGTGCCAGCAGCCGCGGTAATACGGAGGGTGCAAGCGTTGTTCGGAATCACTGGGCGTAAAGGGCGTGTAGGCGGCTGATTAAGTCAGATGTGAAAGCCCTGGGCTCAACTCAGGAAGTGCATTTGAAACTGATCAGCTAGAGTACGGGAGAGGAAGGTGGAATTCCTGGTGTAGAGGTGAAATTCATAGATATCGGGAAGAACACCGGTGGCGAAGGCGGCCTTCTGGCCCGATACTGACGC…
OTU00646	0	0	2	0	2	30	12	2	1	10	67	50	13	34	Archaea; Nanoarchaeaeota; Woesearchaeia; Woesearchaeia_or; Woesearchaeia_fa; Woesearchaeia_ge	OTU00646: Woesearchaeia (C)	Other	GCGCGAAAACTTTACAATGCACGAAAGTGTGATAAGGGAATCCTAAGTGCTCAGGCATTGCCTGGGCTTTTGCCATATGTAAATAGTATGGCGAATAAGTAGTGGGTAAGACCGGTGCCAGCCGCCGCGGTAACACCGGCGCTACAAGTGGCAATCGCGTTTATTGGGCCTAAAGCGTCCGTAGCAGGTTTTGTAAATTTCTTGTGAAACTGCCAAGCTTAACTTGGCAATGTGCAGGGAACACTGCAAGACTTGAGACCGGGAAGGGTCGGAGGTATTCCTGAGGGAGCGGTAAAATGCTATAATCTTAGGAGGACCACCGGTGGCGAAGGCGTCCGACTAGAACGGATCTGACTGTGAGGGACGAAAGCCAGGGGAGCAAACCGG
OTU00647	21	2	18	22	7	22	9	19	11	37	4	10	24	17	Bacteria; Actinobacteria; WCHB1-81; WCHB1-81_or; WCHB1-81_fa; WCHB1-81_ge	OTU00647: WCHB1-81 (C)	Other	TAGGGAATATTGCGCAATGGACGAAAGTCTGACGCAGCGACACCGTGTGAAGGATGAAGGTCTTCGGATCGTAAACTTCTGTCAATTGGAGACGAAGGCAGTAGGGTTAATAGCCTCAATGCTGACGGTACCCAAAAAGGAAGTCTCGGCTAACTCCGTGCCAGCAGCCGCGGTAAGACGGAGGAGGCAAGCGTTGTCCGGAATTATTGGGCGTAAAGAGCGCGTAGGCGGTTTTCCAAGTCATATGTGAAAACTTTAGGCTTAACCTAAAGATTGCATGTGAAACTGGATAACTAGAGTACGGCAGAGGAAAGTGGAATTCCTGGTGTAGCGGTGAAATGCGCAGATATCAGGAAGAACACCAGTGGCGAAGGCGGCTTTCTAGGCCGTTACTGACGC…
OTU00648	15	3	7	18	5	13	11	42	65	27	1	4	6	6	Bacteria; Hydrogenedentes; Hydrogenedentia; Hydrogenedentiales; Hydrogenedensaceae; Hydrogenedensaceae_ge	OTU00648: Hydrogenedensaceae (F)	Other	TAGGGAATATTGCGCAATGGACGAAAGTCTGACGCAGCCATGCCGCGTGAGTGAAGAAGGCCTTCGGGTCGTAAAGCTCTTTTCTGAGGGAAGAACGGACGGGGCCAATACCCCCGGAGTGACGGTACCTCAGGAATAAGGAACGGCTAACTCCGTGCCAGCAGCCGCGGTAATACGGAGGTTCCAAGCGTTGTTCGGAATTACTGGGCGTAAAGGGAGCGCAGGCGGATGGGCAAGTCCGAAGTGGAAGCCCGGGGCTCAACCCCGGAAGGGCTTTAGATACTACCTGTCTGGAGTTCGTGAGAGGAAGGCGGAATTCAGGGTGTAGCGGTGAAATGCTTAGATATCCTGAGGAACACCGGTGGCGAAAGCGGCCTTCTGGCACGATACTGACGCTGA…
OTU00649	27	0	32	15	13	15	6	12	11	31	4	10	35	11	Bacteria; Planctomycetes; Phycisphaerae; mle1-8; mle1-8_fa; mle1-8_ge	OTU00649: mle1-8 (O)	Other	TAACGAATATTGGGCAATGGGCGAAAGCCTGACCCAGCAATGCCGCGTGCAGGAGGAAGTCCTTCGGGATGTAAACTGCTGTCAGGGTTTAGCAAGCAAAGCGGGTGAATAACCCGTGGCGCTGAGCCGACCCAAAGGAAGCCTCGGCTAACTCTGTGCCAGCAGCCGCGGTAAGACAGAGGAGGCAAGCGTTGTTCGGAATCACTGGGCTTAAAGCGGGTGTAGGCGGCCGCGTAAGTGTCCTGTGAAATCCCCCGGCTTAACCGGGGAACGGCAGGGCAAACTGCGTGGCTTGAGGTCGGTAGGGGTGCCTGGAACTCTCGGTGGAGCGGTGAAATGCGTAGATATCGAGAGGAACGCCAGAGGCGAAAGCGGGGCACTGGGCCGATTCTGACGCTG…
OTU00650	11	6	12	26	17	10	9	25	28	22	4	16	24	12	Bacteria; Chloroflexi; Anaerolineae; Anaerolineales; Anaerolineaceae; uncultured	OTU00650: Anaerolineaceae (F)	Other	TAGGGAATATTGCACAATGGGCGAAAGCCTGATGCAGCAACGCCGCGTGCGCGATGAAGGCCTTCGGGTCGTAAAGCGCTTTTCGGGGAGATGAGGAAGGACAGTATCCCCGGAATAAGGCTCGGCTAACTACGTGCCAGCAGCCGCGGTAACACGTAGGAGCCTAGCGTTATCCGAATTTACTGGGCGTAAAGCGCGTGCAGGCGGTTCGGTAAGTTGGGTGTGAAATCTCCTGGCTCAACTGGGAGAGGTCGCTCAATACTGTCGGACTAGAGGATGGTAGAGGGAGGTGGAATTCCCGGTGTAGTGGTGAAATGCGTAGATATCGGGAGGAACACCAGTGGCGAAAGCGGCCTCCTGGCCCATTCCTGACGCTCAGACGCGAAAGCTAGGGGAGCG…
OTU00651	0	0	46	7	4	13	56	14	4	38	15	17	4	4	Bacteria; Firmicutes; Clostridia; Clostridiales; Peptococcaceae; Desulfosporosinus	OTU00651: Desulfosporosinus (G)	Other	TGGGGAATCTTCCGCAATGGACGCAAGTCTGACGGAGCAACGCCGCGTGTATGACGAAGGCCTTCGGGTTGTAAAATACTGTCTTTGGGGACGAATGGCAGTTATGAAAATATTGTAACTGCATGACGGTACCCGAGAAGGAAGCCCCGGCTAACTACGTGCCAGCAGCCGCGGTAATACGTAGGGGGCGAGCGTTGTCCGGAATCATTGGGCGTAAAGGGCGCGTAGGCGGATAGTTAAGTCTGATGTGAAATACCAAGGCTCAACCTTGGGGCTGCATCGGAAACTGGTTATCTTGAGGACAGGAGAGGAAAGTGGAATTCCTAGTGTAGCGGTGAAATGCGTAGATATTAGGAGGAACACCAGTGGCGAAGGCGACTTTCTGGACTGTAACTGACG…
OTU00652	130	62	3	1	0	1	0	1	0	24	0	0	0	0	Bacteria; Firmicutes; Clostridia; Clostridiales; Lachnospiraceae; Lachnospiraceae_unclassified	OTU00652: Lachnospiraceae (F)	Other	TGGGGAATATTGCACAATGGGGGAAACCCTGATGCAGCAACGCCGCGTGAGTGAAGAAGTATTTCGGTATGTAAAGCTCTATCAGCAGGGAAGAAAATGACGGTACCTGACTAAGAAGCCCCGGCTAACTACGTGCCAGCAGCCGCGGTAATACGTAGGGGGCAAGCGTTATCCGGATTTACTGGGTGTAAAGGGAGCGTAGACGGTTTGGCAAGTCTGAAGTGAAAGCCCGGGGCTCAACCCCGGGACTGCTTTGGAAACTGTCAAACTAGAGTGCAGGAGAGGTAAGCGGAATTCCTAGTGTAGCGGTGAAATGCGTAGATATTAGGAGGAACACCAGTGGCGAAGGCGGCTTACTGGACTGTAACTGACGTTGAGGCTCGAAAGCGTGGGGAGCAA…
OTU00653	30	5	17	16	15	12	16	17	36	20	7	12	13	5	Bacteria; Acidobacteria; Aminicenantia; Aminicenantales; Aminicenantales_fa; Aminicenantales_ge	OTU00653: Aminicenantales (O)	Other	TGGGGAATTTTGCGCAATGGGCGAAAGCCTGACGCAGCGACGCCGCGTGAGGGATGAAGGTCCTAGGATTGTAAACCTCTGTCAGGAAGCATTAAATGTACGGACGTTAACACCGTTCGTGCTTGACTTAACTTCCAGAGGAAGCCCCGGCTAACTACGTGCCAGCAGCCGCGGTAATACGTAGGGGGCAAGCGTTACTCGGATTTATTGGGCGTAAAGAGAATTAAGGCGGTCATGTAAGTCAGTGGTGAAATCCCCCGGCTCAACTGGGGAATTGCCTTTGATACTGCGTGACTTGAGGACAGGAGAGGAAGGCGGAATTCCCGGTGTAGCGGTGGAATGCGTAGATATCGGGAGGAACACCTGAGGCGAAGGCGGCTTTCTGGACTGGTCCTGACG…
OTU00654	0	0	24	18	17	19	58	13	24	27	2	6	7	5	Bacteria; Chloroflexi; Dehalococcoidia; GIF9; GIF9_fa; GIF9_ge	OTU00654: GIF9 (O)	Other	CAAGGAATTTTGCGCAATGGGCGAAAGCCTGACGCAGCGACGCCGCGTGGGGGATGACGGCCTTCGGGTTGTAAACCCCTTTTCTAGAGGAAGAAATCTGACGGTACTCTAGGAATAAGTCTTGGCTAACTACGTGCCAGCAGCCGCGGTAATACGTAGAAGGCGAACGTTATCCGGATTTACTGGGCGTAAAGCGGGTGTAGACGGTTTTTTAAGTCAGTTGTGAAATCTCCCAACTCAATTGGGAGACTGCAATTGATACTGGAGAGCTTGAGGGCATCAGAAGAAAGCAGAATTCACGGTGTAGCGGTGAAATGCGTAGATATCGTGAGGAATACCAGTGGCGCAAGCGGCTTTCTAGGATGCTCCTGACGTTGAGGCCCGAAAGTGTGGGGAGCG…
OTU00655	7	1	12	25	12	7	24	33	42	20	11	10	11	5	Bacteria; Acidobacteria; Aminicenantia; Aminicenantales; Aminicenantales_fa; Aminicenantales_ge	OTU00655: Aminicenantales (O)	Other	TGAGGAATATTGCGCAATGGGGGAAACCCTGACGCAGCGACGCCGCGTGGAGGACGAAGGCCTTCGGGTTGTAAACTCCTGTCAGAGGTGAAGAAGCCGCAAGGTTGACGGTAACCTCAGAGGAAGCCCCGGCTAACTACGTGCCAGCAGCCGCGGTAATACGTAGGGGGCGAACGTTGCTCGGAATTATTGGGCGTAAAGGGTGTGTAGGCGGCCGAACAAGTCCAGGATGAAATCCCGAGGCTCAACTTCGGAATGGTCCTTGATACTGTTCGGCTTGAGGGTAGTTGAGGAGAATGGAATTCCCGGTGGAGCGGTGAAATGCGTAGATATCGGGAGGAACACCAGAGGCGAAGGCGATTCTCTAAGCTATTCCTGACGCTGAGACACGAAAGCTAG…
OTU00656	2	1	30	29	20	21	32	15	16	18	11	8	11	5	Bacteria; Chloroflexi; Anaerolineae; SJA-15; SJA-15_fa; SJA-15_ge	OTU00656: SJA-15 (O)	Other	TGAGGAATATTGCACAATGGGCGGAAGCCTGATGCAGCAACGCCGCGTGAGGGACGAAGGCCTTCGGGTTGTAAACCTCTTTTCTGGGGGAAGAGACAAGGACGGTACCCCAGGAATAAGTCTCGGCTAACTACGTGCCAGCAGCCGCGGTAAAACGTAGGAGGCGAGCGTTATCCGGATTTACTGGGCGTAAAGCGCGCGCAGGCGGCCTTATAAGTTAGACGTGAAAGCTCCTGGCTTAACTGGGAGAGTGCGTTTGATACTGTAGGGCTTGAGGTTGGGAGAGGGGTGTGGAATTCCCGGTGTAGTGGTGGAATGCGTAGATATCGGGAGGAACACCTGTGGCGGAAGCGGCACCCTGGCCCACACCTGACGCTGAAGTGCGAAAGCGTGGGGAGC…
OTU00657	0	0	37	22	24	21	14	14	10	18	11	18	13	17	Bacteria; Chloroflexi; Anaerolineae; Anaerolineales; Anaerolineaceae; Anaerolineaceae_unclassified	OTU00657: Anaerolineaceae (F)	Other	TAGGGAATATTGCACAATGGGCGAAAGCCTGATGCAGCAACGCCGCGTGTGCGATGAAGGCCTTCGGGTCGTAAAGCACTTTTCTGGGAGATGAGAAAGGACAGTATCTCAGGAATAAGTCTCGGCTAACTACGTGCCAGCAGCCGCGGTAAAACGTAGGAGGCAAGCGTTATCCGGATTCACTGGGTGTAAAGCGCGTGCAGGCGGTTCGGTAAGTTGGGCGTGAAATCTCCTGGCTCAACTAGGAGAGGTCGTTCAATACTACCGGACTTGAGAGTGGTAGAGGAAGATGGAATTCCCGGTGTAGTGGTGAAATGCGTAGATATCGGGAGGAACACCAGTGGCGAAGGCGATCTTCTGGACCATTTCTGACGCTCAGACGCGACAGCTAGGGTAGCA…
OTU00658	0	0	33	16	21	23	40	13	16	15	11	8	12	11	Bacteria; TA06; TA06_cl; TA06_or; TA06_fa; TA06_ge	OTU00658: TA06 (P)	Other	TCTAGAAATTTGGGCAATGGGCGAAAGCCTGACCCAGCGACACCGCGTGGAGGATGAAGTCCTTCGGGATGTAAACTCCTGACAGGAGGAGCGATGCCGTTTCGTAGTAACTGCCGAAACGGTGACGGTACTTCCAAAGGAAGCCCCGGCTAACTACGTGCCAGCAGCCGCGGTGATACGTAGGGGGCAAGCGCTGTCCGGATTTACTGGGCGTAAAGGGTGTGCAGGCGGACTGGCGGGTCGATGGTGAAAGCTCACGGCTCAACCGGGAAATTGCTGTCGAAACTACCAGTCTAGAGGTCGGGAGAGGAAACTGGAACTTCCGGTGTAGCGGTAAAATGCGTAGATATCGGAAGGAACGCCAACAGCGAAGGCAGGTTTCTGGAACGACCCTGACGC…
OTU00659	2	0	12	16	10	22	15	13	24	44	8	14	21	17	Bacteria; Chloroflexi; Dehalococcoidia; vadinBA26; vadinBA26_fa; vadinBA26_ge	OTU00659: vadinBA26 (O)	Other	CAAGGAATTTTGTGCAATGGGGGAAACCCTGACACAGCAACGCCGCGTGAGGGATGACGGCCTTCGGGTTGTAAACCTCTTTTCTCAGGGAAGAATAATGACGGTACCTGAGGAATAAGCTTCGGCTAACTACGTGCCAGCAGCCGCGGTAATACGTAGGAAGCGAGCGTTATCCGAATTTACTGGGCGTAAAGTGGGCGTAGGCGGCCTTTCAAGTTGGATGTGAAATCTCCTGGCTTAACTGGGAGGGGTCATCCAATACTGCTAGGCTTGAGGACAGCAGGAGAAAGTGGAATTCCCGGTGTAGTGGTGAAATGCGTAGATATCGGGAGGAACACCAGTGGCGAAGGCGGCTTTCTAGGCTGTTTCTGACGCTGAGGCCCTAAAGTGTGGGGAGCG…
OTU00660	0	0	1	4	0	7	10	28	34	38	7	22	50	17	Archaea; Nanoarchaeaeota; Woesearchaeia; Woesearchaeia_or; Woesearchaeia_fa; Woesearchaeia_ge	OTU00660: Woesearchaeia (C)	Other	GCGCGAAAACTTTACACTGTGCGAAAGCGTGATAAGGGTATCCTCAGTGCCTGCACATAGTGCAGGCTTTTGCCAAGGGTAAATTCCTTGGCGAATAAGTGGTGGGTAAGACCGGTGCCAGCCGCCGCGGTAATCCCGGCGCCACAAGTGGCAATCACGTTTATTGGGTCTAAAGCGTCCGTAGTCGGCTTAGTAAGTCTTTTGTCAAATTGTGACACATAATGTTGCACTCGCAAAAGATACTGCTTTGCTTGGGACCGGAGAGAGGTTGGAGGTATTTATTGGGGAGCGGTAAAATGTGATAATCCAATAAAGACCACCTGTGGCGAAGGCGTCCAACCAGAACGGCTCCGACGATGAGGGACGAAAGCTAGGGGAGCGAAACGG
OTU00661	4	192	4	1	1	3	5	0	5	3	0	0	0	0	Bacteria; Patescibacteria; Berkelbacteria; Berkelbacteria_or; Berkelbacteria_fa; Berkelbacteria_ge	OTU00661: Berkelbacteria (C)	Other	TTAGGAATCGTACACAATGGACGAAAGTCTGATGTCGTGACGCCGCGTGAAGGAAGAAGGTCTTCGGATTGTAAACTTCTTTTATATGGGAAGATTATGACTTTACCATAAGAATAAGCATCGGCTAACTCCGTGCCAGAAGCCTCGGTAATACGGAGGATGCAAGCGTTATCCGGTTTTATTGGGCGTAAAGAGCGCGTAGGCGGTTTTTTAAGTCCGATCTTAAATATCACGGCTCAACCGTGAAGCTGGATCGGATACTGATCAACTTGAGTATTTGCAGGGGCAAGCGGAATCTGCGGTGTAGGGGTAAAATCCATTGATATCGCAGAGAACACCAATGGCGAAGGCAGCTTGCTAGGCATTCACTGACGCTGAGGCGCGAAAGCGTGGGTAGCG…
OTU00662	54	6	4	14	3	13	3	23	41	24	3	3	20	7	Bacteria; Bacteroidetes; Bacteroidia; Sphingobacteriales; CMW-169; CMW-169_ge	OTU00662: CMW-169 (F)	Other	TAGGGAATATTGGGCAATGGACGCAAGTCTGACCCAGCCATGCCGCGTGCAGGATTGACGGCCCTATGGGTTGTAAACTGCTTTTCTGCAGGAAGAACCCCCCGATCGTGATCGGGGCTGACGGTACTGCAGGAATAAGCATCGGCTAACTCCGTGCCAGCAGCCGCGGTAATACGGAGGATGCAAGCGTTATCCGGATTTATTGGGTTTAAAGGGTGCGCAGGCGGAACATTAAGTCAGTGGTGAAAGCCCCTCGCTCAACGAGGGAACTGCCATTGATACTGTTGTTCTTGAGTTCAGTTGAAGTGGGCGGAATGTGTTGTGTAGCGGTGAAATGCTTAGATATGACACAGAACACCGATCGCGAAGGCAGCTCACTAAGCTGATACTGACGCTCAT…
OTU00663	23	3	6	23	5	14	3	30	54	29	0	4	15	8	Bacteria; Proteobacteria; Deltaproteobacteria; Desulfobacterales; Desulfobacteraceae; Desulfobacteraceae_unclassified	OTU00663: Desulfobacteraceae (F)	Sulfate-reducing bacteria	TGAGGAATTTTGCGCAATGGGGGAAACCCTGACGCAGCAACGCCGCGTGAGTGATGAAGGCCTTCGGGTCGTAAAGCTCTGTCAAGTGGGAAGAACCTGCTTCGTGATAACACCACGGAGCACTGACGGTACCACTGAAGGAAGCACCGGCTAACTCCGTGCCAGCAGCCGCGGTAATACGGGGGGTGCAAGCGTTATTCGGATTTACTGGGCGTAAAGGGCGCGTAGGCGGTTTCGTAAGTCAGATGTGAAAGCCCGGGGCTTAACCTCGGAAGTGCGTCTGATACTGCGAGGCTTGAGTATGGGAGAGGGAAGTGGAATTCCTGGTGTAGCGGTGAAATGCGTAGATATCAGGAGGAACACCGGTGGCGAAGGCGACTTCCTGGACCAATACTGACG…
OTU00664	19	3	15	16	7	22	9	31	38	25	1	7	19	4	Bacteria; Proteobacteria; Deltaproteobacteria; MBNT15; MBNT15_fa; MBNT15_ge	OTU00664: MBNT15 (O)	Other	TGAGGAATATTGCGCAATGGGGGAAACCCTGACGCAGCAACGCCGCGTGGGTGAAGAAGGCCTTCGGGTCGTAAAGCCCTTTCGGACGGGACGAAATTTCCGCGGGGTCAAGCCGCGGAACTTGACGGTACCGTAAGAAGAAGCACCGGCTAACTCCGTGCCAGCAGCCGCGGTAATACGGAGGGTGCAAGCGTTGTTCGGAATTACTGGGCGTAAAGCGCGTGTAGGCGGCCTTGCAAGTCAGGCGTGAAAGCCCTCGGCTTAACCGGGGAAGTGCGTCTGAAACTGCTTGGCTTGAGTACGGGAGAGGGAGGCGGAATTCCCAGTGTAGAGGTGAAATTCGTAGATATTGGGAGGAACACCGGTGGCGAAAGCGGCCTCCTGGACCGATACTGACGC…
OTU00665	0	0	42	22	3	25	37	15	6	19	15	15	14	3	Bacteria; Firmicutes; Clostridia; Clostridiales; Clostridiales_unclassified; Clostridiales_unclassified	OTU00665: Clostridiales (O)	Other	TGGGGAATATTGCGCAATGGGCGAAAGCCTGACGCAGCAACGCCGCGTGGGTGAAGAAGGCTCTCGGGTCGTAAAGCCCTGTCATCGTGGACGAAGACCAGTCGGTTAATAGCCGGCCGGGTGACGGTACACGAGGAGGAAGCCCCGGCTAACTACGTGCCAGCAGCCGCGGTAATACGTAGGGGGCGAGCGTTGTCCGGAATTATTGGGCGTAAAGCGCGTGTAGGCGGGATTTTAAGTCGGATGTGAAACCCTTGGGCTCAACCCAGGACCTGCATTCGAAACTGGAATTCTTGAGGGCGGGAGAGGAAAGCGGAATTCCTAGTGTAGCGGTGAAATGCGTAGATATTAGGAGGAACACCAGTGGCGAAGGCGGCTTTCTGGCCCGTACCTGACGCT…
OTU00666	9	0	10	21	22	14	15	20	48	10	6	17	16	7	Bacteria; Proteobacteria; Deltaproteobacteria; Syntrophobacterales; Syntrophobacteraceae; Syntrophobacteraceae_unclassified	OTU00666: Syntrophobacteraceae (F)	Other	TGAGGAATTTTGCGCAATGGGGGAAACCCTGACGCAGCAACGCCGCGTGGGTGATGAAGGCCTTCGGGTCGTAAAGCCCTGTCAGGTGGGAAGAAGGACCTGGGGATGAAAAAGCCTCGGGAGTGACGGTACCACCAGAGGAAGCACCGGCTAACTCCGTGCCAGCAGCCGCGGTAATACGGAGGGTGCGAGCGTTATTCGGAATTACTGGGCGTAAAGCGCGTGTAGGCGGCTTGATCAGTCTGATGTGAAAGCCCCGGGCTTAACCTGGGAAGTGCATTGGAAACTGTTGAGCTTGAGTACCGGAGAGGATGGGGGAATTCCCGGTGTAGAGGTGAAATTCGTAGAGATCGGGAGGAATACCAGTGGCGAAGGCGCCTATCTGGACGGCTACTGACG…
OTU00667	10	0	24	12	5	15	31	15	19	20	21	9	19	15	Bacteria; Cloacimonetes; Cloacimonadia; Cloacimonadales; Cloacimonadales_unclassified; Cloacimonadales_unclassified	OTU00667: Cloacimonadales (O)	Other	TCGAGAATAGTCTACAATGGTCGGAAGACTGATAGTGCGACGCCGCGTGAACGAGGAAGCCTTTCGGGGTGTAAAGTTCTTTTCTATGGGAGCAGGGCATCCCTGGTAAACAGCGAGGGGTGTTTGATATTACTATAGGAATAAGCCACGGCTAACTCCGTGCCAGCAGCCGCGGTAATACGGGGGTGGCGAGCGTTGTCCGGAATTACTAGGCGTAAAGGGCAGGCAGGCGGATTTGTAAGTTAATCGTTAAAGGCCCGTGCTCACCATGGGTAGGGCGGTTGATACTGCGGATCTGGAAGCGAGTGGGGGGAGACGGAATTCCCGGTGTAGCGGTGGAATGCGCAGATATCGGGAGGAACACCGAAGGCGAAGGCAGTCTTCTACGCTTGTCTTGAC…
OTU00668	0	2	28	5	8	34	45	10	5	35	18	12	5	8	Bacteria; Zixibacteria; Zixibacteria_cl; Zixibacteria_or; Zixibacteria_fa; Zixibacteria_ge	OTU00668: Zixibacteria (P)	Other	TAGGGAATATTGCGCAATGGACGAAAGTCTGACGCAGCAACGCCGCGTGGGTGATGAAGTTTTTCGGAATGTAAAACCCTGTCAGTGGGGAAGAAACGTACGAGTAGTAACTGACTCGTGCCTGACGGTACCCACAGAGGAAGTCCCGGCTAACTCCGTGCCAGCAGCCGCGGTAATACGGGGGGGACGAGCGTTGTTCGGATTTACTGGGCGTAAAGGGCGCGTAGGCGGGCCTTCAAGTCGGGTGTGAAACCTGGTGGCTTAACCACCAGCCTGCACTCGATACTGTCGGCCTTGAGTACAGGAGAGGAGAGTGGAATTCCAGGTGTAGCGGTGAAATGCGTAGATATCTGGAAGAACACCAGTAGCGAAGGCGGCTCTCTGGACTGATACTGACGC…
OTU00669	4	0	8	9	36	11	2	20	70	18	1	3	21	12	Bacteria; Proteobacteria; Deltaproteobacteria; Sva0485; Sva0485_fa; Sva0485_ge	OTU00669: Sva0485 (O)	Other	TGGGGAATATTGCGCAATGGGGGAAACCCTGACGCAGCGACGCCGTGTGAGTGATGAAGGTCTTCGGATCGTAAAGCTCTGTCAGGTGGAAAGAATAAAGGCTGTGTGAATAATGCAGTCTGATGACGGTACCACCAGAGGAAGCACCGGCTAACTCCGTGCCAGCAGCCGCGGTAATACGGAGGGTGCAAGCGTTGTTCGGAATTACTGGGCGTAAAGCGCGTGTAGGCGGGTATGCAGGTCAGATGTGAAAGCCCCCGGCTCAACCGGGGAAGTGCATCTGAAACCGCATATCTTGAGTACGAGAGAGGCAGATGGAATTCCCAGTGTAGAGGTGAAATTCATAGATATTGGGAAGAACACCGGCGGCGAAAGCGGTCTGCTGGCTCGATACTGACG…
OTU00670	13	1	16	22	6	18	10	25	36	23	7	14	14	9	Bacteria; Proteobacteria; Deltaproteobacteria; Deltaproteobacteria_unclassified; Deltaproteobacteria_unclassified; Deltaproteobacteria_unclassified	OTU00670: Deltaproteobacteria (C)	Other	TGGGGAATCTTGCGCAATGGAGGAAACTCTGACGCAGCGACGCCGCGTGGGTGATGAAGGCCTTCGGGTCGTAAAGCCCTGTCAGCAGAGAAGAAAAATGGTCTGGCTAACATCCAGGCCGCTTGACGGTACCTGCAGAGGAAGCACCGGCTAACTACGTGCCAGCAGCCGCGGTAATACGTAGGGTGCTAGCGTTGTTCGGAATCATTGGGCGTAAAGCGCGTGTAGGTGGTTAGGTAAGTTGAGTGTGAAATCCCCCGGCTTAACCGAGGAAGTGCACCCAAAACTACCTGGCTAGAGGACGATAGAGGGAGGTGGAATTCCTAGTGTAGAGGTGAAATTCGTAGATATTAGGAGGAATACCGGTGGCGAAGGCGGCCTCCTGGAGCGTTCCTGACA…
OTU00671	16	1	9	15	4	12	6	10	10	16	24	40	23	28	Bacteria; Chloroflexi; Anaerolineae; Anaerolineales; Anaerolineaceae; Anaerolineaceae_unclassified	OTU00671: Anaerolineaceae (F)	Other	TAGGGAATATTGTTTAATCTGCGAAAGCGGGAAACAGCAACGCCGCGTGTGTGATGAAGGCCTTCGGGTTGTAAAACACTTTTCAGAGGGATGAGGAAGGACAGTACCTCTGGAATAAGCATCGGCTAACTACGTGCCAGCAGCCGCGGTAACACGTAGGATGCGAGCGTTATCCGGATTTATTGGGCGTAAAGCGTGCGCAGGTGGTTTGGTAAGTTGGATGTGAAAGCTCCTGGCTTAACTGGGAGAGGTCGTTCAATACTACTGAACTTGAGAGTGGTAGAGGAAGGTGGAATTCCGCGTGTAGTGGTGAAATGCGTAGATATGCGGAGGAACACCAGTGGCGAAAGCGGCCTTCTGGACCACTTCTGACACTCATGCACGAAAGCTAGGGTAGCA…
OTU00672	0	0	3	0	1	3	3	1	0	3	78	82	23	17	Bacteria; Bacteroidetes; Bacteroidia; Bacteroidales; Bacteroidales_unclassified; Bacteroidales_unclassified	OTU00672: Bacteroidales (O)	Other	TGAGGAATATTGGTCAATGGGGGGAACCCTGAACCAGCCATCCCGCGTGCAGGAAGACAGTTCTATGGATTGTAAACTGCTTTTCTTGGGGAAGAATAATGACGACGTGTCGTCAGATGACGGTACCCGAGGAATAAGCATCGGCTAACTCCGTGCCAGCAGCCGCGGTAATACGGAGGATGCAAGCGTTATCCGGATTTATTAGGTTTAAAGGGTGTGTAGGCGGATGTATAAGTCAGTGGTGAAAGTCAGCAGCTTAACTGTAGAATTGCCATTGATACTGTATGTCTTGAGTGTGGTTGAGGTATGCGGAATGTGTAATGTAGCGGTGAAATGCATAGATATTACACAGAACACCGATTGCGAAGGCAGCATGCTAAGCCACAACTGACGCTGATG…
OTU00673	163	46	0	0	0	0	4	0	0	0	0	0	0	0	Bacteria; Firmicutes; Clostridia; Clostridiales; Christensenellaceae; Christensenellaceae_R-7_group	OTU00673: Christensenellaceae R-7 group (G)	Other	TGGGGAATATTGGGCAATGGGGGGAACCCTGACCCAGCAACGCCGCGTGGAGGAAGAAGGTCTTCGGATCGTAAACTCCTGTCCTAAGAGACGAGGAGAAGACGGTATCTTAGGAGGAAGCCCCGGCTAACTACGTGCCAGCAGCCGCGGTAATACGTAGGGGGCAAGCGTTGTCCGGAATGATTGGGCGTAAAGGGCGCGTAGGCGGCCTGTTAAGTCTGGAGTGAAAGTCCTGCTTTTAAGGTGGGAATTGCTTTGGATACTGAGAGGCTTGAGTGCAGGAGAGGTTAGTGGAATTCCCAGTGTAGCGGTGAAATGCGTAGAGATTGGGAGGAACACCAGTGGCGAAGGCGACTAACTGGACTGTAACTGACGCTGAGGCGCGAAAGTGTGGGGAGC…
OTU00674	2	0	59	25	1	31	49	5	4	37	0	0	0	0	Bacteria; Proteobacteria; Alphaproteobacteria; Rhizobiales; Rhizobiaceae; Brucella	OTU00674: Brucella (G)	Other	TGGGGAATATTGGACAATGGGCGCAAGCCTGATCCAGCCATGCCGCGTGAGTGATGAAGGCCCTAGGGTTGTAAAGCTCTTTCACCGGTGAAGATAATGACGGTAACCGGAGAAGAAGCCCCGGCTAACTTCGTGCCAGCAGCCGCGGTAATACGAAGGGGGCTAGCGTTGTTCGGATTTACTGGGCGTAAAGCGCACGTAGGCGGACTTTTAAGTCAGGGGTGAAATCCCGGGGCTCAACCCCGGAACTGCCTTTGATACTGGAAGTCTTGAGTATGGTAGAGGTGAGTGGAATTCCGAGTGTAGAGGTGAAATTCGTAGATATTCGGAGGAACACCAGTGGCGAAGGCGGCTCACTGGACCATTACTGACGCTGAGGTGCGAAAGCGTGGGGAGCAA…
OTU00675	0	0	16	8	8	12	8	7	12	10	19	54	38	20	Bacteria; Spirochaetes; MVP-15; MVP-15_or; MVP-15_fa; MVP-15_ge	OTU00675: MVP-15 (C)	Other	TGAGGAATTTTCCGCAATGGGCGCAAGCCTGACGGAGCGACGCCGCGTGAGGGATGAAGGCTTTCGGGTTGTAAACCTCTTTTAAGTGAGAAAAAGGTCTGCATGATAATACCATGCAGGCTTGATGGTATCACTGGAATAAGCCCCGGCTAACTACGTGCCAGCAGCCGCGGTAATACGTAGGGGGCGAGCGTTGTCCGGAATTACTGGGCGTAAAGGGCGTGTAGGCGGTTGGAGAAGTCTGGTGTGAAATGCCTCAGCTTAACTGGGGCGCTGCGCCGGAAACTTTCTGACTGGAGTTCGGGAGGGGTCACTGGAATTCCCGGTGTAACGGTGAAATGTGTAGATATCGGGAGGAACACCTGTGGCGAAGGCGGGTGACTGGACCGTAACTGACGC…
OTU00676	172	1	5	7	1	4	2	2	7	9	0	1	0	1	Bacteria; Patescibacteria; Parcubacteria; Candidatus_Moranbacteria; Candidatus_Moranbacteria_fa; Candidatus_Moranbacteria_ge	OTU00676: Candidatus Moranbacteria (O)	Other	TCGAGAATATTCCACAATGGGCGAAAGCCTGATGGAGCGACGCCGCGTGCAGGATGAAGGCCCTTGGGTTGTAAACTGCTTTTGTAAGGGAAGAACTTCGGTGACGGTACCTTACGAATAAGAGGTTACTAACTCTGTGCCAGCAGTAGCGGTAATACAGAGACCTCAAGCGTTATCCGGATTTATTGGGCGTAAAGAGCTGGTAGGTGGTTATATTAGTCAGATGTCAAATCTTCGAGCTTAACTCGAAAACTGCATTTGAAACGGTATAACTAGAGGGTGTGAGAGATCTATGGAACTCATGGTGTAGCAGTGAAATGCGTTGATATCATGGGGAACACCAAAGGCGAAGGCATTAGGTTGGCACACTCCTGACACTGAGCAGCGAAAGCGTGGGTA…
OTU00677	3	1	17	34	20	14	17	31	25	21	3	8	11	6	Bacteria; Proteobacteria; Deltaproteobacteria; Deltaproteobacteria_unclassified; Deltaproteobacteria_unclassified; Deltaproteobacteria_unclassified	OTU00677: Deltaproteobacteria (C)	Other	TGAGGAATCTTGCGCAATGGGGGCAACCCTGACGCAGCAACGCCGCGTGAGTGATGAAGGCCTTCGGGTCGTAAAGCTCTGTCAGGTGGAAAGAAAGTCTTCAGAGTGAACAATTCTGGAGATTGACGGTACCGCCAGAGGAAGCACCGGCTAACTCCGTGCCAGCAGCCGCGGTAATACGGAGGGTGCTAGCGTTGTTCGGAATTATTGGGCGTAAAGAGCGTGTAGGCGGCCTCGTAAGTCAGATGTGAAATCCCTTGGCTTAACTGAGGAAGTGCATTTGAAACTGCTTGGCTTGAGTACGGGAGGGGGAAGCGGAATTCCCGGTGTAGAGGTGAAATTCGTAGATATCGGGAGGAACACCGGTGGCGAAGGCGGCTTCCTGGACCGATACTGACG…
OTU00678	0	0	35	12	7	29	32	2	2	17	16	27	19	12	Bacteria; Bacteroidetes; Ignavibacteria; OPB56; OPB56_fa; OPB56_ge	OTU00678: OPB56 (O)	Other	TGAGGAATATTGGTCAATGGGGGAAACCCTGAACCAGCAACGCCGCGTGTGGGATGAAGGGGCTTTGCCCTGTAAACCACTGTCGGAGGGGAAGAAAAGCCGGGTCGCCCGGCTGGGACTGTACCCTTAGAGGAAGGATCGGCTAACTACGTGCCAGCAGCCGCGGTAATACGTAGGATCCAAGCGTTGTCCGGAATTACTGGGTGTAAAGGGTGCGCAGGCGGGCTTGTGCGTCAGAGGTTAAATACTCCGGCTCAACCGGGGAAATGCCTTTGATACGGCAAGTCTTGAGTACGAGAGAGGATGGTAGAATTCCTGGTGTAGCGGTGAAATGCGTAGATATCAGGAGGAATACCCGTGGCGAAGGCGGCCATCTGGCTCGTAACTGACGCTCAGGCA…
OTU00679	15	0	11	14	15	13	17	37	35	23	6	6	13	5	Bacteria; Actinobacteria; Thermoleophilia; Gaiellales; uncultured; uncultured_ge	OTU00679: Gaiellales (O)	Other	TGGGGAATCTTGCGCAATGGGCGAAAGCCTGACGCAGCAACGCCGCGTGAGCGAAGAAGGCCTTCGGGTTGTAAAGCTCTGTCAGGAGGGACGAAGCCACTCGGGTGAATAGCCCAGAGGGTGACGGTACCTCCAGAGGAAGCCCCGGCTAACTACGTGCCAGCAGCCGCGGTAATACGTAGGGGGCGAGCGTTGTCCGGAATCATTGGGCGTAAAGCGCGTGTAGGCGGCTTGGCAAGTCCGGTGTGAAAGCTCGAGGCTCAACCTCGAGTCTGCACTGGAAACTGCCTTGCTAGAGTCCGGAAGAGGAGACTGGAATTCCTGGTGTAGCGGTGAAATGCGCAGATATCAGGAAGAACACCGGTGGCGAAGGCGGGTCTCTGGGACGGTACTGACGCT…
OTU00680	29	2	23	34	8	11	28	10	28	21	1	3	6	5	Bacteria; Proteobacteria; Alphaproteobacteria; Sphingomonadales; Sphingomonadaceae; Sphingopyxis	OTU00680: Sphingopyxis (G)	Other	TGGGGAATATTGGACAATGGGCGAAAGCCTGATCCAGCAATGCCGCGTGAGTGATGAAGGCCCTAGGGTTGTAAAGCTCTTTTACCCGGGATGATAATGACAGTACCGGGAGAATAAGCTCCGGCTAACTTCGTGCCAGCAGCCGCGGTAATACGAGGGGAGCTAGCGTTGTTCGGAATTACTGGGCGTAAAGCGCGCGTAGGCGGTTTTTTAAGTCAGAGGTGAAAGCCCGGGGCTCAACCCCGGAATTGCCTTTGAAACTGGAAAACTAGAATCTTGGAGAGGTCAGTGGAATTCCGAGTGTAGAGGTGAAATTCGTAGATATTCGGAAGAACACCAGTGGCGAAGGCGACTGACTGGACAAGTATTGACGCTGAGGTGCGAAAGCGTGGGGAGCAA…
OTU00681	0	0	0	6	0	9	8	39	66	5	10	38	16	11	Bacteria; Proteobacteria; Gammaproteobacteria; Methylococcales; Methylococcaceae; Candidatus_Methylospira	OTU00681: Candidatus Methylospira (G)	Methanotrophs	TGGGGAATATTGGACAATGGGGGCAACCCTGATCCAGCAATGCCGCGTGTGTGAAGAAGGCCTGCGGGTTGTAAAGCACTTTGAGTGGGAAAGAAGGCTTGGGGGTTAATACCCCTTGAGATTGACGTTACCCACAGAACAAGCACCGGCTAACTCCGTGCCAGCAGCCGCGGTAATACGGAGGGTGCGAGCGTTAATCGGAATTACTGGGCGTAAAGGGCGCGTAGGCGGTTTGTTAAGTCTGATGTGAAAGCCCTGGGCTTAACCTGGGAACTGCATTGGAAACTGGCAGGCTTGAGTGTGGTAGAGGGGTGTGGAATTTCCGGTGTAGCAGTGAAATGCGTAGAGATCGGAAGGAACACCAGTGGCGAAGGCGGCACCCTGGACCAACACTGACGC…
OTU00682	0	0	1	0	1	3	2	3	1	2	55	46	38	56	Bacteria; Firmicutes; Negativicutes; Selenomonadales; Veillonellaceae; Megasphaera	OTU00682: Megasphaera (G)	Exoelectrogenic bacteria	TGGGGAATCTTCCGCAATGGGCGAAAGCCTGACGGAGCAACGCCGCGTGAGTGAAGACGGCCTTCGGGTCGTAAAGCTCTGTTATATGGGACGAACGTATCTATGGCCAATACCCATAGATAGTGACGGTACCGTAAGAGAAAGCCACGGCTAACTACGTGCCAGCAGCCGCGGTAATACGTAGGTGGCAAGCGTTGTCCGGAATTATTGGGCGTAAAGGGCGCGCAGGCGGCCGGTCAAGTCTGTCTTAAAAGTGCGGGGCTCAACCCCGTGATGGGACGGAAACTGGCAGGCTGGAGTGTCGGAGAGGAAAGCAGAATTCCTAGTGTAGCGGTGAAATGCGTAGATATTAGGAGGAATACCAGTGGCGAAAGCGGCTTTCTGGACGACAACTGACGC…
[truncated: 43,154 more rows]
