# Supplementary material for: Optimization of microbial fuel cell performance application to high sulfide industrial wastewater treatment by modulating microbial function
Source: PLoS One. 2024 Jun 18;19(6):e0305673. doi: 10.1371/journal.pone.0305673 (PMC11185453; doi:10.1371/journal.pone.0305673)
Supplement: S3 Table — (XLSX) [file pone.0305673.s003.xlsx]

## Sheet: S2 Table
S2 Table Alpha-diversity indices of the microbial community in MFC systems
Sample ID	Number of reads in OTUs	Number of OTUs	Chao1 index (richness)	ACE index (richness)	Shannon-Weaver index (richness & evenness)	Simpson’s index (richness & evenness)
INOC	95381	7868	4939	4956	5.788	0.976
PWW	97027	4848	3101	3085	3	0.817
M1L_A1	73053	6540	6209	6184	6.493	0.994
M1L_A2	74869	7562	6879	6941	6.501	0.994
M1L_A3	75491	5788	5527	5459	5.241	0.938
M1L_S	73787	7083	6885	6679	6.472	0.994
M2L_A1	81110	6825	6387	6343	6.361	0.993
M2L_A2	82865	6817	6327	6421	6.295	0.992
M2L_A3	92579	6944	6499	6420	6.24	0.991
M2L_S	85085	7675	7395	7314	6.538	0.995
M2H_A1	78646	4564	4956	4832	5.316	0.979
M2H_A2	94896	5705	5390	5446	5.567	0.983
M2H_A3	90679	5996	6010	5976	5.878	0.987
M2H_S	78188	5291	5398	5317	5.468	0.983
