# Supplementary material for: Optimization of microbial fuel cell performance application to high sulfide industrial wastewater treatment by modulating microbial function
Source: PLoS One. 2024 Jun 18;19(6):e0305673. doi: 10.1371/journal.pone.0305673 (PMC11185453; doi:10.1371/journal.pone.0305673)
Supplement: S4 Table — (XLSX) [file pone.0305673.s004.xlsx]

## Sheet: S4 Table
Genus (Classification based on 16s rRNAs)	Microbial species	Microbial Group	Reference	DOI	Remark
Sedimentibacter	Sedimentibacter acidaminivorans	Exoelectrogenic bacteria	Imachi et al., 2016	10.1099/ijsem.0.000878
Megasphaera	Megasphaera elsdenii	Exoelectrogenic bacteria	Chen et al., 2016	10.3389/fmicb.2019.00162	Lactate Degradation
Smithella		Exoelectrogenic bacteria	Ban et al., 2019 Walker et al., 2020 Zhao et al., 2018	10.5004/dwt.2019.24249 10.1038/s41396-019-0575-9 10.1016/j.biortech.2017.11.003
Syntrophomonas		Exoelectrogenic bacteria	Ban et al., 2019 Walker et al., 2020 Zhao et al., 2018	10.5004/dwt.2019.24249 10.1038/s41396-019-0575-9 10.1016/j.biortech.2017.11.003
Syntrophus	Syntrophus aciditrophicu	Exoelectrogenic bacteria	Ban et al., 2019 Walker et al., 2020 Zhao et al., 2018	10.5004/dwt.2019.24249 10.1038/s41396-019-0575-9 10.1016/j.biortech.2017.11.003
Clostridium	Clostridium ultunense	Exoelectrogenic bacteria	Schnurer et al., 1996	10.1099/00207713-46-4-1145
Methanolinea	Methanolinea sp. SDB Methanolinea tarda sp. NOBI-1	Methanogen	Evans et al., 2019	10.1038/s41579-018-0136-7	Hydrogenotrophic methanogen
Methanoregula	Methanoregula boonei	Methanogen	Evans et al., 2019 Bräuer et al. 2011	10.1038/s41579-018-0136-7 doi: 10.1099/ijs.0.021782-0.	Hydrogenotrophic methanogen an acidiphilic methanogen
Methanosaeta	Methanosaeta concilii GP6	Methanogen	Evans et al., 2019	10.1038/s41579-018-0136-7	Aceticlastic methanogen
Candidatus_Methylospira	Methylospira mobilis	Methanotroph	Oshkin et al., 2019	10.3390/microorganisms7120683
Methylocaldum	Methylocaldum marinum sp. nov.	Methanotroph	Takeuchi et al., 2014	10.1099/ijs.0.063503-0	methane-oxidizing bacterium
Desulfovibrio		Sulfate-reducing bacteria	Fauque and Barton. 2011	10.1016/B978-0-12-398264-3.00001-1	Complete or incomplete SRB?
Desulfomicrobium		Sulfate-reducing bacteria	Fauque and Barton. 2012	10.1016/B978-0-12-398264-3.00001-2	Complete or incomplete SRB?
Acinetobacter	Acinetobacter calcoaceticus SRB4 Acinetobacter calcoaceticus	Sulfate-reducing bacteria	Han et al., 2015 Zhou et al., 2012	10.1080/01490451.2015.1016247 10.1002/jctb.4004
Desulfonema	Desulfonema ishimotonii Tokyo 01	Sulfate-reducing bacteria	Watanabe et al., 2019	10.3389/fmicb.2019.00227	filamentous sulfate-reducing bacterium
Spirillum	Spirillum winogradskii Spirillum kriegii	Sulfate-reducing bacteria	Podkopaeva et al., 2006	10.1134/S002626170602010X
Chlorobaculum	Chlorobaculum tepidum	Sulfate-reducing bacteria	Rodriguez et al., 2011	10.3389/fmicb.2011.00112	Green sulfur bacterium
Chlorobium	Chlorobium vibrioforme Chlorobium limicola DSM 245 Chlorobium luteolum DSM 273 Chlorobium phaeobacteroides DSM 266 Chlorobium phaeovibrioidesDSM 265	Sulfate-reducing bacteria	Gregersen et al., 2011	10.3389/fmicb.2011.00116	Green sulfur bacterium
Denitratisoma	Denitratisoma sp.	Sulfide-oxidizing bacteria	Le et al., 2020	10.1016/j.scitotenv.2020.140969	denitrifying and sulfur-oxidizing genera
Pseudomonas	Pseudomonas sp. CRS1	Sulfide-oxidizing bacteria	Lee and Wong, 2014	10.1016/j.biortech.2014.05.099
Sulfurovum	Sulfurovum sp.	Sulfide-oxidizing bacteria	An et al., 2016	10.3389/fmicb.2016.00028
Arcobacter	Candidatus Arcobacter sulfidicus	Sulfide-oxidizing bacteria	Wirsen et al., 2002 Yang et al., 2021	10.1128/AEM.68.1.316-325.2002 10.3390/microorganisms9030611
Chlorothrix	Candidatus Chlorothrix halophila	Sulfide-oxidizing bacteria	Olson et al., 2007	10.1128/JB.01712-06	green filamentous anoxygenic phototrophic bacterium
Sulfurospirillum	Sulfurospirillum cavolei	Sulfate-reducing bacteria	Kodama et al., 2007	10.1099/ijs.0.64823-0	facultatively anaerobic sulfur-reducing bacterium
