# Supplementary material for: Optimization of microbial fuel cell performance application to high sulfide industrial wastewater treatment by modulating microbial function
Source: PLoS One. 2024 Jun 18;19(6):e0305673. doi: 10.1371/journal.pone.0305673 (PMC11185453; doi:10.1371/journal.pone.0305673)
Supplement: S5 Table — (XLSX) [file pone.0305673.s005.xlsx]

## Sheet: S5_Table
Microbial abundance correlation between	Scope of study	OTU	Spearman’s rank correlation (ρ)	Candidate microbe
M1L_M2L	Anode	OTU00080: Denitratisoma (G)	-0.5	Yes
M1L_M2L	Anode	OTU00118: Denitratisoma (G)	0.5	Yes
M1L_M2L	Anode	OTU00217: Nitrospira (G)	-0.5	Yes
M1L_M2L	Anode	OTU00247: Latescibacteria (P)	-0.5	Yes
M1L_M2L	Anode	OTU00330: Obscuribacterales (O)	-0.5	Yes
M1L_M2L	Anode	OTU00595: Piscinibacter (G)	0.5	Yes
M1L_M2L	Anode	OTU00713: Hydrogenophilaceae (F)	0.5	Yes
M1L_M2L	Anode	OTU00829: A4b (F)	-0.5	Yes
M1L_M2L	Anode	OTU01009: Bacteria (D)	0	Yes
M1L_M2L	Anode	OTU01182: Hydrogenophilaceae (F)	0	Yes
M1L_M2L	Anode	OTU01550: A4b (F)	0	Yes
M1L_M2L	Anode	OTU01570: Desulfonema (G)	0	Yes
M1L_M2L	Anode	OTU01775: LF045 (F)	0	Yes
M1L_M2L	Anode	OTU00108: Rhodocyclaceae (F)	-1	No
M1L_M2L	Anode	OTU00287: Achromobacter (G)	1	No
M1L_M2L	Anode	OTU00312: Rhizobiales (O)	-1	No
M1L_M2L	Anode	OTU00319: Haliangium (G)	-1	No
M1L_M2L	Anode	OTU00363: Herpetosiphon (G)	0.866025	No
M1L_M2L	Anode	OTU00367: Saprospiraceae (F)	-1	No
M1L_M2L	Anode	OTU00515: Clostridium sensu stricto 13 (G)	0.866025	No
M1L_M2L	Anode	OTU00715: mle1-27 (F)	-1	No
M1L_M2L	Anode	OTU00717: Candidatus Methylospira (G)	-1	No
M1L_M2L	Anode	OTU00816: PHOS-HE36 (F)	0.866025	No
M1L_M2L	Anode	OTU00924: Devosiaceae (F)	-1	No
M1L_M2L	Anode	OTU01288: BSV26 (F)	-1	No
M1L_M2L	Anode	OTU01325: Spirochaetaceae (F)	-0.866025	No
M1L_M2L	Anode	OTU01692: DTB120 (O)	0.866025	No
M1L_M2L	Anode	OTU01704: Burkholderiaceae (F)	-0.866025	No
M1L_M2L	Anode	OTU01741: Pseudonocardia (G)	0.866025	No
M1L_M2L	Anode	OTU02181: A4b (F)	-0.866025	No
M1L_M2L	Anode	OTU00905: Sedimentibacter (G)	NA	No
M1L_M2L	Anode	OTU01623: Pedosphaeraceae (F)	NA	No
M1L_M2L	Anode	OTU02628: Fimbriimonadaceae (F)	NA	No
M1L_M2L	Reactor	OTU00080: Denitratisoma (G)	-0.2	Yes
M1L_M2L	Reactor	OTU00108: Rhodocyclaceae (F)	-0.4	Yes
M1L_M2L	Reactor	OTU00118: Denitratisoma (G)	0.6	Yes
M1L_M2L	Reactor	OTU00363: Herpetosiphon (G)	0.210819	Yes
M1L_M2L	Reactor	OTU00515: Clostridium sensu stricto 13 (G)	0.316228	Yes
M1L_M2L	Reactor	OTU00595: Piscinibacter (G)	-0.4	Yes
M1L_M2L	Reactor	OTU00711: Dongia (G)	-0.2	Yes
M1L_M2L	Reactor	OTU00713: Hydrogenophilaceae (F)	0.632456	Yes
M1L_M2L	Reactor	OTU00717: Candidatus Methylospira (G)	-0.632456	Yes
M1L_M2L	Reactor	OTU00924: Devosiaceae (F)	-0.632456	Yes
M1L_M2L	Reactor	OTU01009: Bacteria (D)	-0.632456	Yes
M1L_M2L	Reactor	OTU01036: Candidatus Chlorothrix (G)	-0.774597	Yes
M1L_M2L	Reactor	OTU01182: Hydrogenophilaceae (F)	-0.632456	Yes
M1L_M2L	Reactor	OTU01550: A4b (F)	0.258199	Yes
M1L_M2L	Reactor	OTU01570: Desulfonema (G)	0	Yes
M1L_M2L	Reactor	OTU01623: Pedosphaeraceae (F)	-0.774597	Yes
M1L_M2L	Reactor	OTU01741: Pseudonocardia (G)	-0.316228	Yes
M1L_M2L	Reactor	OTU01775: LF045 (F)	0.447214	Yes
M1L_M2L	Reactor	OTU00217: Nitrospira (G)	-0.8	No
M1L_M2L	Reactor	OTU00247: Latescibacteria (P)	-0.8	No
M1L_M2L	Reactor	OTU00312: Rhizobiales (O)	-0.8	No
M1L_M2L	Reactor	OTU00318: Methylocaldum (G)	-0.8	No
M1L_M2L	Reactor	OTU00319: Haliangium (G)	-0.8	No
M1L_M2L	Reactor	OTU00322: Methylocaldum (G)	-1	No
M1L_M2L	Reactor	OTU00330: Obscuribacterales (O)	-0.8	No
M1L_M2L	Reactor	OTU00367: Saprospiraceae (F)	-1	No
M1L_M2L	Reactor	OTU00598: Kocuria (G)	1	No
M1L_M2L	Reactor	OTU00715: mle1-27 (F)	-1	No
M1L_M2L	Reactor	OTU00829: A4b (F)	-0.8	No
M1L_M2L	Reactor	OTU00845: Hydrogenophilaceae (F)	0.948683	No
M1L_M2L	Reactor	OTU01325: Spirochaetaceae (F)	-0.948683	No
M1L_M2L	Reactor	OTU01704: Burkholderiaceae (F)	-0.894427	No
M2H_M1L	Anode	OTU00111: Rhodocyclaceae (F)	0.5	Yes
M2H_M1L	Anode	OTU00318: Methylocaldum (G)	0	Yes
M2H_M1L	Anode	OTU00322: Methylocaldum (G)	0	Yes
M2H_M1L	Anode	OTU00515: Clostridium sensu stricto 13 (G)	0	Yes
M2H_M1L	Anode	OTU00014: Anaerolineae (C)	-1	No
M2H_M1L	Anode	OTU00080: Denitratisoma (G)	1	No
M2H_M1L	Anode	OTU00108: Rhodocyclaceae (F)	1	No
M2H_M1L	Anode	OTU00139: Anaerolineae (C)	-0.866025	No
M2H_M1L	Anode	OTU00217: Nitrospira (G)	-0.866025	No
M2H_M1L	Anode	OTU00247: Latescibacteria (P)	0.866025	No
M2H_M1L	Anode	OTU00288: Hydrogenophilaceae (F)	0.866025	No
M2H_M1L	Anode	OTU00312: Rhizobiales (O)	0.866025	No
M2H_M1L	Anode	OTU00378: Stenotrophomonas (G)	0.866025	No
M2H_M1L	Anode	OTU00381: Oscillochloris (G)	0.866025	No
M2H_M1L	Anode	OTU00416: Mycobacterium (G)	0.866025	No
M2H_M1L	Anode	OTU00487: Staphylococcus (G)	-0.866025	No
M2H_M1L	Anode	OTU00602: Brevundimonas (G)	-0.866025	No
M2H_M1L	Anode	OTU00045: Pseudomonas (G)	NA	No
M2H_M1L	Anode	OTU00056: Anoxybacillus (G)	NA	No
M2H_M1L	Anode	OTU00089: Thermovirga (G)	NA	No
M2H_M1L	Anode	OTU00119: Escherichia-Shigella (G)	NA	No
M2H_M1L	Anode	OTU00138: Acinetobacter (G)	NA	No
M2H_M1L	Anode	OTU00154: Sphingomonas (G)	NA	No
M2H_M1L	Anode	OTU00180: Stenotrophomonas (G)	NA	No
M2H_M1L	Anode	OTU00181: Anaerolineae (C)	NA	No
M2H_M1L	Anode	OTU00191: Pseudomonas (G)	NA	No
M2H_M1L	Anode	OTU00250: Bacillus (G)	NA	No
M2H_M1L	Anode	OTU00256: Delftia (G)	NA	No
M2H_M1L	Anode	OTU00287: Achromobacter (G)	NA	No
M2H_M1L	Anode	OTU00319: Haliangium (G)	NA	No
M2H_M1L	Anode	OTU00330: Obscuribacterales (O)	NA	No
M2H_M1L	Anode	OTU00350: Rhodococcus (G)	NA	No
M2H_M1L	Anode	OTU00363: Herpetosiphon (G)	NA	No
M2H_M1L	Anode	OTU00366: Vulcaniibacterium (G)	NA	No
M2H_M1L	Anode	OTU00367: Saprospiraceae (F)	NA	No
M2H_M1L	Anode	OTU00377: Pseudomonas (G)	NA	No
M2H_M1L	Anode	OTU00595: Piscinibacter (G)	NA	No
M2H_M1L	Anode	OTU00598: Kocuria (G)	NA	No
M2H_M1L	Anode	OTU00627: Rhizobiales Incertae Sedis (F)	NA	No
M2H_M1L	Anode	OTU00711: Dongia (G)	NA	No
M2H_M1L	Anode	OTU00715: mle1-27 (F)	NA	No
M2H_M1L	Anode	OTU00924: Devosiaceae (F)	NA	No
M2H_M1L	Reactor	OTU00066: Klebsiella (G)	0.258199	Yes
M2H_M1L	Reactor	OTU00138: Acinetobacter (G)	0.774597	Yes
M2H_M1L	Reactor	OTU00217: Nitrospira (G)	-0.258199	Yes
M2H_M1L	Reactor	OTU00247: Latescibacteria (P)	-0.316228	Yes
M2H_M1L	Reactor	OTU00287: Achromobacter (G)	-0.258199	Yes
M2H_M1L	Reactor	OTU00318: Methylocaldum (G)	0.258199	Yes
M2H_M1L	Reactor	OTU00322: Methylocaldum (G)	0	Yes
M2H_M1L	Reactor	OTU00381: Oscillochloris (G)	0.774597	Yes
M2H_M1L	Reactor	OTU00014: Anaerolineae (C)	-0.8	No
M2H_M1L	Reactor	OTU00108: Rhodocyclaceae (F)	0.948683	No
M2H_M1L	Reactor	OTU00139: Anaerolineae (C)	-0.894427	No
M2H_M1L	Reactor	OTU00288: Hydrogenophilaceae (F)	0.894427	No
M2H_M1L	Reactor	OTU00056: Anoxybacillus (G)	NA	No
M2H_M1L	Reactor	OTU00089: Thermovirga (G)	NA	No
M2H_M1L	Reactor	OTU00119: Escherichia-Shigella (G)	NA	No
M2H_M1L	Reactor	OTU00154: Sphingomonas (G)	NA	No
M2H_M1L	Reactor	OTU00180: Stenotrophomonas (G)	NA	No
M2H_M1L	Reactor	OTU00181: Anaerolineae (C)	NA	No
M2H_M1L	Reactor	OTU00191: Pseudomonas (G)	NA	No
M2H_M1L	Reactor	OTU00250: Bacillus (G)	NA	No
M2H_M1L	Reactor	OTU00256: Delftia (G)	NA	No
M2H_M1L	Reactor	OTU00311: Flavobacterium (G)	NA	No
M2H_M1L	Reactor	OTU00319: Haliangium (G)	NA	No
M2H_M1L	Reactor	OTU00330: Obscuribacterales (O)	NA	No
M2H_M1L	Reactor	OTU00350: Rhodococcus (G)	NA	No
M2H_M1L	Reactor	OTU00363: Herpetosiphon (G)	NA	No
M2H_M1L	Reactor	OTU00366: Vulcaniibacterium (G)	NA	No
M2H_M1L	Reactor	OTU00367: Saprospiraceae (F)	NA	No
M2H_M1L	Reactor	OTU00377: Pseudomonas (G)	NA	No
